# Supplementary material for: Experimental evolution supports the potential of neonicotinoid-pyrethroid combination for managing insecticide resistance in malaria vectors
Source: Sci Rep. 2021 Sep 30;11:19501. doi: 10.1038/s41598-021-99061-x (PMC8484614; doi:10.1038/s41598-021-99061-x)
Supplement: Supplementary file 2 — Supplementary Information 2. [file 41598_2021_99061_MOESM2_ESM.xlsx]

## Sheet: Suppl Table S3
Supplementary Table S3. Transcription data obtained for all genes detected by RNA-seq.
Gene ID	Gene Symbol	Description	Chr	Start	End	Strand	corr p value [Delta-R] vs [Tiassale-S]	FC [Delta-R] vs [Tiassale-S]	Log2 FC [Delta-R] vs [Tiassale-S]	corr p value [Clothia-R] vs [Tiassale-S]	FC [Clothia-R] vs [Tiassale-S]	Log2 FC [Clothia-R] vs [Tiassale-S]	corr p value [Fludo-R] vs [Tiassale-S]	FC [Fludo-R] vs [Tiassale-S]	Log2 FC [Fludo-R] vs [Tiassale-S]
AGAP010310	AGAP010310	eukaryotic peptide chain release factor subunit	chr3L	66479	82270	-	0.3158	-1.12508	-0.17003	0.0241103	-1.22827	-0.296633	0.900571	-1.05333	-0.0749617
AGAP010311	AGAP010311	dehydrogenase/reductase SDR family member 11 precursor	chr3L	119223	137112	-	0.998044	-1.07107	-0.0990534	0.763023	-1.30769	-0.387016	0.660855	-1.36255	-0.446306
AGAP010312	AGAP010312	keren	chr3L	168567	195705	-	0.586821	-1.12342	-0.167894	0.51136	-1.13485	-0.182508	0.81463	-1.08821	-0.121957
AGAP010313	AGAP010313	serine/threonine-protein kinase ATR	chr3L	293892	306244	-	0.133391	1.19102	0.252198	0.0955475	1.20685	0.271242	0.0295446	1.26083	0.334371
AGAP010314	AGAP010314	GPN-loop GTPase	chr3L	356758	377200	+	0.0130257	-1.19335	-0.255015	0.00208999	-1.24839	-0.320073	0.789532	1.05395	0.0758066
AGAP029563	AGAP029563		chr3L	377185	399082	-	0.0615654	1.21423	0.280043	0.966695	1.04236	0.0598583	0.964434	-1.04317	-0.0609751
AGAP010317	AGAP010317		chr3L	413217	415064	+	0.0189202	-1.29613	-0.374215	0.00151345	-1.42778	-0.513774	0.661924	-1.10269	-0.141025
AGAP010318	AGAP010318	guanine nucleotide-binding protein subunit beta-5	chr3L	426749	428312	-	0.00384879	1.60243	0.680265	0.00246782	1.64349	0.716764	0.999889	1.01574	0.0225258
AGAP010319	AGAP010319	snRNA-activating protein complex subunit 1	chr3L	643225	662178	-	0.587793	1.17442	0.231947	0.994382	1.0437	0.0617075	0.999967	1.01177	0.0168862
AGAP010320	AGAP010320		chr3L	643738	644467	-	0.989862	1.02114	0.0301819	0.792609	1.05234	0.073596	0.665056	-1.06338	-0.0886574
AGAP010321	AGAP010321	DNA-directed RNA polymerase II subunit RPB3	chr3L	666756	668138	+	0.021648	-1.24325	-0.314114	0.0574833	-1.20415	-0.268017	0.942099	1.04703	0.066309
AGAP010322	AGAP010322		chr3L	670627	671544	-	0.632986	-1.11867	-0.161785	0.999388	-1.0182	-0.0260239	0.883439	1.07641	0.106226
AGAP010324	AGAP010324	Groucho	chr3L	761986	827652	+	0.000285572	-1.33837	-0.420481	0.000186805	-1.37895	-0.463569	0.990376	-1.02178	-0.0310898
AGAP028491	AQP2	aquaporin	chr3L	837955	843075	-	1	-1.00019	-0.00028038	0.022721	1.18128	0.240345	0.315021	1.09936	0.136663
AGAP027999	AQP8	aquaporin	chr3L	844301	850457	-	0.0858296	-1.29297	-0.370694	0.11185	1.27528	0.350817	0.440754	1.17364	0.230994
AGAP010326	AQP3	aquaporin	chr3L	850534	859465	-	0.0696373	-1.20673	-0.271109	0.0211098	1.25736	0.330399	0.739907	-1.08208	-0.113806
AGAP010327	AGAP010327	SH3-binding domain kinase	chr3L	869948	875290	-	0.0238659	1.24162	0.312222	0.000633598	1.40668	0.492295	0.997578	1.01997	0.0285292
AGAP010328	AGAP010328		chr3L	884186	885693	+	0.0610565	-2.24559	-1.16709	0.000150369	-10.364	-3.37351	0.000149652	-24.2105	-4.59756
AGAP010331	AGAP010331	heat shock protein 110kDa	chr3L	1237241	1252839	+	0.0351725	-1.19382	-0.255583	0.000609856	-1.34743	-0.430209	0.495596	-1.09282	-0.128053
AGAP010332	AGAP010332		chr3L	1262900	1265820	+	0.000460369	-1.53644	-0.619595	0.000154958	-1.78462	-0.835619	0.677941	-1.10513	-0.144216
AGAP028612	AGAP028612		chr3L	1266789	1302384	+	0.991819	1.07136	0.0994501	0.346086	1.35699	0.440414	0.966634	1.10613	0.145525
AGAP027982	AGAP027982	Tetraspanin	chr3L	1333668	1386667	-	0.23169	1.1775	0.235729	0.0450582	1.26292	0.33676	0.978745	1.04257	0.0601497
AGAP010334	AGAP010334	glucosyl/glucuronosyl transferases	chr3L	1619302	1621822	+	0.0201573	1.51727	0.601473	0.000179546	2.23271	1.1588	0.0814067	1.39054	0.475643
AGAP010335	AGAP010335	NEL-LIKE PROTEIN 1	chr3L	1627620	1659715	+	0.00228421	1.39541	0.480687	0.00624205	1.34351	0.426008	0.248885	1.16445	0.219654
AGAP010336	AGAP010336	tubulin polyglutamylase TTLL1	chr3L	1661447	1663508	-	0.185306	-1.13292	-0.180052	0.824143	-1.05803	-0.0813847	0.00352905	-1.26963	-0.344407
AGAP010337	AGAP010337	ubiquinol-cytochrome c reductase subunit 8	chr3L	1664219	1665110	-	0.000814193	1.36129	0.444973	0.239602	1.1346	0.182182	0.0371951	-1.20698	-0.2714
AGAP010338	mRpL23	39S ribosomal protein L23, mitochondrial	chr3L	1687955	1688766	+	0.0241477	1.25507	0.327773	0.0604548	1.21562	0.281695	0.968378	-1.04185	-0.0591431
AGAP010339	AGAP010339	WW domain-binding protein 4	chr3L	1689490	1690978	-	0.386339	-1.10682	-0.146422	0.946264	-1.04096	-0.0579185	0.985496	1.02827	0.0402184
AGAP010340	AGAP010340		chr3L	1729138	1738615	-	0.000157857	1.96057	0.971276	0.00016783	1.89455	0.921852	0.282053	1.20424	0.268121
AGAP010342	AGAP010342		chr3L	1804512	1833505	-	0.000720671	1.31196	0.391719	0.134265	1.13592	0.183859	0.9413	-1.03832	-0.0542498
AGAP010343	AGAP010343	CTL-like protein 2	chr3L	1877627	1889368	+	0.813825	-1.11129	-0.15224	0.832544	-1.10707	-0.146749	0.999749	1.0178	0.0254526
AGAP010344	AGAP010344	solute carrier family 26, other	chr3L	1894411	1899646	+	0.000185626	1.48354	0.569043	0.000149811	1.71366	0.777081	0.0103818	1.25552	0.328284
AGAP010345	AGAP010345	OTU domain-containing protein 7	chr3L	1903438	1912215	-	0.00509461	1.25572	0.328517	0.0100176	1.2324	0.30147	0.487232	1.09199	0.126966
AGAP010346	Mer	merlin (moesin-ezrin-radixin-like protein)	chr3L	1913738	1918285	+	0.0732383	1.13355	0.180842	0.0825868	1.13026	0.176661	0.0421591	1.1484	0.199627
AGAP010347	CuSOD3	copper-zinc superoxide dismutase 3	chr3L	1918545	1920511	+	0.711397	-1.06563	-0.0917044	0.673911	1.0691	0.0963964	0.994428	-1.01987	-0.0283899
AGAP010348	AGAP010348		chr3L	1920561	1922286	-	0.00521769	-1.44645	-0.532515	0.0035832	-1.47163	-0.557415	0.819784	-1.09664	-0.133088
AGAP010349	AGAP010349		chr3L	1937808	1939847	-	0.0293631	-1.75842	-0.814278	0.217664	-1.45527	-0.541291	0.8039	-1.2022	-0.265674
AGAP010350	AGAP010350		chr3L	1948270	1950111	+	0.999694	-1.03761	-0.0532646	0.998864	-1.05252	-0.0738478	0.977029	1.11809	0.161032
AGAP010351	AGAP010351	insulysin	chr3L	1950125	1954253	-	0.81004	-1.05691	-0.0798483	0.254446	-1.11502	-0.157073	0.964817	1.03341	0.0474186
AGAP010352	AGAP010352	DNA/RNA-binding protein KIN17	chr3L	1954505	1955821	+	0.0734906	-1.16025	-0.214435	0.101436	-1.1495	-0.201003	0.301678	-1.11015	-0.15076
AGAP010353	AGAP010353	DNA cross-link repair 1A protein	chr3L	1959754	1962699	+	0.0126884	-1.48192	-0.567466	0.00115224	-1.69414	-0.760555	0.634614	-1.15599	-0.209123
AGAP010355	AGAP010355		chr3L	2088648	2111320	+	0.000150795	2.18827	1.12979	0.00016202	1.9745	0.981485	0.376082	1.18963	0.250508
AGAP029666	AGAP029666		chr3L	2124999	2140343	+	0.0583801	1.16716	0.223004	0.00119018	1.29905	0.37746	0.998325	-1.01502	-0.0215149
AGAP010358	AGAP010358	paired box protein 3/7	chr3L	2169245	2174963	-	0.186044	1.74735	0.805168	0.00660861	2.6896	1.42739	0.723652	1.34735	0.430127
AGAP010359	AGAP010359	Pairberry	chr3L	2203034	2221792	+	0.33177	1.39186	0.477013	0.141703	1.52696	0.610661	1	1.00175	0.00252962
AGAP010360	AGAP010360		chr3L	2224225	2226755	-	0.921588	-1.18396	-0.243618	0.27052	1.54377	0.626455	0.999694	1.04006	0.0566671
AGAP029275	AGAP029275		chr3L	2225850	2226986	-	0.791423	-1.31585	-0.395995	0.990193	1.11778	0.160642	0.963076	-1.17331	-0.23059
AGAP029715	AGAP029715		chr3L	2235020	2236107	-	0.000149719	-4.25605	-2.08952	0.000582128	-2.30509	-1.20482	0.0526008	-1.5853	-0.664758
AGAP010362	AGAP010362		chr3L	2238487	2239634	-	0.00454514	2.73061	1.44922	0.404797	1.51879	0.602926	0.00320777	2.85063	1.51128
AGAP010363	AGAP010363		chr3L	2242724	2243715	+	0.999999	1.00377	0.00542259	0.0138795	-1.41149	-0.497219	0.00014968	-2.4939	-1.3184
AGAP010364	AGAP010364		chr3L	2246781	2247865	+	0.164107	-1.1018	-0.139857	0.000735456	1.24138	0.311946	0.0074708	1.178	0.236336
AGAP010365	AGAP010365		chr3L	2248735	2251022	+	0.20278	1.16714	0.222975	0.0004171	1.47947	0.565078	0.873077	1.06627	0.0925789
AGAP010366	AGAP010366		chr3L	2251295	2257902	-	0.000169603	1.72826	0.789316	0.000172685	1.71892	0.781503	0.593182	1.12076	0.164472
AGAP029717	AGAP029717		chr3L	2264147	2265016	+	0.67488	1.13989	0.188893	0.528724	1.16802	0.224071	0.119818	-1.29083	-0.368302
AGAP029718	AGAP029718	Polypeptide N-acetylgalactosaminyltransferase	chr3L	2267287	2270087	+	0.226853	-1.35245	-0.435578	0.00234977	1.8976	0.924176	0.173468	1.38386	0.468698
AGAP029716	AGAP029716		chr3L	2270189	2271758	+	0.147795	1.36551	0.449437	0.0787206	1.42885	0.514854	0.011465	1.62445	0.69995
AGAP010368	AGAP010368	2-hydroxyacyl-CoA lyase 1	chr3L	2272134	2274785	-	0.403244	1.08494	0.117612	0.00452707	1.21619	0.282368	0.0706225	1.1395	0.188401
AGAP010370	AGAP010370	solute carrier family 17 (anion/sugar transporter), member 5	chr3L	2277000	2285568	+	0.021298	1.17079	0.227483	0.000607498	1.27859	0.354559	0.30041	-1.09449	-0.130254
AGAP010371	AGAP010371		chr3L	2287747	2290635	-	0.977537	1.11158	0.152609	0.987828	1.09377	0.129307	0.999966	1.02048	0.0292439
AGAP010372	AGAP010372	solute carrier family 17 (anion/sugar transporter), member 5	chr3L	2301390	2318497	+	0.00014967	2.09786	1.06892	0.000149652	2.29356	1.19759	0.0013249	1.44283	0.528899
AGAP010373	AGAP010373	arginine-tRNA-protein transferase	chr3L	2318591	2323312	-	0.445806	-1.08642	-0.119576	0.683105	-1.0653	-0.0912571	0.344616	1.09678	0.133271
AGAP028694	RpS18	40S ribosomal protein S18	chr3L	2324923	2325497	+	0.907613	-1.24664	-0.31804	0.995477	-1.10049	-0.138149	0.870831	-1.27788	-0.353749
AGAP028693	RpS18	40S ribosomal protein S18	chr3L	2341035	2341997	+	0.0753031	-1.10484	-0.143834	0.414839	-1.06422	-0.0897923	0.401409	-1.06517	-0.0910778
AGAP010376	AGAP010376		chr3L	2343836	2347311	-	0.00083571	1.33297	0.414645	0.0158543	1.22152	0.288676	0.714022	1.07105	0.09902
AGAP010378	AGAP010378		chr3L	2350719	2369594	+	0.0958294	-1.34913	-0.432034	0.183534	-1.29374	-0.371548	0.904682	-1.0997	-0.137116
AGAP028146	AGAP028146		chr3L	2351022	2354300	-	0.767171	-1.07411	-0.103142	0.487703	-1.10636	-0.145824	0.130539	1.16871	0.224918
AGAP010377	AGAP010377		chr3L	2369600	2371785	-	0.870294	1.07184	0.100091	0.650927	1.10503	0.144079	0.847884	-1.07588	-0.105511
AGAP010379	AGAP010379	F-box protein 28	chr3L	2372247	2387390	-	0.786796	1.0609	0.0852881	0.560517	1.08302	0.115062	0.787656	1.06081	0.0851631
AGAP010380	AGAP010380		chr3L	2388290	2392232	-	0.223434	-1.14737	-0.198333	0.476992	-1.10902	-0.14929	0.999996	1.00385	0.00554085
AGAP010381	AGAP010381		chr3L	2393423	2395835	+	0.00044475	1.51851	0.602658	0.000189614	1.63208	0.706711	0.366389	1.14692	0.197761
AGAP010382	Ars2	Serrate RNA effector molecule homolog	chr3L	2395885	2402310	-	0.00312235	-1.20137	-0.264682	0.0352452	-1.1413	-0.190681	0.4131	1.075	0.104339
AGAP010384	AGAP010384		chr3L	2413428	2423079	+	0.0504739	1.29106	0.368557	0.0003373	1.63967	0.713408	0.39931	1.1626	0.217357
AGAP010383	AGAP010383	solute carrier family 15 member 1	chr3L	2416006	2420715	+	0.999861	1.00875	0.0125628	0.00148428	1.3197	0.400211	0.726682	-1.07215	-0.100507
AGAP010385	AGAP010385		chr3L	2430802	2433934	-	0.999983	1.01465	0.0209832	0.237962	1.41583	0.501643	0.986827	1.08175	0.113361
AGAP028494	AGAP028494		chr3L	2435439	2436427	+	0.807105	1.14431	0.194474	0.00136512	1.85314	0.889969	0.197989	1.32796	0.409215
AGAP010386	AGAP010386	Translocating chain-associated membrane protein 2	chr3L	2436355	2438695	-	0.280928	-1.11085	-0.151658	0.00016027	1.45366	0.539686	0.000830897	1.30897	0.388429
AGAP010387	AGAP010387	alanine-glyoxylate aminotransferase	chr3L	2444095	2447852	-	0.0781985	1.19211	0.253517	0.000149703	-1.82414	-0.867215	0.000150191	-1.71588	-0.778945
AGAP028223	AGAP028223		chr3L	2448546	2449463	-	0.000560178	-2.38407	-1.25342	0.000191073	-2.85229	-1.51212	0.998814	-1.04229	-0.059761
AGAP010388	AGAP010388	glucuronyl/N-acetylglucosaminyl transferase EXT1	chr3L	2452624	2463174	-	0.668737	1.07008	0.0977163	0.525474	1.08329	0.115414	0.677512	1.06927	0.0966225
AGAP010389	Prestin	Prestin	chr3L	2467694	2472921	-	0.000156776	-1.41746	-0.503304	0.000873974	-1.27544	-0.350992	0.608311	1.06905	0.0963297
AGAP010390	COE12O	carboxylesterase	chr3L	2482177	2486705	-	0.00204283	1.89529	0.922417	0.192789	1.36389	0.447725	0.4989	-1.24482	-0.315941
AGAP029278	AGAP029278		chr3L	2507869	2511896	+	0.269269	1.33731	0.419335	0.0474955	1.53868	0.621695	0.135241	1.41936	0.505242
AGAP010391	AGAP010391	LIM domain only protein 4	chr3L	2548219	2596102	+	0.000307944	1.92639	0.945898	0.000930714	1.76254	0.817652	0.727849	1.14393	0.194005
AGAP010392	AGAP010392	calumenin	chr3L	2596515	2599728	-	0.814242	1.07227	0.100667	0.118234	1.1839	0.243542	0.949498	-1.0474	-0.0668135
AGAP010393	AGAP010393		chr3L	2602194	2609521	+	0.264297	-1.14871	-0.20001	0.0328677	-1.24255	-0.313304	0.999389	1.01493	0.0213861
AGAP010394	AGAP010394	Patched-related	chr3L	2611045	2648883	-	0.00129315	1.56636	0.64742	0.00790949	1.43518	0.521231	0.923253	1.07492	0.104231
AGAP010395	AGAP010395	calpain-C	chr3L	2667455	2671117	-	0.736701	1.17913	0.237726	0.223738	1.34809	0.430916	0.921399	1.11596	0.158281
AGAP010397	AGAP010397	protein N-terminal methyltransferase	chr3L	2696620	2698349	+	0.987575	1.03628	0.0514174	0.977972	1.04248	0.0600262	0.998646	-1.02035	-0.0290575
AGAP010396	AGAP010396	kinesin family member 3/17	chr3L	2698657	2702822	-	0.318986	-1.04372	-0.0617352	0.0239885	-1.07786	-0.108171	0.76524	1.02564	0.0365315
AGAP010398	AGAP010398	Flavin-containing monooxygenase FMO GS-OX-like 1	chr3L	2705825	2709589	+	0.802152	-1.66206	-0.73297	0.961172	-1.35775	-0.441222	0.684193	-1.83547	-0.876149
AGAP010399	AGAP010399	Flavin-containing monooxygenase FMO GS-OX-like 1	chr3L	2710149	2711749	-	0.943831	-1.27599	-0.351617	0.972737	1.21947	0.286251	0.999807	-1.05729	-0.0803733
AGAP010400	AGAP010400	Flavin-containing monooxygenase	chr3L	2713371	2715045	+	0.466613	1.16778	0.223764	0.0245128	1.37376	0.458133	0.0927884	-1.28638	-0.36332
AGAP010401	AGAP010401	Flavin-containing monooxygenase FMO GS-OX-like 6	chr3L	2715104	2716788	-	0.997321	1.02662	0.0378971	0.999694	-1.01541	-0.0220585	0.000191938	-1.71636	-0.77935
AGAP010402	AGAP010402	abhydrolase domain-containing protein FAM108B1	chr3L	2717113	2723353	-	0.0934459	-1.14769	-0.198732	0.120475	-1.13937	-0.188241	0.912907	1.0432	0.061017
AGAP028182	AGAP028182		chr3L	2761903	2771253	-	0.0130868	1.83692	0.877289	0.042072	1.66525	0.735735	0.000294669	2.66096	1.41195
AGAP010403	AGAP010403	enoyl-CoA hydratase domain-containing protein 3, mitochondrial	chr3L	2776773	2778881	-	0.185506	1.12408	0.168743	0.0157189	1.20289	0.266501	0.000157814	1.45459	0.540611
AGAP010404	GSTS1	glutathione S-transferase sigma class 1	chr3L	2779074	2784473	-	0.0438483	1.93196	0.950063	0.321325	1.51084	0.59535	0.999781	1.03701	0.0524359
AGAP010405	AGAP010405	transcription factor MAFF/G/K	chr3L	2785613	2786954	-	0.0524899	1.15859	0.212367	0.000271959	1.34691	0.42965	0.993627	1.01979	0.0282698
AGAP010406	AGAP010406	origin recognition complex subunit 3	chr3L	2787322	2790002	+	0.000150298	-1.94652	-0.960898	0.000151188	-1.88965	-0.918117	0.454557	-1.14097	-0.19026
AGAP010407	AGAP010407	Elongator complex protein 4	chr3L	2790877	2794262	+	0.138081	-1.20362	-0.267379	0.962309	-1.04963	-0.0698833	0.493239	1.12864	0.174589
AGAP010408	AGAP010408		chr3L	2794341	2798190	-	0.138368	1.28743	0.364495	0.999922	1.0136	0.0194893	0.547529	1.16837	0.224497
AGAP010410	AGAP010410		chr3L	2812078	2884691	+	0.121534	1.12856	0.174489	0.0818089	1.14043	0.18958	0.00208494	1.24869	0.320417
AGAP010409	OBP22	odorant-binding protein 22	chr3L	2852982	2853700	-	0.10595	1.34959	0.43252	0.0497943	-1.41416	-0.499943	0.0569155	-1.40276	-0.488265
AGAP010411	IR8a	ionotropic receptor IR8a	chr3L	2867458	2870025	-	0.886098	-1.21317	-0.278782	0.931041	1.17999	0.238778	0.95696	-1.15512	-0.208039
AGAP010412	AGAP010412		chr3L	2905921	2906691	+	0.000726108	-2.31443	-1.21066	0.000398669	-2.47082	-1.30499	0.400725	-1.32603	-0.407118
AGAP010413	AGAP010413	SH3 and multiple ankyrin repeat domains protein	chr3L	2910486	2953736	+	0.0163266	1.18592	0.246006	0.0414712	1.15929	0.213242	0.0340815	1.1649	0.220205
AGAP010414	CYP4C28	cytochrome P450	chr3L	2957234	2971078	-	0.646477	-1.20345	-0.267171	0.000729282	2.05911	1.04202	0.0564923	1.49863	0.583642
AGAP010415	AGAP010415		chr3L	2976207	2978193	-	0.0413499	-1.39862	-0.484009	0.242333	-1.25659	-0.329509	0.999947	1.01292	0.0185194
AGAP010416	ABCA8	ATP-binding cassette transporter (ABC transporter) family A member 8	chr3L	2978919	2988407	-	0.000186556	1.42037	0.506262	0.000154672	1.4928	0.578016	0.0894012	1.15434	0.207073
AGAP010417	AGAP010417	tetratricopeptide repeat protein 39B	chr3L	2989149	3002312	-	0.973734	-1.02484	-0.0353918	0.00261359	1.21086	0.276036	0.182865	1.10171	0.139746
AGAP010418	Oseg6	outer segment 6	chr3L	3003354	3008945	-	0.853429	-1.07228	-0.100686	0.794919	-1.08154	-0.113081	0.261348	-1.16043	-0.214664
AGAP010419	AGAP010419	Rab proteins geranylgeranyltransferase component A	chr3L	3009570	3011802	-	0.0092302	-1.2029	-0.266521	0.00173796	-1.25373	-0.32623	0.513727	-1.07767	-0.107922
AGAP010420	AGAP010420	valyl-tRNA synthetase	chr3L	3012282	3016183	-	0.0552887	-1.13374	-0.181088	0.169842	-1.1042	-0.142996	0.715138	-1.05373	-0.0755043
AGAP010421	AGAP010421	pyruvate dehydrogenase E1 component subunit beta	chr3L	3018349	3021065	+	0.0626294	1.3876	0.472589	0.981943	1.06111	0.0855751	0.960801	-1.07632	-0.106111
AGAP010422	AGAP010422	Limbic system-associated membrane protein	chr3L	3055171	3077323	+	0.000389133	1.62971	0.704617	0.000736177	1.56946	0.650268	0.848326	1.08783	0.121452
AGAP029501	AGAP029501		chr3L	3128410	3132562	+	0.266628	-1.05244	-0.0737448	0.00122277	-1.13078	-0.177316	0.958558	-1.01654	-0.0236692
AGAP028496	AGAP028496		chr3L	3133723	3167693	+	0.000149651	1.62579	0.701139	0.000149651	2.04538	1.03237	0.000149664	1.51704	0.601258
AGAP010426	AGAP010426	general transcription factor 3C polypeptide 3 (transcription factor C subunit	chr3L	3167870	3170681	-	0.0289573	-1.17092	-0.227638	0.986462	1.02349	0.033493	0.977511	1.02699	0.0384283
AGAP010427	AGAP010427	serine palmitoyltransferase	chr3L	3175335	3183387	+	0.000152618	-1.32209	-0.402824	0.00054762	-1.21583	-0.28194	0.00209118	-1.18148	-0.240592
AGAP010428	AGAP010428	1,4-alpha-glucan branching enzyme	chr3L	3183425	3188651	-	0.47443	-1.18897	-0.249706	0.999951	-1.01241	-0.0177889	0.995968	1.03801	0.0538158
AGAP010429	AGAP010429	succinate dehydrogenase (ubiquinone) flavoprotein subunit	chr3L	3189282	3193828	+	0.0547487	1.18142	0.240524	0.463195	1.09768	0.13446	0.657444	-1.07774	-0.108011
AGAP010431	AGAP010431		chr3L	3259392	3282592	-	0.220644	1.15195	0.204075	0.12089	1.17894	0.237485	0.272232	1.14191	0.191453
AGAP010432	AGAP010432	DnaJ homolog subfamily C member 11	chr3L	3302403	3304881	+	0.0161364	-1.18467	-0.24449	0.242505	-1.10502	-0.144078	0.967423	-1.0295	-0.0419426
AGAP010433	AGAP010433		chr3L	3305147	3306076	+	0.572234	1.13054	0.177013	0.192178	1.20754	0.272066	0.263476	1.18774	0.248213
AGAP028121	AGAP028121	GPI mannosyltransferase 1	chr3L	3306080	3308410	-	0.0278431	1.13494	0.182611	0.00103444	1.21232	0.277776	0.904376	-1.03283	-0.0466013
AGAP010435	AGAP010435	Dynein heavy chain 9, axonemal	chr3L	3313091	3331793	-	0.00142111	2.5387	1.34409	0.000356287	3.02471	1.5968	0.890183	1.18468	0.244494
AGAP010436	AGAP010436	adenylate cyclase 2	chr3L	3336516	3365342	-	0.000282791	1.21685	0.283153	0.0364984	1.10952	0.149935	0.993858	1.01297	0.0185871
AGAP028221	AGAP028221		chr3L	3386258	3430464	+	0.118628	1.24238	0.313106	0.017342	1.35444	0.437699	0.00352319	-1.4518	-0.53784
AGAP010438	AGAP010438	Nuclear receptor subfamily 0 group A	chr3L	3554663	3580656	+	0.000155998	1.49393	0.579114	0.000160389	1.47443	0.560161	0.682404	1.07212	0.100465
AGAP010439	AGAP010439		chr3L	3621503	3628294	-	0.0785739	-1.31591	-0.396066	0.456869	-1.1797	-0.238415	0.112186	1.29065	0.368098
AGAP010440	AGAP010440	Small nuclear ribonucleoprotein E	chr3L	3623588	3624220	-	0.00211786	-1.45716	-0.543163	0.00228158	-1.45241	-0.538453	0.999966	1.00866	0.0124455
AGAP010441	AGAP010441		chr3L	3633028	3635096	-	0.934041	1.1292	0.175299	0.973648	1.09795	0.134814	0.128837	-1.49424	-0.579411
AGAP010442	Fz2	frizzled 2 transmembrane receptor	chr3L	3697950	3730059	+	0.000227831	1.18983	0.250754	0.351411	1.0534	0.0750523	0.126183	1.07241	0.100853
AGAP010443	AGAP010443	cytochrome c oxidase assembly protein subunit 11	chr3L	3742180	3743090	-	0.0549153	1.15695	0.210332	0.0107961	1.20544	0.269565	0.855938	1.04863	0.068512
AGAP028136	AGAP028136		chr3L	3749528	3750680	-	0.980343	1.08184	0.113485	0.94646	-1.10988	-0.150399	0.992078	-1.06365	-0.0890193
AGAP010445	AGAP010445	Rab11 family-interacting protein 3/4	chr3L	3751130	3797383	-	0.00151341	1.22499	0.292767	0.0224561	1.15504	0.207942	0.999355	1.00945	0.0135736
AGAP010447	AGAP010447	gamma-glutamylcyclotransferase	chr3L	3830153	3831610	-	0.950733	1.07167	0.099864	0.660418	1.14153	0.190963	0.360011	1.20279	0.266386
AGAP010449	AGAP010449		chr3L	3855186	3858609	-	0.983877	1.08283	0.114805	0.53112	-1.27289	-0.348111	0.714089	-1.21353	-0.279211
AGAP010450	mRpL2	39S ribosomal protein L2, mitochondrial	chr3L	3858682	3859782	+	0.999996	-1.00285	-0.0041008	0.619009	-1.06415	-0.0897045	0.201993	-1.10462	-0.143549
AGAP010451	AGAP010451	Lon-like ATP-dependent protease	chr3L	3859791	3863510	-	0.000149651	-1.30349	-0.382381	0.000171745	-1.16947	-0.22585	0.00455732	-1.10167	-0.139687
AGAP027995	AGAP027995		chr3L	3863769	3870401	+	0.34457	-1.11659	-0.159103	0.0147782	-1.2377	-0.30766	0.660399	-1.08084	-0.112153
AGAP010453	AGAP010453	ribosome biogenesis protein NSA1	chr3L	3870922	3872426	-	0.0506108	-1.31436	-0.394365	0.00141024	-1.55614	-0.637974	0.672144	-1.12618	-0.171441
AGAP010454	AGAP010454	U1 snRNP splicing complex subunit (Luc7)	chr3L	3872854	3877646	+	0.00860107	1.23484	0.30433	0.0259284	1.19805	0.260693	0.967431	1.03379	0.047946
AGAP010455	AGAP010455	hydroxyacid oxidase 2	chr3L	3882566	3884491	-	0.883652	-1.0953	-0.131326	0.999965	1.01094	0.0156903	0.284903	-1.2257	-0.293611
AGAP010456	AGAP010456		chr3L	3884883	3922022	-	0.000151522	1.57171	0.652339	0.000150071	1.63036	0.70519	0.538359	1.09042	0.124882
AGAP010457	AGAP010457	thymidylate synthase	chr3L	3905856	3907721	+	0.00444992	-1.52763	-0.611296	0.00102189	-1.65475	-0.726616	0.750729	-1.12393	-0.16855
AGAP010458	AGAP010458	Ninjurin 1	chr3L	3922549	3923253	+	0.143165	1.44393	0.529996	0.811244	-1.17299	-0.230196	0.740245	-1.19651	-0.258832
AGAP010459	AGAP010459	transcriptional adapter 3	chr3L	3926280	3928501	-	0.000152252	-1.37984	-0.4645	0.000162646	-1.33871	-0.420839	0.844241	1.04154	0.0587149
AGAP010460	AGAP010460	RhoA activator C11orf59 homolog	chr3L	3928816	3930102	-	0.000231035	-1.32704	-0.408212	0.000376433	-1.29745	-0.375677	0.832791	-1.04725	-0.0666065
AGAP028149	AGAP028149		chr3L	3930319	3931489	-	0.0047516	-1.38738	-0.47236	0.172693	-1.19811	-0.26076	0.143463	1.20829	0.272969
AGAP028034	AGAP028034		chr3L	3933599	3934758	+	0.996442	1.0443	0.0625296	0.708422	1.17116	0.227942	0.549775	1.21105	0.276259
AGAP010462	AGAP010462	SWI/SNF related, matrix associated, actin dependent regulator of chromatin	chr3L	3935917	3944131	-	0.00131056	1.15	0.201628	0.000154489	1.2403	0.31069	0.205087	1.06539	0.0913801
AGAP010463	AGAP010463	myo-inositol-1(or 4)-monophosphatase	chr3L	3941371	3942491	+	0.0124742	-1.19004	-0.251009	0.999878	1.00689	0.009902	0.197628	1.11062	0.151363
AGAP010464	AGAP010464	NADH dehydrogenase (ubiquinone) 1 alpha/beta subcomplex 1	chr3L	3944637	3946065	-	0.0469569	1.2483	0.31996	0.997107	1.0239	0.0340776	0.194761	-1.17844	-0.236877
AGAP029289	AGAP029289		chr3L	3947363	3952532	-	0.00015217	-1.67465	-0.743856	0.803134	1.0731	0.101782	0.0686802	1.20534	0.26944
AGAP028094	AGAP028094		chr3L	3949279	3949875	+	0.0280108	-1.51767	-0.60186	0.415579	1.24551	0.316741	0.0942581	1.40014	0.485568
AGAP027994	AGAP027994		chr3L	3950434	3950952	+	0.525901	1.1226	0.166841	0.00120152	1.44747	0.533532	0.009339	1.33501	0.416855
AGAP010465	AGAP010465		chr3L	3954042	3959584	+	0.000149651	1.77214	0.825491	0.000149651	2.06708	1.04759	0.000150312	1.43906	0.525129
AGAP010466	AGAP010466		chr3L	3978732	3981888	-	0.0168375	3.13368	1.64786	0.999928	-1.04194	-0.059268	0.942806	1.26067	0.33419
AGAP010473	AGAP010473	Pleckstrin-like proteiny domain-containing family G member 5	chr3L	4044239	4143720	+	0.000339366	1.59174	0.670608	0.000153005	1.85395	0.890604	0.00119103	1.48652	0.571939
AGAP010471	AGAP010471		chr3L	4056203	4058852	-	0.937424	1.0534	0.0750513	0.0516905	1.23296	0.302127	0.98086	1.03792	0.0536995
AGAP010474	AGAP010474	anoctamin 5	chr3L	4164168	4170962	+	0.00572951	1.78377	0.834929	0.0830507	1.4699	0.555715	0.269047	1.33388	0.415632
AGAP010476	AGAP010476	alpha-endosulfine	chr3L	4176329	4178951	+	0.055892	-1.15228	-0.204488	0.0729241	-1.14447	-0.194678	0.998738	1.0127	0.0182075
AGAP010477	AGAP010477	phosducin-like 3	chr3L	4179282	4180499	-	0.0181658	-1.14343	-0.193369	0.00734777	-1.16348	-0.218447	0.530128	-1.06025	-0.0844011
AGAP010478	AGAP010478	Protein crossbronx homolog	chr3L	4180679	4182001	+	0.148175	1.08973	0.123965	0.671096	1.04761	0.0671082	0.996331	-1.01232	-0.0176611
AGAP010479	AGAP010479		chr3L	4181864	4184643	-	0.028759	-1.23547	-0.305058	0.556309	-1.10081	-0.138568	0.0623987	-1.20391	-0.267724
AGAP010480	AGAP010480	Kinase	chr3L	4208673	4232676	+	0.0460425	1.13947	0.188359	0.284315	-1.08987	-0.124153	0.261725	-1.09241	-0.127521
AGAP010481	AGAP010481	solute carrier family 6 (neurotransmitter transporter, amino acid) member 5/7/	chr3L	4232732	4235556	-	0.00156715	1.32969	0.411095	0.140311	1.15635	0.209577	0.996874	1.01979	0.0282745
AGAP010482	AGAP010482		chr3L	4264714	4266507	+	0.0187793	-1.40575	-0.491338	0.00402359	-1.51677	-0.601003	0.670911	-1.13514	-0.182866
AGAP010483	AGAP010483	exosome complex component RRP42	chr3L	4266593	4267681	-	0.0769775	-1.18461	-0.244418	0.00119393	-1.3524	-0.435519	0.786331	1.06968	0.0971832
AGAP029261	AGAP029261		chr3L	4579161	4585097	+	0.00655157	1.54451	0.627146	0.770028	1.12975	0.176006	0.783964	1.12663	0.172009
AGAP010485	AGAP010485	dopamine beta-monooxygenase	chr3L	4764251	4787246	-	0.00148381	1.51838	0.60253	0.00146568	1.51929	0.603394	0.999983	-1.00779	-0.0112014
AGAP010486	GPRALS3	Putative allatostatin receptor 3	chr3L	4860623	4883826	-	0.000151708	1.24408	0.315081	0.00321477	1.12919	0.17529	0.00290025	1.13089	0.177453
AGAP028205	AGAP028205		chr3L	4903117	4921104	-	0.0775813	-1.26386	-0.337839	0.0284555	-1.32114	-0.401787	0.999998	-1.00442	-0.00636864
AGAP010488	AGAP010488	ubiquinone biosynthesis methyltransferase	chr3L	4938735	4940046	-	0.988663	-1.02172	-0.0309992	0.755667	-1.05552	-0.0779591	0.999984	1.00412	0.00593758
AGAP029303	AGAP029303		chr3L	4995203	5000405	+	0.0011249	1.36418	0.448033	0.00142881	1.35251	0.435637	0.997969	-1.01865	-0.0266552
AGAP010489	OBP4	odorant-binding protein antennal 4	chr3L	4997901	4998953	+	0.0103137	1.42663	0.512614	0.000349036	-1.7134	-0.776861	0.000354963	-1.71101	-0.774848
AGAP010490	AGAP010490	rabconnectin	chr3L	5008950	5027453	+	0.0177714	1.16541	0.220833	0.183403	1.10398	0.14272	0.0922215	1.12291	0.167236
AGAP010491	AGAP010491	N-acetyltransferase 10	chr3L	5028144	5031692	-	0.353608	-1.15738	-0.210867	0.00101384	-1.48678	-0.572189	0.152473	-1.20722	-0.271686
AGAP010492	AGAP010492	asparagine synthetase domain-containing protein c	chr3L	5031838	5034540	+	0.156723	-1.20375	-0.267532	0.175638	-1.19744	-0.259958	0.999999	1.00334	0.0048089
AGAP010493	AGAP010493	transcription initiation factor TFIID subunit 7	chr3L	5034580	5036970	+	0.0106375	-1.17362	-0.230961	0.0796787	-1.12333	-0.167785	0.999948	-1.00499	-0.00717735
AGAP010494	AGAP010494	partitioning defective protein 6	chr3L	5037047	5041194	-	0.0300419	-1.14576	-0.1963	0.0115171	-1.1692	-0.225527	0.962202	1.02706	0.0385189
AGAP010496	AGAP010496	splicing factor, arginine/serine-rich 1/9	chr3L	5043346	5047739	+	0.000804752	-1.41819	-0.504055	0.000289516	-1.49389	-0.579073	0.936508	1.05149	0.0724373
AGAP010497	Pex12	peroxin 12	chr3L	5050649	5052019	+	0.795993	1.07084	0.0987363	0.998042	1.01868	0.0267053	0.897382	1.05591	0.0784907
AGAP010498	AGAP010498	RNA 3'-terminal phosphate cyclase-like protein	chr3L	5052342	5053759	+	0.0576307	-1.25854	-0.331751	0.000815089	-1.50135	-0.586256	0.825653	-1.08394	-0.116282
AGAP010499	AD20590	S-(hydroxymethyl)glutathione dehydrogenase	chr3L	5054214	5055709	+	0.0481405	-1.17592	-0.233794	0.970708	1.0325	0.0461454	0.400473	1.0993	0.136581
AGAP010500	AGAP010500		chr3L	5055968	5058317	-	0.000871586	-1.50698	-0.591659	0.000666608	-1.52742	-0.6111	0.999945	1.00961	0.0137997
AGAP010501	AGAP010501		chr3L	5058906	5060839	+	0.263069	-1.12973	-0.175982	0.997559	-1.01853	-0.026485	0.527958	1.09561	0.131733
AGAP010502	AGAP010502		chr3L	5064690	5065514	-	0.000149653	1.95304	0.965721	0.00014967	1.84891	0.886679	0.460614	1.10884	0.149057
AGAP010503	AGAP010503	potassium intermediate/small conductance calcium-activated channel subfamily N	chr3L	5066089	5118810	-	0.000149878	1.77309	0.826263	0.000157225	1.60576	0.683255	0.0728112	1.19864	0.261403
AGAP010506	AGAP010506		chr3L	5182242	5212325	-	0.00344736	1.56557	0.646685	0.511901	1.1746	0.232168	0.293235	1.22618	0.294176
AGAP010508	AGAP010508	proton-coupled amino acid transporter	chr3L	5242049	5243711	+	0.919761	-1.07424	-0.10332	0.00182592	-1.52435	-0.608197	0.0113155	-1.40091	-0.486359
AGAP010509	AGAP010509	organic cation transporter 3	chr3L	5243916	5251412	-	0.189401	-1.06033	-0.0845156	0.00179986	1.12964	0.175867	0.187714	1.06048	0.0847168
AGAP010510	AGAP010510	Tubulin beta chain	chr3L	5260848	5284114	+	0.994244	1.07477	0.104031	0.966227	1.12296	0.167311	0.994894	-1.07238	-0.100818
AGAP029625	AGAP029625		chr3L	5313190	5342479	+	0.00679948	1.29013	0.36752	0.0395568	1.21906	0.285766	0.995798	1.0228	0.0325212
AGAP028497	AGAP028497		chr3L	5432427	5436061	+	0.28745	1.12598	0.171176	0.0839314	1.17559	0.233383	0.541253	1.09428	0.129975
AGAP028498	AGAP028498		chr3L	5438584	5452753	+	0.000149653	2.05688	1.04046	0.000149654	2.03947	1.0282	0.165638	1.16961	0.226028
AGAP010513	GPRMAC1	putative muscarinic acetylcholine receptor 1	chr3L	5452687	5480113	-	0.000239381	2.1576	1.10942	0.00573695	1.67051	0.740284	0.256803	1.29598	0.374046
AGAP010514	AGAP010514	activator of 90 kDa heat shock protein ATPase	chr3L	5546436	5562155	-	0.000189955	-1.28107	-0.357352	0.00029253	-1.25237	-0.324666	0.150968	-1.09508	-0.131039
AGAP010515	AGAP010515	pre-mRNA-splicing factor SYF2	chr3L	5567345	5568203	-	0.00475157	1.17844	0.236879	0.000597245	1.23377	0.303075	0.988417	-1.01828	-0.0261326
AGAP010516	AGAP010516		chr3L	5568814	5581540	+	0.00296699	-1.27931	-0.355367	0.00252184	-1.28527	-0.362076	1	1.00183	0.002635
AGAP010517	MnSOD1	manganese-iron superoxide dismutase 1	chr3L	5581693	5583118	-	0.895094	-1.04107	-0.0580711	0.175093	-1.1131	-0.154585	0.233892	-1.10398	-0.142719
AGAP010518	AGAP010518		chr3L	5583730	5587129	-	0.00163026	-1.36959	-0.453747	0.00804446	-1.29638	-0.374493	0.961862	1.04331	0.0611715
AGAP010519	AGAP010519	kinesin-like protein unc-104	chr3L	5610334	5633490	+	0.000149651	1.81758	0.862022	0.000149652	1.76367	0.818581	0.130856	1.13114	0.177772
AGAP010520	AGAP010520	krueppel-like factor, other	chr3L	5636019	5640100	-	0.766284	1.19713	0.259576	0.952201	1.11425	0.156072	0.925465	1.13126	0.177931
AGAP010530	CLIPE4	CLIP-domain serine protease	chr3L	5676660	5680124	+	0.105076	1.25196	0.324188	0.00317679	1.46314	0.549068	0.438093	1.15765	0.211205
AGAP010531	AGAP010531	fibrinogen-related protein 7	chr3L	5714410	5715624	-	0.000150249	-2.37707	-1.24918	0.788504	-1.11913	-0.162378	0.260973	1.2354	0.304979
AGAP010534	AGAP010534		chr3L	5790872	5814833	+	0.00555064	-1.34741	-0.430192	0.0354719	-1.25871	-0.331942	0.000149659	-2.09387	-1.06617
AGAP010536	AGAP010536	nucleolar complex protein 2	chr3L	5818185	5821274	-	0.0204409	-1.34175	-0.42412	0.000263493	-1.67295	-0.742392	0.8541	-1.08549	-0.118341
AGAP010537	AGAP010537	hexaprenyldihydroxybenzoate methyltransferase	chr3L	5821545	5822621	+	0.0235949	-1.18548	-0.245472	0.437128	-1.089	-0.123	0.870042	-1.04779	-0.0673513
AGAP010538	AGAP010538	M-phase phosphoprotein	chr3L	5822633	5823224	-	0.000865859	-1.51971	-0.603799	0.000163323	-1.77683	-0.829309	0.358328	-1.16248	-0.217205
AGAP010539	AGAP010539	coiled-coil and C2 domain-containing protein 1-like	chr3L	5823507	5828056	+	0.00160021	-1.19655	-0.258886	0.000189966	-1.27857	-0.354528	0.721227	-1.04688	-0.0660982
AGAP010540	AGAP010540		chr3L	5828150	5874178	-	0.00838286	-1.82163	-0.86523	0.000187475	-2.73745	-1.45284	0.99761	-1.0484	-0.0681953
AGAP010542	dpr6	defective proboscis extension response 6	chr3L	5898247	5937510	-	0.000150489	1.66636	0.736704	0.000150999	1.64536	0.718399	0.000793029	1.37585	0.460325
AGAP010543	AGAP010543	Yellow-x	chr3L	5995320	6001582	+	0.0394791	1.23622	0.305937	0.006324	1.31672	0.396953	0.350247	-1.13481	-0.182446
AGAP010544	AGAP010544	cell cycle arrest protein BUB3	chr3L	6010082	6011447	-	0.00225513	-1.25807	-0.331209	0.000291292	-1.3464	-0.42911	0.900975	1.04357	0.0615215
AGAP010545	AGAP010545		chr3L	6057494	6061056	+	0.8794	1.06368	0.0890636	0.23725	1.15549	0.208507	0.960916	-1.04499	-0.0634851
AGAP028728	CLIPE5	CLIP-domain serine protease	chr3L	6061403	6065810	+	0.468842	1.10006	0.137586	0.794348	1.06521	0.0911436	0.00445815	1.27882	0.354812
AGAP010548	AGAP010548		chr3L	6175022	6176489	-	0.998968	-1.01569	-0.0224581	0.810053	1.06797	0.0948648	0.665005	1.08517	0.117919
AGAP029249	AGAP029249		chr3L	6233213	6237752	-	0.414557	-1.12908	-0.175153	0.00667942	-1.32457	-0.405524	0.468498	-1.12147	-0.165395
AGAP029250	AGAP029250		chr3L	6237789	6239001	-	0.423814	-1.08849	-0.122328	0.014234	-1.19657	-0.258901	0.995312	-1.01817	-0.0259819
AGAP010551	AGAP010551	STE20-like kinase	chr3L	6246838	6264472	-	0.999973	1.0037	0.00533295	0.894205	-1.03263	-0.0463247	0.0992774	1.10208	0.140231
AGAP010550	AGAP010550	venom allergen	chr3L	6251373	6252489	+	0.0199635	1.35652	0.439905	0.00292456	-1.47835	-0.56399	0.000153341	-1.95798	-0.969363
AGAP010552	AGAP010552	mimitin, mitochondrial	chr3L	6294887	6297339	+	0.0283873	1.10805	0.148018	0.0578342	1.09539	0.131448	0.262889	-1.06621	-0.0924969
AGAP010553	AGAP010553	poly(U)-binding-splicing factor PUF60	chr3L	6297906	6306673	-	0.000264682	1.14482	0.195125	0.0012473	1.11609	0.158456	0.00144624	-1.11399	-0.155737
AGAP010554	AGAP010554		chr3L	6306985	6310259	+	0.650782	1.10191	0.140011	0.0517614	1.24168	0.312295	0.281602	1.15727	0.210731
AGAP010555	AGAP010555		chr3L	6322962	6346554	+	0.192663	1.48295	0.56847	0.103291	1.57924	0.659234	0.996336	-1.06183	-0.0865478
AGAP010556	AGAP010556	phosphatidylinositol-bisphosphatase	chr3L	6358745	6363720	-	0.0140688	-1.11148	-0.152479	0.077222	-1.08354	-0.115758	0.888802	-1.02593	-0.036931
AGAP010557	AGAP010557	B-cell receptor-associated protein 31	chr3L	6369726	6371210	-	0.450613	1.09967	0.137067	0.000277237	1.40575	0.491335	0.00770504	1.25166	0.323839
AGAP028499	AGAP028499		chr3L	6371605	6372132	+	0.000158881	1.2597	0.333081	0.00142848	1.16695	0.222748	0.000299746	-1.20776	-0.272332
AGAP010558	AGAP010558	ER membrane protein complex subunit 4	chr3L	6372231	6373051	-	0.0356113	1.16312	0.218003	0.260135	1.10319	0.141684	0.999377	-1.01056	-0.0151529
AGAP010559	AGAP010559	transcription initiation factor TFIIH subunit 2	chr3L	6373291	6374918	+	0.00285267	-1.39232	-0.477489	0.0265261	-1.27976	-0.355875	0.958855	1.04984	0.0701752
AGAP028613	AGAP028613	solute carrier family 7 (cationic amino acid transporter, y+ system)	chr3L	6380628	6392559	+	0.0185249	1.17009	0.22662	0.000203055	-1.3317	-0.413269	0.000149651	-1.77055	-0.824194
AGAP010562	AGAP010562		chr3L	6393039	6398334	+	0.595543	1.17202	0.228999	0.998348	1.03169	0.0450058	0.303024	-1.24388	-0.314843
AGAP010563	AGAP010563	solute carrier family 7 (cationic amino acid transporter, y+ system)	chr3L	6399772	6412521	+	0.000472201	-1.39698	-0.48231	0.000156823	1.55913	0.640745	0.000154654	1.5747	0.655081
AGAP010564	AGAP010564	pur-alpha	chr3L	6420321	6421465	-	0.424023	-1.08184	-0.113481	0.0563	-1.14374	-0.193754	0.907991	1.0388	0.0549145
AGAP010565	AGAP010565		chr3L	6421493	6424472	-	0.561458	-1.07401	-0.10301	0.0289333	-1.1711	-0.227865	0.968398	1.02973	0.0422621
AGAP010566	AGAP010566	ORM1-like 3	chr3L	6429106	6430080	-	0.739705	-1.06454	-0.0902247	0.027489	1.19056	0.251637	0.222304	1.12084	0.164577
AGAP010567	AGAP010567	solute carrier family 7 (cationic amino acid transporter), member 4	chr3L	6431003	6436856	-	0.000153506	1.67166	0.741285	0.00017558	1.57514	0.655481	0.592963	1.10124	0.139134
AGAP010568	AGAP010568	lipoic acid synthetase	chr3L	6437104	6438922	-	0.0284549	1.11125	0.152178	0.0487291	1.1014	0.139343	0.999545	-1.00655	-0.0094223
AGAP010571	AGAP010571		chr3L	6441953	6446482	-	0.059776	-1.23304	-0.302224	0.857285	-1.07151	-0.0996466	0.634264	1.10333	0.14186
AGAP010572	AGAP010572	protein LTV1	chr3L	6447136	6449287	-	0.99974	-1.00725	-0.0104179	0.930941	1.03163	0.0449257	0.999999	1.00163	0.00235081
AGAP010573	AGAP010573		chr3L	6450107	6450596	+	0.831451	1.04774	0.0672741	0.291096	-1.09588	-0.132091	0.200052	-1.10799	-0.14795
AGAP010574	AGAP010574	pre-rRNA-processing protein IPI1	chr3L	6451010	6453224	+	0.090862	-1.31814	-0.398507	0.00075735	-1.71156	-0.775311	0.665961	-1.14467	-0.194935
AGAP010575	AGAP010575	RBBP5 protein	chr3L	6454077	6456077	+	0.024265	-1.23234	-0.301404	0.28671	-1.13192	-0.178778	0.985894	1.03071	0.043642
AGAP010576	AGAP010576	Mitochondrial genome maintenance exonuclease 1	chr3L	6465210	6466480	+	0.0147337	-1.23101	-0.299838	0.926811	-1.04552	-0.0642185	0.897812	-1.05056	-0.0711594
AGAP010577	AGAP010577	tyrosyl-DNA phosphodiesterase 1	chr3L	6466617	6469020	+	0.000196934	-1.41704	-0.502883	0.000437471	-1.35213	-0.435234	0.945936	1.03905	0.0552626
AGAP028614	AGAP028614		chr3L	6470512	6472709	+	0.572357	1.1417	0.191178	0.000193002	1.79967	0.847734	0.999154	1.02173	0.0310087
AGAP010580	AGAP010580		chr3L	6474643	6477162	+	0.071835	1.41139	0.497122	0.058087	1.43106	0.517081	0.101522	1.37924	0.463876
AGAP029588	ABCE2	ATP-binding cassette transporter (ABC transporter) family E member 2	chr3L	6480602	6501230	+	0.0584436	-1.10339	-0.141948	0.202282	-1.07781	-0.108097	0.987349	1.01612	0.0230665
AGAP010585	Drep1	DNA fragmentation factor-related protein 1	chr3L	6542393	6547161	+	0.991849	1.01616	0.0231304	0.994257	1.01475	0.0211248	0.132356	1.09847	0.135489
AGAP010586	AIMP1	aminoacyl tRNA synthase complex-interacting multifunctional protein 1	chr3L	6547244	6548666	-	0.0556233	-1.16783	-0.223835	0.0210013	-1.19911	-0.261962	0.997865	-1.01592	-0.0227852
AGAP010587	AGAP010587	tetratricopeptide repeat protein 7B	chr3L	6548929	6552907	+	0.00365478	-1.16585	-0.221382	0.00498969	-1.15923	-0.21317	0.999776	-1.00605	-0.00870037
AGAP010588	CCT8	Chaperonin containing TCP1 subunit 8	chr3L	6552950	6555265	-	0.0155669	-1.15483	-0.207678	0.000382583	-1.25556	-0.328326	0.606272	-1.05805	-0.0814056
AGAP010589	AGAP010589	guanine nucleotide-binding protein subunit gamma	chr3L	6555590	6556590	+	0.0102154	1.08095	0.112297	0.00103057	1.10812	0.148114	0.37851	1.03759	0.053236
AGAP010590	mRpL30	39S ribosomal protein L30, mitochondrial	chr3L	6557712	6558634	-	0.270262	-1.07936	-0.110173	0.00629903	-1.16394	-0.219023	0.154039	-1.09341	-0.12884
AGAP028408	AGAP028408		chr3L	6560841	6562922	-	0.000154795	-1.71768	-0.78046	0.000177015	-1.6239	-0.699462	0.823402	-1.07713	-0.107196
AGAP010591	RpS20	40S ribosomal protein S20	chr3L	6563226	6564786	-	0.000193078	-1.34788	-0.430697	0.00804264	-1.19785	-0.260447	0.00721556	-1.20085	-0.264061
AGAP010592	S7	40S ribosomal protein S7	chr3L	6565273	6566713	+	0.159996	-1.08132	-0.112789	0.973474	-1.01937	-0.0276823	0.211333	-1.07535	-0.104805
AGAP010593	AGAP010593		chr3L	6568091	6571530	+	0.466553	1.09303	0.12833	0.136803	1.1419	0.191432	0.827109	1.05686	0.0797815
AGAP010594	AGAP010594	Protein CWC15 homolog A	chr3L	6571712	6572401	-	0.000239654	-1.30709	-0.386354	0.000175119	-1.34226	-0.424665	0.411104	-1.07897	-0.10966
AGAP010595	AGAP010595		chr3L	6576942	6578219	+	0.874528	1.04559	0.0643196	0.995633	1.01757	0.0251265	0.991423	-1.02098	-0.0299521
AGAP010596	AGAP010596	Alkaline phosphatase	chr3L	6591095	6595810	-	0.255793	-1.23129	-0.300172	0.00418103	-1.53352	-0.616844	0.47263	-1.17803	-0.236377
AGAP010597	AGAP010597		chr3L	6731538	6801577	+	0.432038	1.75443	0.811005	0.92486	1.29417	0.372025	0.993219	-1.14181	-0.191325
AGAP010598	AGAP010598	Tetraspanin	chr3L	6804521	6870077	+	0.652506	1.07207	0.100406	0.304447	1.10765	0.147504	0.928882	-1.04098	-0.0579357
AGAP010599	AGAP010599		chr3L	6913867	7070739	+	0.999992	1.00347	0.00499821	0.999865	-1.00715	-0.0102797	0.0600738	1.14794	0.199045
AGAP010600	AGAP010600	Insulin-like peptide 2 precursor	chr3L	7084904	7095750	+	0.00934688	-1.28957	-0.366895	0.999865	-1.00994	-0.014267	0.936568	-1.0503	-0.0707989
AGAP010601	AGAP010601		chr3L	7098067	7099025	-	0.000261699	1.53033	0.613841	0.00372128	1.35453	0.437795	0.90145	1.0615	0.0861111
AGAP010602	AGAP010602	Insulin-like peptide 3 precursor	chr3L	7103451	7105904	-	0.00014987	5.49784	2.45886	0.000149803	5.65841	2.5004	0.934664	-1.15514	-0.20807
AGAP010604	AGAP010604	Insulin-like peptide 3 precursor	chr3L	7128494	7130944	-	0.082125	1.16599	0.221557	0.00306465	1.28193	0.358317	0.00105121	1.32491	0.40589
AGAP010605	AGAP010605	Insulin-like peptide 1	chr3L	7129721	7130260	-	0.924099	1.16181	0.21638	0.988329	1.09271	0.127917	0.999966	1.02048	0.0292473
AGAP010606	AGAP010606	mitochondrial import inner membrane translocase subunit Tim8 B	chr3L	7139265	7139925	-	0.00190994	-1.13697	-0.1852	0.895594	-1.02407	-0.0343142	0.00173213	-1.13864	-0.187316
AGAP010607	AGAP010607		chr3L	7140254	7144697	+	0.023531	1.18224	0.241527	0.0024563	1.25155	0.32372	0.103489	1.13768	0.1861
AGAP010608	AGAP010608	clathrin light chain	chr3L	7146146	7151941	-	0.408744	-1.05038	-0.0709181	0.904347	1.02397	0.0341778	0.807653	1.03028	0.0430384
AGAP010609	AGAP010609	DnaJ (Hsp40) homolog subfamily C	chr3L	7152086	7152733	-	0.034537	-1.1816	-0.240746	0.0102174	-1.22041	-0.287372	0.099504	1.14751	0.198512
AGAP010610	AGAP010610	NHLRC2 protein	chr3L	7152766	7155760	+	0.125359	1.05734	0.0804329	0.571334	1.03323	0.0471592	0.000762726	1.12311	0.167496
AGAP010611	AGAP010611		chr3L	7155831	7169854	-	0.990024	-1.01776	-0.0253906	0.60381	-1.0575	-0.0806618	0.739689	1.04802	0.0676661
AGAP010612	AGAP010612	elongation factor 1-beta	chr3L	7170525	7171476	-	0.00550691	-1.2608	-0.33434	0.557027	-1.08744	-0.120938	0.970104	-1.03427	-0.0486116
AGAP010616	AGAP010616		chr3L	7226479	7238753	-	0.175505	1.38593	0.47086	0.00136677	1.98852	0.991695	0.311259	1.31655	0.396768
AGAP010621	AGAP010621	glycine transporter	chr3L	7313296	7354908	-	0.818543	1.0809	0.112237	0.000946733	1.46204	0.547983	0.208703	-1.1792	-0.237808
AGAP010622	AGAP010622	Era G-protein-like 1	chr3L	7356305	7357957	-	0.936724	1.02102	0.0300074	0.741743	1.03365	0.0477428	0.901647	-1.02407	-0.0343161
AGAP010623	AGAP010623	X box-binding protein 1	chr3L	7358339	7360995	+	0.192222	-1.08125	-0.112705	0.242947	1.07583	0.105444	0.604708	-1.0502	-0.0706615
AGAP010624	AGAP010624	Developmentally regulated GTP-binding protein	chr3L	7362973	7364720	-	0.00136408	-1.26153	-0.335172	0.00200306	-1.24877	-0.320513	1	1.00146	0.00210571
AGAP010625	AGAP010625		chr3L	7401705	7403827	-	0.101937	-1.27284	-0.348052	0.242185	-1.21457	-0.280451	0.999832	-1.01471	-0.0210705
AGAP010626	AGAP010626	PAB-dependent poly(A)-specific ribonuclease subunit 2	chr3L	7418724	7424217	-	0.0511534	-1.10745	-0.147243	0.789807	1.03812	0.0539789	0.524149	1.05423	0.0761843
AGAP029124	AGAP029124		chr3L	7467567	7482913	-	0.156621	-3.69268	-1.88467	0.32184	-2.87777	-1.52495	0.494175	-2.40686	-1.26715
AGAP029074	AGAP029074		chr3L	7491072	7494467	-	0.000232076	-7.68695	-2.94241	0.00788526	-3.66413	-1.87347	0.959512	-1.24012	-0.310475
AGAP029077	AGAP029077		chr3L	7552372	7555671	-	0.366088	1.56001	0.641557	0.0124168	2.46335	1.30062	1	-1.00542	-0.00780296
AGAP010629	AGAP010629		chr3L	7627528	7638263	+	0.997886	1.01173	0.016818	0.992638	-1.01616	-0.0231209	0.970438	1.02358	0.033618
AGAP029557	AGAP029557		chr3L	7641015	7649917	-	0.000324767	1.33239	0.414018	0.000150533	1.50282	0.587676	0.506296	1.08063	0.111876
AGAP029628	AGAP029628	Myosin-light-chain kinase	chr3L	7651052	7674718	+	0.148601	1.12138	0.165271	0.000153118	-1.44137	-0.527438	0.000150162	-1.4999	-0.584863
AGAP010636	TOLL1B	TOLL-like receptor 1B	chr3L	7767794	7770895	+	0.00123314	-5.08821	-2.34716	0.0212999	-3.11772	-1.64049	0.999679	-1.06364	-0.0890164
AGAP029596	AGAP029596	Calcium-transporting ATPase	chr3L	7823692	7889175	-	0.00143941	1.30751	0.386827	0.0218297	1.20941	0.274302	0.974885	1.0322	0.0457277
AGAP010640	AGAP010640		chr3L	7898310	7902990	-	0.000149888	1.28134	0.357654	0.000154152	1.23625	0.305976	0.266794	1.05913	0.082881
AGAP029274	AGAP029274		chr3L	7904807	7909296	+	0.97373	-1.08657	-0.119778	0.509024	-1.25311	-0.325509	0.0324401	-1.58859	-0.667744
AGAP010641	AGAP010641		chr3L	7909411	7917889	-	0.0267934	1.16793	0.223953	0.0946627	-1.13233	-0.179292	0.00432535	-1.21952	-0.286314
AGAP010643	AGAP010643	PDS5, regulator of cohesion maintenance homolog A	chr3L	7929114	7935361	+	0.00357432	-1.17358	-0.23091	0.000971972	-1.20488	-0.268888	0.935428	-1.02793	-0.0397377
AGAP010644	mRpL39	39S ribosomal protein L39, mitochondrial	chr3L	7936971	7938340	+	0.000647138	-1.26557	-0.339783	0.00226002	-1.22525	-0.293074	0.998789	-1.01155	-0.0165644
AGAP010645	AGAP010645		chr3L	7939087	7940389	+	0.000149651	-3.86995	-1.95232	0.000149651	-3.70973	-1.89132	0.0122754	-1.38875	-0.473785
AGAP010646	AGAP010646	Reversion-inducing cysteine-rich protein with Kazal motifs	chr3L	7943883	7961060	-	0.548317	1.06174	0.0864372	0.000762571	1.2305	0.299239	0.531306	-1.06294	-0.0880651
AGAP010647	SG8	salivary gland protein 8	chr3L	7954012	7954764	-	0.99971	-1.02357	-0.0336061	0.00714846	-1.66707	-0.737315	0.0525701	-1.46367	-0.549594
AGAP029460	AGAP029460		chr3L	8015164	8047269	-	0.000149651	2.05231	1.03725	0.000149651	2.02702	1.01936	0.012439	1.2541	0.326656
AGAP010655	AGAP010655		chr3L	8052264	8096600	-	0.0152059	1.2189	0.285578	0.0215087	1.2072	0.271665	0.266324	1.11892	0.162107
AGAP010656	AGAP010656	ATP-dependent RNA helicase DDX46/PRP5	chr3L	8096722	8100530	+	0.489562	-1.06348	-0.0887947	0.998536	-1.01049	-0.0150528	0.999975	-1.00377	-0.00542545
AGAP010657	AGAP010657		chr3L	8101299	8103533	-	0.00239364	2.61825	1.3886	0.000156132	4.7707	2.2542	0.275721	1.53445	0.617724
AGAP010658	AGAP010658		chr3L	8119008	8121597	-	0.00015151	-3.04615	-1.60699	0.0132805	1.67346	0.742835	0.00049874	2.157	1.10903
AGAP010663	AGAP010663	female reproductive tract protease GLEANR_2575	chr3L	8162151	8163698	-	0.514849	-1.49852	-0.583543	0.024944	-2.38628	-1.25477	0.999948	1.03103	0.0440855
AGAP010669	TOLL5B	TOLL-like receptor 5B	chr3L	8173635	8182372	-	0.0625731	-1.56239	-0.643759	0.011441	-1.78781	-0.838191	0.0983594	-1.5045	-0.589285
AGAP010670	AGAP010670	ATP-dependent RNA helicase DDX31/DBP7	chr3L	8197457	8201649	-	0.0971609	-1.30546	-0.384562	0.0170103	-1.4305	-0.516522	0.949735	-1.07253	-0.101024
AGAP010671	AGAP010671	actin-related protein 8	chr3L	8203776	8205663	+	0.00248263	-1.4957	-0.580822	0.0312681	-1.33359	-0.415318	0.947799	1.06435	0.089972
AGAP010672	AGAP010672	succinate dehydrogenase (ubiquinone) cytochrome b560 subunit	chr3L	8206187	8207252	+	0.000598561	1.17485	0.232479	0.0424252	1.09702	0.133591	0.000149659	-1.35856	-0.44208
AGAP010673	AGAP010673		chr3L	8207540	8245728	-	0.000201579	1.30839	0.387793	0.000178169	1.32428	0.405203	0.0301915	1.14645	0.197173
AGAP010675	LRIM18	leucine-rich immune protein (Coil-less)	chr3L	8272262	8277062	+	0.00104017	1.20433	0.268227	0.000149653	1.49404	0.579218	0.915341	-1.03052	-0.0433655
AGAP010676	AGAP010676		chr3L	8277227	8297521	-	0.00015063	-1.38405	-0.468893	0.00016325	-1.32087	-0.40149	0.684148	1.05188	0.0729647
AGAP010677	AGAP010677	ankyrin repeat domain-containing protein 13D	chr3L	8331584	8336007	+	0.871849	1.03222	0.0457468	0.94787	1.02437	0.0347319	0.99999	1.0027	0.00388813
AGAP010678	AGAP010678		chr3L	8337259	8339806	-	0.00252888	-1.44923	-0.535282	0.00280896	-1.44289	-0.528965	0.919259	-1.06778	-0.0946159
AGAP010679	TIM10	mitochrondrial inner membrane translocase subunit TIM10	chr3L	8340748	8341980	+	0.999359	1.00826	0.0118704	0.433916	-1.06504	-0.0909042	0.00729546	-1.15865	-0.212448
AGAP010680	AGAP010680		chr3L	8342073	8345276	-	0.00175859	-1.37451	-0.45892	0.0148557	-1.27638	-0.352062	0.86054	-1.06618	-0.092454
AGAP010681	AGAP010681	5'-nucleotidase	chr3L	8346419	8349384	-	0.895486	-1.04517	-0.0637341	0.943417	-1.03735	-0.0529051	0.984383	1.02591	0.0369062
AGAP010682	AGAP010682		chr3L	8350096	8350545	-	0.931583	-1.09377	-0.129312	0.132369	-1.33806	-0.420147	0.875537	-1.11397	-0.155711
AGAP010683	AGAP010683		chr3L	8350797	8352095	+	0.000291728	-1.53442	-0.617698	0.00116728	-1.42886	-0.514866	0.999998	-1.00386	-0.00556183
AGAP010684	AGAP010684		chr3L	8353647	8355653	-	0.369988	1.17282	0.229987	0.802251	1.09826	0.135219	0.315312	1.18447	0.244246
AGAP010685	AGAP010685	aladin	chr3L	8356583	8358218	-	0.00023082	-1.62859	-0.703624	0.000309786	-1.58844	-0.667608	0.925741	-1.06331	-0.0885572
AGAP010686	AGAP010686		chr3L	8359268	8375693	-	0.996562	1.01617	0.0231419	0.996166	1.01664	0.0238056	0.494793	1.07886	0.109505
AGAP010687	AGAP010687	phospholipase D1/2	chr3L	8391589	8399619	+	0.000734375	1.2606	0.334113	0.487802	-1.07368	-0.102569	0.00788053	-1.19035	-0.25139
AGAP029331	AGAP029331		chr3L	8584770	8590594	+	0.0349702	-1.46359	-0.549511	0.00484814	-1.64997	-0.722441	0.882609	1.1135	0.155108
AGAP029329	AGAP029329		chr3L	8590650	8594961	+	0.00352207	-1.44367	-0.529739	0.000518678	-1.58504	-0.664519	0.822313	1.09096	0.1256
AGAP010690	AGAP010690		chr3L	8606693	8608015	-	0.0148524	-1.47831	-0.563945	0.000510109	-1.80546	-0.852364	0.674746	-1.1503	-0.202005
AGAP010691	AGAP010691	TNF receptor-associated protein 1	chr3L	8608393	8610870	+	0.182567	1.07316	0.101859	0.0179108	-1.11515	-0.157243	0.974467	-1.01789	-0.0255842
AGAP028154	AGAP028154	V-type proton ATPase proteolipid subunit	chr3L	8613811	8623385	+	0.000174746	1.28383	0.360453	0.150662	1.09263	0.12781	0.765916	-1.04301	-0.0607471
AGAP010693	AGAP010693	periodic tryptophan protein 2	chr3L	8624368	8630932	+	0.998967	-1.01656	-0.023695	0.0198923	-1.25613	-0.328986	0.439966	-1.11748	-0.16025
AGAP010694	AGAP010694	glycine receptor alpha 1 subunit	chr3L	8635884	8671985	-	0.000149652	1.71571	0.778804	0.000149735	1.54753	0.629971	0.622941	-1.06737	-0.0940542
AGAP010695	AGAP010695	elongation of very long chain fatty acids protein 4	chr3L	8684235	8689700	+	0.108646	1.60998	0.687047	0.0197531	1.89819	0.924625	0.35528	1.40696	0.492584
AGAP010696	AGAP010696	Uncharacterized oxidoreductase yqjQ	chr3L	8701034	8703432	+	0.814666	1.03372	0.0478477	0.0399137	1.10374	0.142394	1	1.00067	0.000965118
AGAP010697	AGAP010697		chr3L	8703614	8714524	-	0.708179	-1.05757	-0.0807562	0.0953243	-1.12727	-0.172827	0.110559	1.12311	0.167505
AGAP010698	AGAP010698	U3 small nucleolar RNA-associated protein 5	chr3L	8714790	8717543	+	0.0314178	-1.31852	-0.398924	0.000168349	-1.80203	-0.849627	0.144615	-1.22952	-0.2981
AGAP010699	AGAP010699	SWI/SNF-related matrix-associated actin-dependent regulator of chromatin	chr3L	8718221	8720681	-	0.0107253	-1.70798	-0.772291	0.103148	-1.44689	-0.532955	0.216038	1.36143	0.445125
AGAP010700	AGAP010700	SWI/SNF-related matrix-associated actin-dependent regulator of chromatin	chr3L	8723177	8727960	+	0.000550845	-1.27444	-0.349869	0.000311257	-1.30073	-0.379316	0.998536	1.01225	0.0175676
AGAP029719	AGAP029719		chr3L	8728062	8730170	-	0.000833705	1.67253	0.742029	0.16824	-1.26206	-0.335785	0.0308278	-1.38298	-0.467781
AGAP029720	AGAP029720	Proton-coupled amino acid transporter	chr3L	8731421	8737665	-	0.000186978	1.51018	0.594722	0.000149662	-1.88053	-0.911137	0.000149651	-2.2776	-1.18752
AGAP010702	AGAP010702	ATP-dependent RNA helicase DDX24/MAK5	chr3L	8750341	8753350	+	0.527827	-1.13992	-0.188934	0.00321313	-1.45392	-0.539949	0.998064	-1.02517	-0.0358562
AGAP010703	AGAP010703	sister chromatid cohesion protein DCC1	chr3L	8753407	8754830	-	0.00436	-1.56589	-0.64698	0.00249132	-1.61476	-0.691318	0.0690339	-1.34869	-0.431554
AGAP010705	AGAP010705		chr3L	8818669	8822984	+	0.391366	-2.05671	-1.04034	0.991837	-1.18638	-0.246567	0.999756	1.07301	0.101668
AGAP010706	AGAP010706		chr3L	8853682	8866119	+	0.963302	-1.24957	-0.321435	0.987974	-1.17838	-0.236804	0.990632	-1.16606	-0.221648
AGAP010710	AGAP010710	Tyrosine-protein kinase shark	chr3L	8875010	8901181	+	0.311333	-1.07407	-0.10309	0.962628	-1.02373	-0.0338383	0.441122	-1.06406	-0.0895777
AGAP010711	AGAP010711	exportin-2	chr3L	8901319	8905208	-	0.00025446	-1.57736	-0.657516	0.000175361	-1.65609	-0.727784	0.919916	-1.06144	-0.0860224
AGAP010712	AGAP010712	scavenger mRNA-decapping enzyme DcpS	chr3L	8915065	8916609	+	0.00015294	-1.30474	-0.383763	0.000794193	-1.1962	-0.258458	0.93985	-1.02562	-0.0364933
AGAP010713	AGAP010713		chr3L	8916650	8918265	+	0.00026198	-1.28834	-0.365519	0.000295011	-1.28116	-0.357456	0.608495	-1.06054	-0.0848007
AGAP010714	AGAP010714	very-long-chain enoyl-CoA reductase	chr3L	8918830	8922681	+	0.000501545	-1.16532	-0.220725	0.00166008	1.14172	0.191204	0.00909526	1.11395	0.15568
AGAP010715	AGAP010715	Anillin/rhotekin	chr3L	8922745	8932718	-	0.00389387	-1.54859	-0.630955	0.000155001	-2.13977	-1.09746	0.932415	-1.08013	-0.111211
AGAP010716	AGAP010716	HIG1 hypoxia inducible domain family, member 1B	chr3L	8934066	8937311	+	0.000195076	1.32425	0.405181	0.00159726	1.22992	0.298564	1	-1.00138	-0.00198746
AGAP010717	CPR143	cuticular protein RR-2 family 143	chr3L	8939323	8941492	-	0.0173562	1.37725	0.461788	0.000860949	1.59047	0.66945	0.856935	1.09052	0.125017
AGAP029609	AGAP029609		chr3L	8962440	8970813	+	0.000899807	1.51267	0.597101	0.000965039	1.50742	0.592082	0.548049	1.1298	0.176071
AGAP010718	AGAP010718	20S proteasome subunit beta 5	chr3L	8974021	8975248	+	0.000723412	-1.27779	-0.35365	0.0131334	-1.18772	-0.2482	0.154612	-1.11774	-0.16058
AGAP010719	AGAP010719	Coatomer subunit delta	chr3L	8976035	8979063	+	0.00225554	-1.09111	-0.125801	0.00214162	1.09169	0.126566	0.000430825	1.11238	0.153655
AGAP010720	AGAP010720		chr3L	8979777	8982306	+	0.914614	-1.04309	-0.0608702	0.401469	-1.09569	-0.131836	0.0640582	1.16044	0.214672
AGAP010721	AGAP010721	Cysteine-rich PDZ-binding protein	chr3L	8982350	8982847	-	0.00143183	-1.50061	-0.585548	0.0180843	-1.34399	-0.426523	0.95381	-1.05858	-0.0821309
AGAP010722	AGAP010722		chr3L	8985060	8987561	+	0.00106107	-1.54699	-0.629466	0.000152126	-1.97786	-0.983941	0.704525	-1.11477	-0.156746
AGAP010723	AGAP010723		chr3L	8989271	8991327	+	0.0141286	1.12304	0.167405	0.0507379	1.09991	0.137385	0.42075	1.05649	0.0792732
AGAP010724	AGAP010724	Histone H4	chr3L	8992725	8993036	-	0.955861	1.09193	0.126881	0.477744	1.23806	0.308087	0.999993	-1.00944	-0.0135489
AGAP029464	AGAP029464		chr3L	8994762	9002920	-	0.327411	1.16265	0.217415	0.000965687	-1.49126	-0.576532	0.000531825	-1.53649	-0.619637
AGAP010727	AGAP010727		chr3L	9003871	9008995	-	0.352876	1.08663	0.119859	0.0652914	1.13647	0.184565	0.803957	1.04896	0.0689602
AGAP010728	AGAP010728		chr3L	9009362	9011263	-	0.176196	-1.09309	-0.128408	0.0925376	1.10865	0.1488	0.874421	1.03611	0.0511761
AGAP010729	AGAP010729	protein FRA10AC1	chr3L	9011431	9013075	+	0.054025	-1.30422	-0.383183	0.95145	1.06368	0.0890608	0.18998	1.2249	0.292665
AGAP010730	AGAP010730	prophenoloxidase activating factor	chr3L	9013546	9015024	+	0.00766098	1.23941	0.309658	0.000274877	1.38533	0.470231	0.302852	1.11244	0.153724
AGAP010731	CLIPA8	CLIP-domain serine protease	chr3L	9015519	9016940	+	0.000417231	1.38732	0.472301	0.00256463	1.30077	0.379369	0.913179	1.04873	0.0686388
AGAP010732	AGAP010732		chr3L	9017565	9020872	+	0.519335	-1.07673	-0.106652	0.806887	-1.05185	-0.0729284	0.999999	1.00183	0.00263309
AGAP010733	AGAP010733	Vanin-like protein 1	chr3L	9021623	9023664	-	0.000366804	-1.23169	-0.300635	0.000149651	-1.56166	-0.643076	0.0318719	-1.12493	-0.169829
AGAP010734	HPX1	heme peroxidase 1	chr3L	9047718	9071767	+	0.998374	-1.1557	-0.208768	0.709679	-1.89865	-0.924971	0.734648	-1.85677	-0.892796
AGAP029195	HPX12	Heme peroxidase 12	chr3L	9089950	9091874	-	1	-1.00128	-0.00185108	0.317477	-1.3425	-0.424925	0.140662	-1.45026	-0.536308
AGAP029194	AGAP029194		chr3L	9101204	9103116	-	0.817801	-1.13398	-0.181392	0.0416379	-1.4532	-0.539229	0.969322	1.07563	0.105181
AGAP010737	AGAP010737		chr3L	9110724	9131174	+	0.765952	1.04482	0.0632525	0.993232	1.0156	0.0223303	0.25063	1.08366	0.11591
AGAP010736	AGAP010736		chr3L	9131310	9133892	-	0.0312385	-1.34628	-0.428983	0.00034082	-1.70006	-0.765582	0.780484	1.10742	0.147197
AGAP010738	AGAP010738	glycosylphosphatidylinositol transamidase	chr3L	9134049	9136220	+	0.00346306	-1.12356	-0.168079	0.996646	-1.00899	-0.0129128	0.385249	-1.04906	-0.0691013
AGAP029321	AGAP029321		chr3L	9138050	9139377	-	0.000354862	-2.05853	-1.04161	0.000160998	-2.44887	-1.29212	0.295695	-1.28207	-0.358474
AGAP010739	AGAP010739	Glucose-6-phosphate 1-dehydrogenase	chr3L	9142238	9152078	+	0.000203884	-1.4657	-0.551595	0.000339655	-1.41396	-0.499743	0.31432	-1.12291	-0.167238
AGAP010740	AGAP010740		chr3L	9160379	9174725	-	0.000150761	1.79936	0.847485	0.00017304	1.62903	0.704016	0.0387202	1.2523	0.324579
AGAP029636	AGAP029636		chr3L	9301347	9380626	+	0.000149655	1.83266	0.87394	0.000149658	1.80989	0.855899	0.160566	1.14619	0.196844
AGAP029471	AGAP029471		chr3L	9696965	9767466	+	0.138105	1.24792	0.31953	0.689706	1.12198	0.166043	0.442246	1.16497	0.220295
AGAP010750	AGAP010750	ryanodine receptor 2	chr3L	9788960	9820106	+	0.0218454	1.4725	0.558269	0.133612	1.32135	0.402016	0.970625	1.0697	0.0972128
AGAP010751	AGAP010751		chr3L	9821651	9826412	-	0.999973	1.00734	0.0105524	0.999839	1.01158	0.0166082	0.999985	1.00641	0.00921917
AGAP010752	AGAP010752		chr3L	9824124	9824999	+	0.963544	1.05108	0.0718751	0.959638	1.05262	0.0739856	0.877401	1.0743	0.103395
AGAP029638	AGAP029638		chr3L	9837172	9850404	+	0.0115462	-1.27006	-0.344893	0.00421564	-1.31222	-0.392009	0.250818	1.14244	0.192118
AGAP010755	AGAP010755	protein mago nashi	chr3L	9850993	9851807	+	0.005136	-1.2133	-0.278933	0.0169591	-1.17968	-0.238391	0.920447	1.03772	0.0534105
AGAP010756	AGAP010756		chr3L	9851814	9866413	-	0.585785	-1.05182	-0.0728922	0.12154	-1.09221	-0.127254	0.209795	1.08002	0.11106
AGAP010757	AGAP010757		chr3L	9868194	9876674	+	0.0268834	-1.11077	-0.15156	0.0190026	-1.11699	-0.159613	0.889136	-1.02833	-0.0403023
AGAP010760	AGAP010760		chr3L	9911703	9912362	-	0.172377	3.02905	1.59887	0.490682	2.15144	1.1053	0.819803	1.64178	0.715264
AGAP029722	AGAP029722		chr3L	9939819	9941072	-	0.746219	-1.54748	-0.629925	0.985205	-1.20174	-0.265124	0.0274727	-3.42042	-1.77417
AGAP010764	AGAP010764	Metalloendopeptidase	chr3L	10011452	10012510	+	0.336156	-1.12311	-0.167502	0.00429778	1.29807	0.376369	0.374077	1.11784	0.16072
AGAP010767	AGAP010767		chr3L	10015822	10070964	-	0.039358	1.09918	0.136428	0.654781	-1.04108	-0.0580854	0.779446	1.03432	0.0486765
AGAP010765	AGAP010765		chr3L	10020136	10020771	+	0.0663836	1.75534	0.811754	0.00259275	-2.43771	-1.28553	0.000149819	-5.88293	-2.55653
AGAP010766	AGAP010766		chr3L	10021853	10023142	+	0.000150802	2.03677	1.02628	0.000149652	-2.59437	-1.37538	0.000149651	-4.25158	-2.088
AGAP010768	AGAP010768	NEFA-interacting nuclear protein NIP30	chr3L	10101189	10102363	-	0.69692	-1.06722	-0.0938625	0.252703	-1.11356	-0.155175	0.147068	1.13262	0.179669
AGAP010769	AGAP010769	glucosamine-phosphate N-acetyltransferase	chr3L	10102697	10104422	+	0.9655	-1.02542	-0.0362215	0.906689	-1.03422	-0.0485439	0.692763	-1.0523	-0.0735407
AGAP010770	AGAP010770		chr3L	10105764	10108239	+	0.542584	-1.06176	-0.0864592	0.809464	-1.04272	-0.0603523	0.806753	-1.04294	-0.0606537
AGAP010774	AGAP010774		chr3L	10158375	10159070	+	0.0212957	2.00633	1.00456	0.000150038	5.74187	2.52152	0.000149688	6.96681	2.8005
AGAP010776	AGAP010776		chr3L	10179129	10186819	-	0.000149836	2.01791	1.01287	0.000151277	1.87659	0.908112	0.0184658	1.31756	0.397866
AGAP029651	AGAP029651		chr3L	10224558	10254941	-	0.000351732	1.83294	0.874158	0.00061028	1.75675	0.812909	0.658004	1.14956	0.201086
AGAP010780	AGAP010780		chr3L	10264908	10275038	-	0.00782197	1.879	0.909963	0.0156532	1.7768	0.82928	0.622099	1.24774	0.319318
AGAP029724	AGAP029724		chr3L	10276175	10281706	+	0.851003	1.08098	0.112343	0.000722093	-1.52264	-0.60657	0.032332	-1.29485	-0.372789
AGAP029723	AGAP029723		chr3L	10281980	10283611	+	0.00666093	-1.42223	-0.508158	0.000168492	1.82858	0.870728	0.00894559	1.40393	0.489469
AGAP010782	AGAP010782	Ral guanine nucleotide exchange factor 2	chr3L	10283669	10311304	-	0.183798	1.06743	0.0941448	0.0990671	1.0783	0.108758	0.0090448	-1.11717	-0.159854
AGAP010784	AGAP010784	dolichyl-phosphate-mannose-protein mannosyltransferase	chr3L	10338498	10341805	+	0.270859	1.39606	0.481359	0.682891	1.23386	0.303181	0.999999	-1.00677	-0.00973988
AGAP010787	AGAP010787	timeless	chr3L	10350128	10355284	-	0.0179684	-1.48287	-0.568396	0.00136799	-1.72161	-0.783757	0.57694	1.17705	0.235176
AGAP029196	AGAP029196	Fatty acyl-CoA reductase	chr3L	10359305	10375420	-	0.0026458	1.21265	0.278161	0.00190902	-1.22159	-0.288761	0.000149652	-1.60932	-0.686451
AGAP029197	AGAP029197	Fatty acyl-CoA reductase	chr3L	10388012	10390151	-	0.479718	1.17199	0.228957	0.0573208	-1.33184	-0.413426	0.00340161	-1.53378	-0.617093
AGAP010789	AGAP010789		chr3L	10392720	10394777	+	0.000910078	-2.18205	-1.12568	0.000192886	-2.70351	-1.43483	0.833347	-1.16701	-0.222814
AGAP010790	AGAP010790	dynein heavy chain 2, cytosolic	chr3L	10394941	10408846	+	0.430231	1.19333	0.254992	0.0310244	1.39895	0.484345	0.168283	1.2728	0.348001
AGAP010791	AGAP010791	polyribonucleotide nucleotidyltransferase	chr3L	10408895	10411586	-	0.000226608	-1.53361	-0.616928	0.000167881	-1.60822	-0.685462	0.667376	-1.09416	-0.129828
AGAP010792	AGAP010792	NADH dehydrogenase (ubiquinone) 1 alpha subcomplex 9	chr3L	10411818	10413607	+	0.0017073	1.31351	0.393424	0.999694	1.01067	0.0153141	0.560644	-1.08928	-0.123373
AGAP010793	AGAP010793	synembryn-A	chr3L	10413779	10416654	-	0.961343	-1.02225	-0.0317421	0.981333	-1.01814	-0.0259342	0.974817	1.01971	0.0281525
AGAP010794	AGAP010794		chr3L	10425061	10436319	+	0.000160967	1.33796	0.420039	0.689982	1.05325	0.0748425	0.56409	1.06222	0.0870848
AGAP029620	AGAP029620		chr3L	10465497	10500425	-	0.000281039	1.40729	0.492919	0.00157335	1.3141	0.394077	0.998892	1.01461	0.0209303
AGAP010799	AGAP010799		chr3L	10565764	10566630	+	0.0333974	1.47862	0.56425	0.000301305	2.05428	1.03863	0.0261008	1.50151	0.58641
AGAP010800	AGAP010800	nuclear protein NHN1	chr3L	10572413	10585647	-	0.141097	-1.12297	-0.16732	0.809532	-1.05165	-0.0726538	0.987547	1.02274	0.0324392
AGAP010801	AGAP010801	phosphatidylinositol 4-kinase	chr3L	10585956	10595146	+	0.196057	1.09355	0.129016	0.900187	1.03466	0.049161	0.0341443	-1.13608	-0.184065
AGAP010802	AGAP010802		chr3L	10595367	10597980	-	0.000390273	-1.55492	-0.636841	0.00479031	-1.38605	-0.470975	0.911892	-1.06604	-0.0922623
AGAP010803	AGAP010803		chr3L	10603068	10604439	-	0.0100962	-1.37028	-0.454471	0.00973341	-1.37238	-0.456684	0.996894	1.02749	0.0391235
AGAP010805	AGAP010805		chr3L	10605014	10674588	+	0.000151479	1.32698	0.408148	0.746044	1.04264	0.0602407	0.00125473	-1.19059	-0.251678
AGAP010806	AGAP010806		chr3L	10677084	10695527	+	0.00377636	-1.20544	-0.269556	0.00567889	-1.19453	-0.256437	0.999846	1.00674	0.00968552
AGAP028501	AGAP028501		chr3L	10699071	10707374	+	0.000158762	1.62172	0.697525	0.000156109	1.63896	0.712784	0.95067	1.04725	0.0666046
AGAP010807	AGAP010807	tRNA pseudouridine38/39 synthase	chr3L	10707693	10711159	+	0.00090552	-1.36821	-0.452286	0.00037251	-1.4201	-0.505991	0.999148	-1.01474	-0.0211067
AGAP010808	AGAP010808		chr3L	10711451	10718116	-	0.228128	1.20747	0.271983	0.592059	-1.13409	-0.181533	0.385046	-1.1705	-0.227127
AGAP029151	AGAP029151		chr3L	10781157	10782204	-	0.999872	-1.04938	-0.0695405	0.169592	2.13343	1.09317	0.610117	1.57914	0.659135
AGAP013327	HPX15	heme peroxidase 15	chr3L	10786057	10788017	+	0.800181	1.22952	0.298095	0.0012412	2.5709	1.36227	0.0429234	1.80674	0.853393
AGAP010810	HPX14	heme peroxidase 14	chr3L	10791477	10797545	+	0.00248605	2.64518	1.40337	0.00450278	2.47578	1.30788	0.86258	1.22508	0.292879
AGAP010811	AGAP010811		chr3L	10908877	10910043	+	0.00477745	8.01595	3.00287	0.524865	2.15214	1.10577	0.180833	3.11481	1.63914
AGAP029482	AGAP029482		chr3L	10971720	11018248	-	0.000149658	1.82485	0.867782	0.000149796	1.69823	0.764035	0.248054	1.13058	0.177069
AGAP010812	TEP4	thioester-containing protein 4	chr3L	11002211	11007511	+	0.000149651	2.83252	1.50209	0.00568355	1.35675	0.440158	0.237568	-1.17079	-0.227485
AGAP010814	TEP6	thioester-containing protein 6	chr3L	11185704	11190462	-	0.000368132	1.52144	0.605435	0.0115114	1.31664	0.396858	0.999345	-1.01654	-0.0236645
AGAP010815	TEP1	Thioester-containing protein 1	chr3L	11201863	11206930	-	0.000149667	1.64702	0.71986	0.000195492	1.38444	0.469302	0.9546	1.03449	0.0489168
AGAP010816	TEP3	thioester-containing protein 3	chr3L	11215193	11220113	-	0.00973301	1.83917	0.879053	0.0798103	1.54851	0.630883	0.990696	-1.07192	-0.100199
AGAP010817	AGAP010817		chr3L	11241256	11260276	-	0.000157434	1.44469	0.530759	0.000160295	1.43421	0.520255	0.296876	1.10461	0.143541
AGAP010818	TEP11	thioester-containing protein 11	chr3L	11283363	11288438	+	0.000705075	6.22837	2.63885	0.0906378	2.54256	1.34628	0.661965	1.58178	0.661549
AGAP010820	AGAP010820		chr3L	11302781	11309305	-	0.0174274	1.50409	0.588886	0.0828325	1.37024	0.454428	0.811974	1.12906	0.175121
AGAP010821	AGAP010821		chr3L	11329200	11338301	+	0.981692	-1.02475	-0.0352736	0.444348	-1.08178	-0.113407	0.195669	-1.11036	-0.151027
AGAP029564	AGAP029564		chr3L	11350055	11456560	+	0.299527	1.22982	0.298452	0.0527911	1.36604	0.450002	0.774415	1.12523	0.170222
AGAP010826	CASPS13	short caspase 13	chr3L	11509162	11510796	+	0.00282971	-1.81782	-0.862207	0.55122	-1.22233	-0.289639	0.876426	-1.13006	-0.176398
AGAP010827	CASPS10	short caspase 10	chr3L	11510912	11513786	+	0.000258253	-1.97396	-0.981092	0.000183043	-2.09817	-1.06913	0.668462	-1.15748	-0.210993
AGAP010828	CASPS9	short caspase 9	chr3L	11516369	11518155	+	0.00271555	-1.70794	-0.772257	0.181245	-1.31372	-0.393657	0.513074	-1.20509	-0.269138
AGAP010829	CASPS12	short caspase 12	chr3L	11525695	11528735	+	0.005897	-1.55423	-0.636202	0.00238304	-1.63493	-0.709232	0.087241	-1.33868	-0.420814
AGAP010830	TEP9	thioester-containing protein 9	chr3L	11595490	11600414	+	0.998648	1.05477	0.0769339	0.971689	1.12536	0.170383	0.00124365	-2.67275	-1.41832
AGAP010833	CLIPB14	CLIP-domain serine protease	chr3L	11652564	11654020	-	0.782867	1.16899	0.225265	0.231605	1.35149	0.434546	0.0926006	-1.45688	-0.542879
AGAP029285	AGAP029285		chr3L	11706034	11716477	+	0.000150046	-2.86984	-1.52097	0.000149704	3.17384	1.66623	0.000149746	3.0846	1.62508
AGAP010834	AGAP010834	calpain-7	chr3L	11718691	11722753	-	0.00109444	-1.19925	-0.262137	0.00578686	-1.16092	-0.215267	0.210767	-1.0833	-0.115427
AGAP010835	AGAP010835	GINS complex subunit 1 (Psf1 homolog)	chr3L	11724102	11724981	+	0.00237399	-1.7196	-0.782073	0.00208056	-1.73416	-0.794239	0.982308	-1.06364	-0.089015
AGAP010836	Pex2	peroxin 2	chr3L	11724966	11726062	-	0.000390096	-1.50764	-0.592291	0.000465171	-1.49359	-0.578781	0.935811	-1.05553	-0.0779667
AGAP029139	AGAP029139		chr3L	11726580	11727573	+	0.457522	-1.06279	-0.0878611	0.00423482	1.169	0.225275	0.00942603	1.15169	0.203756
AGAP010837	AGAP010837	mitogen-activated protein kinase kinase kinase kinase 5	chr3L	11728360	11739103	+	0.566918	-1.07963	-0.110538	0.00723214	-1.22992	-0.298559	0.799673	1.05753	0.0806932
AGAP028502	AGAP028502		chr3L	11739645	11746756	-	0.999984	1.00345	0.00496769	0.826076	-1.0407	-0.0575571	0.982674	1.0203	0.0289879
AGAP029481	AGAP029481		chr3L	11747085	11750718	+	0.0585523	-1.44081	-0.526877	0.000417047	-2.023	-1.0165	0.939633	-1.09612	-0.132405
AGAP010841	AGAP010841		chr3L	11851352	11867408	+	0.963861	-1.03634	-0.0514965	0.397302	-1.1051	-0.144181	0.238436	-1.12715	-0.172679
AGAP010842	AGAP010842	methyltransferase C20orf7 homolog, mitochondrial	chr3L	11872329	11874232	+	0.483609	1.04936	0.0695095	0.000232627	1.20265	0.266212	0.08624	1.08421	0.116639
AGAP010843	AGAP010843		chr3L	11874632	11886649	-	0.464016	1.04388	0.0619621	0.000149973	1.25458	0.327201	0.00061036	1.14969	0.201248
AGAP010845	AGAP010845		chr3L	11909659	11933855	+	0.000164013	1.51661	0.600846	0.000149764	1.71935	0.781866	0.000563022	1.37753	0.462085
AGAP010849	AGAP010849		chr3L	11993582	11997641	+	0.147142	-1.22086	-0.287901	0.707062	1.10832	0.148369	0.55445	-1.13175	-0.178557
AGAP010850	AGAP010850	fatty acyl-CoA reductase	chr3L	12001719	12010172	+	0.00111072	1.87898	0.909948	0.000321117	2.09599	1.06763	0.761168	1.1565	0.209767
AGAP010851	GPRLKK	putative leukokinin receptor	chr3L	12012528	12041988	-	0.00582795	1.17148	0.228331	0.138376	1.09921	0.136473	0.757194	-1.04568	-0.0644398
AGAP029611	AGAP029611		chr3L	12024801	12027470	+	0.00262507	-1.28065	-0.356879	0.00102843	-1.31762	-0.397932	0.11379	-1.15067	-0.202478
AGAP010854	AGAP010854	solute carrier family 45, member 1/2/4	chr3L	12049046	12058418	+	0.754802	1.18649	0.246696	0.00238608	1.95788	0.969294	0.00019423	2.60272	1.38002
AGAP029297	AGAP029297		chr3L	12060156	12067429	+	0.000149703	-1.54407	-0.626737	0.435336	-1.08124	-0.112686	0.186052	1.11007	0.150657
AGAP010855	AGAP010855	solute carrier family 45, member 1/2/4	chr3L	12070951	12081807	+	0.00276327	-1.45642	-0.542425	0.996646	-1.02852	-0.0405645	0.758944	1.10151	0.139486
AGAP010856	AGAP010856		chr3L	12084589	12089643	+	0.938269	1.16292	0.217757	0.885066	-1.2004	-0.26352	0.0827751	1.74867	0.806259
AGAP010857	AGAP010857	sodium-dependent nutrient amino acid transporter 5	chr3L	12090891	12098734	+	0.0916707	1.22995	0.298596	0.991418	-1.03363	-0.0477257	0.913962	-1.06509	-0.0909786
AGAP028615	NAT5	nutrient amino acid transporter 5	chr3L	12102865	12108449	+	0.418095	1.64729	0.720093	0.891933	1.28714	0.364172	0.868026	-1.3089	-0.38835
AGAP010860	AGAP010860	sodium-dependent nutrient amino acid transporter 2	chr3L	12110694	12117109	+	0.0692906	1.17969	0.238402	0.5177	-1.09525	-0.131256	0.00430176	-1.28187	-0.358246
AGAP029307	AGAP029307		chr3L	12117918	12120638	+	0.0973116	1.49969	0.584662	0.00430239	1.91802	0.939618	0.738837	1.19969	0.262656
AGAP029591	AGAP029591	Transporter	chr3L	12122622	12125931	+	0.999741	-1.03343	-0.0474472	0.521039	1.33452	0.416325	0.988116	-1.09062	-0.125148
AGAP010863	AGAP010863		chr3L	12130949	12136181	+	0.33239	1.18753	0.24796	0.842222	1.09382	0.129376	0.00108347	-1.57152	-0.652161
AGAP010865	AGAP010865	sodium-dependent nutrient amino acid transporter 5	chr3L	12139871	12155328	+	0.823674	1.06344	0.0887346	0.320369	1.12188	0.165921	0.0466273	-1.19892	-0.261739
AGAP029302	AGAP029302		chr3L	12149338	12150608	+	0.000976232	-1.78716	-0.837671	0.000424447	-1.90494	-0.929743	0.0742813	-1.37762	-0.462182
AGAP010866	AGAP010866	6-phosphogluconolactonase	chr3L	12155398	12156577	-	1	-1.00014	-0.000197411	0.999078	1.01425	0.0204096	0.998049	1.01719	0.0245914
AGAP010867	AGAP010867		chr3L	12157568	12189797	-	0.000151628	1.75269	0.809571	0.000151884	1.74601	0.804061	0.999896	-1.00999	-0.0143366
AGAP010870	AGAP010870	solute carrier family 27 (fatty acid transporter), member 1/4	chr3L	12291110	12305468	-	0.00345639	1.22855	0.29696	0.000185898	1.36446	0.44833	0.0196824	1.17836	0.23678
AGAP010871	AGAP010871	peptidyl-tRNA hydrolase, PTH2 family	chr3L	12308898	12309881	-	0.251008	-1.08349	-0.115687	0.982831	1.01997	0.0285301	0.426389	-1.06816	-0.0951309
AGAP010872	AGAP010872	ATP-dependent RNA helicase DDX35	chr3L	12310640	12331083	+	0.845618	-1.0344	-0.0487909	0.011518	1.13756	0.185948	0.95639	1.0232	0.033082
AGAP010873	AGAP010873	Cytosolic Fe-S cluster assembly factor NUBP2 homolog	chr3L	12331137	12332065	-	0.580918	-1.11548	-0.157661	0.0242001	-1.28909	-0.366352	0.255995	-1.16901	-0.225285
AGAP010874	AGAP010874		chr3L	12341373	12351772	+	0.0660466	-1.1438	-0.193834	0.129441	-1.12412	-0.168802	0.754592	1.05614	0.0787983
AGAP010875	AGAP010875	Ras-related protein Rab-18	chr3L	12358859	12360314	-	0.136485	-1.09576	-0.13193	0.999955	1.00425	0.00612545	0.80476	1.04055	0.0573406
AGAP029257	AGAP029257		chr3L	12368169	12369696	+	0.131161	1.57821	0.658292	0.99908	1.04576	0.0645504	0.0496628	1.73883	0.798113
AGAP010876	AGAP010876	molecular chaperone DnaK	chr3L	12372349	12376747	+	0.887	-1.03542	-0.050211	1	1.00095	0.00136471	0.999679	-1.00734	-0.0105467
AGAP010877	AGAP010877	sulfite oxidase	chr3L	12378530	12381821	-	0.607285	-1.07732	-0.107445	0.41078	-1.09665	-0.133109	0.194219	-1.12616	-0.171412
AGAP010878	AQP7	Aquaporin	chr3L	12382939	12385713	+	0.1346	1.19056	0.251643	0.650377	1.09937	0.136679	0.299656	-1.14978	-0.201362
AGAP010879	AGAP010879		chr3L	12385710	12386800	-	0.371926	1.17355	0.230878	0.00236284	1.49376	0.578951	0.281495	-1.19368	-0.255422
AGAP029468	AGAP029468		chr3L	12390283	12406139	+	0.000149832	1.62873	0.703745	0.000149718	1.66526	0.735748	0.363476	1.10526	0.14438
AGAP010882	AGAP010882		chr3L	12411257	12413127	+	0.229761	-1.16786	-0.223869	1	1.00097	0.00139713	0.99991	-1.00986	-0.0141602
AGAP010883	AGAP010883	kinesin-like protein costa	chr3L	12413187	12417077	-	0.108866	-1.20781	-0.272394	0.0509542	-1.24438	-0.315424	0.976492	1.04186	0.0591583
AGAP010884	AGAP010884		chr3L	12418272	12478060	+	0.000149912	1.51089	0.5954	0.000149733	1.5448	0.627418	0.0158713	1.18333	0.242849
AGAP010885	AGAP010885	(S)-2-hydroxy-acid oxidase	chr3L	12478591	12480760	-	0.289515	1.11085	0.151663	0.00197951	1.27824	0.354156	0.000151628	1.51893	0.603056
AGAP010886	AGAP010886		chr3L	12483678	12506056	-	0.000149654	1.74912	0.806628	0.000149651	2.07268	1.05149	0.00151948	1.28754	0.364614
AGAP010887	CPR113	cuticular protein RR-2 family 113	chr3L	12573656	12576298	+	0.0989908	1.22064	0.287635	0.117869	1.21173	0.277064	0.999998	1.0041	0.00589848
AGAP028616	AGAP028616		chr3L	12601084	12612703	-	0.818738	-1.05441	-0.076436	0.046674	-1.16738	-0.223269	0.13132	1.13457	0.182139
AGAP010891	AGAP010891	ariadne-1	chr3L	12646986	12659726	+	0.146443	1.21592	0.282046	0.976094	-1.04668	-0.0658245	0.850742	-1.08195	-0.113635
AGAP010892	AGAP010892	Synaptic vesicle glycoprotein 2B	chr3L	12667002	12679491	+	0.823163	-1.05737	-0.0804796	0.117026	-1.14752	-0.19852	0.000172503	-1.44551	-0.531578
AGAP010893	AGAP010893	oxysterol-binding protein 1	chr3L	12682994	12707237	+	0.00530092	-1.13568	-0.183561	0.0216281	-1.11113	-0.152031	0.546846	-1.04742	-0.0668335
AGAP010894	AGAP010894	signal recognition particle receptor subunit alpha	chr3L	12707342	12710100	-	0.542885	1.04393	0.0620232	0.000151525	1.25315	0.325562	0.000497717	1.16865	0.224842
AGAP010895	AGAP010895	spectrin beta	chr3L	12713721	12750551	+	0.0885173	1.12346	0.167953	0.00277155	1.21339	0.279041	0.201374	1.10085	0.138618
AGAP028617	AGAP028617	sortilin-related receptor	chr3L	12753131	12777149	+	0.00727789	-1.17689	-0.234977	0.98333	1.02111	0.0301437	0.64432	1.05669	0.0795507
AGAP010898	AGAP010898	meiotic recombination protein	chr3L	12778142	12780221	-	0.952861	1.18803	0.248575	0.040946	-2.19054	-1.13128	0.679956	1.3847	0.469569
AGAP010909	AGAP010909		chr3L	12856262	12893776	+	0.87708	1.03882	0.0549479	0.183961	1.09983	0.137277	0.105131	1.1147	0.156659
AGAP010910	AGAP010910	phosphatidylinositol glycan, class Z	chr3L	12895927	12898546	-	0.00277209	-1.25412	-0.326671	0.0903036	-1.14538	-0.195831	0.0654144	1.15548	0.20849
AGAP028696	COE09895	carboxylesterase	chr3L	12902266	12904826	-	0.000211343	1.85994	0.895256	0.868979	-1.09564	-0.131769	0.9216	-1.08082	-0.112125
AGAP028695	AGAP028695	carboxylesterase	chr3L	12905146	12907428	-	0.00768398	1.6706	0.740368	0.998953	-1.03312	-0.0470104	0.862323	1.13078	0.177323
AGAP028426	COE09941	carboxylesterase	chr3L	12928825	12931669	-	0.89533	-1.04409	-0.0622435	0.273835	-1.10634	-0.1458	0.00454852	1.23374	0.303042
AGAP010917	COE09916	carboxylesterase	chr3L	12933619	12936092	+	0.98485	1.01907	0.0272465	0.100327	1.10484	0.143843	0.620925	1.05401	0.0758877
AGAP010918	AGAP010918	cleavage stimulation factor subunit 2	chr3L	12939011	12940464	-	0.000150107	-1.68916	-0.756308	0.000160341	-1.55051	-0.632744	0.979214	1.03376	0.0478983
AGAP010919	AGAP010919	transcription factor SOX1/3/14/21 (SOX group B)	chr3L	12968148	12970895	+	0.0010765	1.44851	0.534568	0.000192507	1.61964	0.695674	0.630193	1.10695	0.146585
AGAP010922	AGAP010922	transcription factor SOX1/3/14/21 (SOX group B)	chr3L	13094286	13108520	+	0.124348	1.90745	0.931643	0.0787874	2.03495	1.02499	0.986507	1.13229	0.179246
AGAP029652	AGAP029652		chr3L	13140545	13160227	+	0.927648	1.07248	0.100945	0.523916	-1.15009	-0.201753	0.986	-1.04505	-0.0635719
AGAP010924	Pex1	peroxin 1	chr3L	13183899	13190655	-	0.00329177	1.15589	0.209	0.0461264	1.10565	0.144892	0.0372999	1.10967	0.150133
AGAP010925	AGAP010925	eukaryotic translation initiation factor 2-alpha kinase 1	chr3L	13191172	13193738	+	0.000166915	-1.18949	-0.250338	0.00171692	-1.12566	-0.170766	0.699651	-1.03189	-0.0452871
AGAP010926	AGAP010926		chr3L	13221081	13230656	+	0.999998	1.01253	0.0179651	0.905387	1.22654	0.29459	0.999998	-1.01292	-0.0185153
AGAP010928	AGAP010928	tetratricopeptide repeat protein 36 homolog	chr3L	13284211	13287751	-	0.999066	1.01935	0.0276556	0.0146828	1.32997	0.411395	0.999942	1.00957	0.0137377
AGAP010929	tubB	tubulin beta-chain	chr3L	13305734	13326642	-	0.862434	1.02993	0.0425453	0.449532	1.05356	0.0752659	0.999027	-1.0077	-0.0110722
AGAP010930	AGAP010930		chr3L	13335893	13338107	-	0.391256	1.14379	0.193818	0.00167353	1.43043	0.516453	0.989879	-1.03427	-0.0486131
AGAP010932	AGAP010932		chr3L	13350294	13352498	+	0.0110315	-1.27389	-0.34924	0.0173863	-1.25525	-0.32798	0.999434	1.01392	0.019948
AGAP010933	RpS19	40S ribosomal protein S19	chr3L	13354161	13355241	+	0.729356	-1.04602	-0.0649099	0.953152	-1.02576	-0.0366955	0.282329	-1.078	-0.108354
AGAP010934	AGAP010934		chr3L	13357502	13363609	-	0.993426	1.06393	0.0894032	0.984821	-1.08035	-0.111503	0.0717125	-1.54667	-0.629167
AGAP010935	AGAP010935	porphobilinogen synthase	chr3L	13364226	13366176	-	0.476627	1.11334	0.154893	0.0164283	-1.26564	-0.339868	0.0058372	-1.31005	-0.389626
AGAP010936	Med18	mediator of RNA polymerase II transcription subunit 18	chr3L	13367862	13370332	+	0.261002	-1.13936	-0.188224	0.810832	-1.06903	-0.0963058	0.779945	1.07302	0.101677
AGAP010937	AGAP010937	solute carrier family 31 (copper transporters), member 1	chr3L	13370277	13374679	-	0.419257	1.03978	0.0562801	0.00139234	1.11562	0.157842	0.216505	1.05041	0.0709562
AGAP010938	AGAP010938		chr3L	13385356	13391505	-	0.664727	1.09575	0.131922	0.872694	1.06635	0.0926762	0.705622	-1.09053	-0.125029
AGAP010939	APG5	autophagy related gene	chr3L	13484553	13510805	-	0.425155	-1.07255	-0.101041	0.99997	-1.00419	-0.00602913	0.586274	1.06057	0.0848389
AGAP010940	AGAP010940		chr3L	13513779	13519004	+	0.529752	1.19213	0.253537	0.975394	-1.0671	-0.0936999	0.00330201	-1.65145	-0.723734
AGAP010941	AGAP010941		chr3L	13519034	13520120	-	0.000466063	-1.49297	-0.578183	0.0148419	-1.29948	-0.377932	0.660315	-1.10028	-0.137867
AGAP010943	AGAP010943		chr3L	13579691	13584140	-	0.158873	-1.22984	-0.298466	0.0204279	1.35314	0.43631	0.0693697	1.28036	0.356547
AGAP010954	AGAP010954		chr3L	13650199	13677919	+	0.985084	-1.01775	-0.0253849	0.0159399	-1.13576	-0.183664	0.537983	1.05556	0.0780106
AGAP010956	AGAP010956	gamma-tubulin complex component 6	chr3L	13735023	13740255	-	0.248372	-1.09638	-0.132751	0.269406	-1.09385	-0.129413	0.0243103	1.15968	0.213725
AGAP010957	AGAP010957	calmodulin	chr3L	13793545	13824551	+	0.00136467	1.27798	0.353863	0.0173731	1.19565	0.257799	0.401252	1.09301	0.128304
AGAP029726	AGAP029726		chr3L	13830846	13832206	+	0.0126009	-1.30677	-0.38601	0.0238785	-1.27661	-0.35232	0.994065	-1.02848	-0.0405073
AGAP010959	AGAP010959	PRELI domain-containing protein 1, mitochondrial	chr3L	13834051	13836502	-	0.000374296	-1.1851	-0.245012	0.00326129	-1.13969	-0.18864	0.95582	1.02013	0.0287476
AGAP010960	AGAP010960		chr3L	13837406	13839155	+	0.0166435	-1.12765	-0.173315	0.36663	-1.06362	-0.0889769	0.625574	1.04757	0.0670404
AGAP010961	CYP6AK1	cytochrome P450	chr3L	13839175	13854449	-	0.000170223	1.39126	0.476389	0.000422985	1.31062	0.390255	0.00031776	1.3257	0.40675
AGAP010962	AGAP010962		chr3L	13873519	13889383	+	0.221946	1.24727	0.318779	0.0280317	1.40028	0.485714	0.0192922	-1.4277	-0.513694
AGAP010963	AGAP010963	protein N-terminal asparagine amidohydrolase	chr3L	13892906	13902774	-	0.272215	-1.17875	-0.237259	0.146143	-1.2156	-0.281667	0.143666	-1.21657	-0.282819
AGAP010964	AGAP010964		chr3L	13907898	13923124	+	0.219267	1.16421	0.219347	0.332628	1.14212	0.191713	0.535826	1.11275	0.154125
AGAP010965	AGAP010965		chr3L	13925301	13926588	-	0.996742	-1.0224	-0.0319614	0.875587	-1.06292	-0.0880375	0.999288	-1.01533	-0.021945
AGAP010966	CYP6AJ1	cytochrome P450	chr3L	13964171	13966158	+	0.420245	1.78255	0.833944	0.974626	1.21124	0.276486	0.99999	-1.02644	-0.0376463
AGAP028699	AGAP028699		chr3L	13966999	13971860	-	0.807323	-1.22222	-0.289508	1	-1.00359	-0.00517082	0.122251	-1.60916	-0.68631
AGAP028700	AGAP028700		chr3L	13976468	13978289	-	0.0186849	1.79788	0.846297	0.205381	1.44827	0.534333	0.101718	1.55031	0.632554
AGAP028701	AGAP028701		chr3L	13978721	13980874	-	0.889547	-1.20923	-0.274087	0.982987	1.11698	0.1596	0.983145	-1.11667	-0.159197
AGAP028702	AGAP028702		chr3L	13983111	13985085	-	0.997247	1.06575	0.0918675	0.992914	1.08466	0.117245	0.52176	1.36275	0.446526
AGAP010968	CLIPA9	CLIP-domain serine protease	chr3L	13999919	14001535	+	0.265915	-1.19541	-0.2575	0.683254	-1.11818	-0.161154	0.939877	-1.06583	-0.091979
AGAP010969	AGAP010969	Roundabout 1	chr3L	14047944	14090038	-	0.369436	1.07808	0.108467	0.00253119	-1.20504	-0.269081	0.36375	-1.07858	-0.109137
AGAP010970	AGAP010970	Roundabout, axon guidance receptor homolog	chr3L	14128902	14252274	-	0.721853	1.03934	0.0556736	0.227607	1.0705	0.0982895	0.0755052	1.09219	0.127224
AGAP010971	AGAP010971	tubulin alpha	chr3L	14341160	14343394	-	0.00517384	1.32434	0.405269	0.00191448	1.37164	0.455899	0.119575	-1.18655	-0.246768
AGAP010972	AGAP010972		chr3L	14347576	14379825	-	0.000151949	-1.30211	-0.380856	0.881207	-1.03077	-0.0437269	0.0554487	1.10399	0.142724
AGAP010973	AGAP010973	sodium/potassium/calcium exchanger 3	chr3L	14388515	14391723	-	0.0997097	1.17639	0.234364	0.000281063	1.44676	0.532826	0.0865492	-1.18203	-0.241261
AGAP010974	AGAP010974		chr3L	14393338	14398348	-	0.02532	-1.53349	-0.616818	0.0193447	-1.56049	-0.641999	0.990518	-1.05764	-0.0808544
AGAP010975	AGAP010975		chr3L	14401562	14405183	-	0.996864	-1.02135	-0.0304728	0.000499727	-1.42191	-0.507834	0.00315407	-1.32696	-0.408121
AGAP029593	AGAP029593		chr3L	14406219	14421052	-	0.00108487	1.34247	0.424889	0.000433648	1.39098	0.476099	0.979029	-1.03257	-0.0462399
AGAP010978	AGAP010978	nuclear pore complex protein Nup62	chr3L	14424685	14426159	+	0.000286308	-1.36221	-0.44595	0.000194533	-1.39966	-0.485076	0.00367811	-1.25181	-0.324013
AGAP029729	AGAP029729		chr3L	14426229	14428699	-	0.339231	-1.17483	-0.232447	0.604398	-1.12839	-0.17427	0.999932	-1.01083	-0.015542
AGAP029730	AGAP029730		chr3L	14429575	14431794	-	0.220849	-1.15165	-0.203706	0.421416	-1.11893	-0.162121	0.99987	1.00972	0.013958
AGAP029727	AGAP029727		chr3L	14433125	14435419	-	0.00390133	-1.1636	-0.218594	0.000153079	-1.31088	-0.390531	0.511362	1.05679	0.07969
AGAP029728	AGAP029728		chr3L	14436600	14439099	-	0.127356	-1.20382	-0.267615	0.0157905	-1.30606	-0.385224	0.58934	-1.11287	-0.15429
AGAP029731	AGAP029731		chr3L	14439369	14441790	-	0.593648	-1.07226	-0.100654	0.910702	-1.04104	-0.058032	0.0789668	1.14392	0.193989
AGAP010981	AGAP010981		chr3L	14447319	14462880	-	0.996094	1.02124	0.0303259	0.996632	-1.02043	-0.0291824	0.673209	1.08152	0.113064
AGAP010982	AGAP010982		chr3L	14465013	14473409	+	0.000263953	-1.2613	-0.334915	0.000476682	-1.23593	-0.305593	0.022776	1.13947	0.188357
AGAP010983	AGAP010983	BAG family molecular chaperone regulator 2	chr3L	14476297	14481803	+	0.0236847	-1.06924	-0.096591	0.0316786	-1.06611	-0.0923557	0.672392	1.02607	0.0371304
AGAP010984	AGAP010984	transcription initiation factor TFIIH subunit 4	chr3L	14482557	14484375	-	0.000896785	-1.4558	-0.541808	0.352409	-1.14631	-0.197003	0.812919	1.0803	0.111431
AGAP010985	AGAP010985	Centrosomal protein CEP135	chr3L	14484703	14517084	+	0.00844806	-1.20432	-0.268223	0.0745999	1.14192	0.191457	0.00201595	1.24746	0.318993
AGAP029463	AGAP029463		chr3L	14485977	14487361	-	0.268793	1.35221	0.435323	0.00100707	2.105	1.07382	0.303453	1.33618	0.41811
AGAP029785	St4	sulfotransferase	chr3L	14487424	14489113	-	0.298268	1.39745	0.482801	0.00708046	1.96851	0.977106	0.0675557	1.61894	0.695052
AGAP029623	AGAP029623		chr3L	14489769	14491664	-	0.000194204	-1.87166	-0.904322	0.0152988	-1.41689	-0.502728	0.998558	1.02653	0.037775
AGAP029783	St2	sulfotransferase	chr3L	14492033	14493230	-	0.7362	-1.28437	-0.361062	0.00220443	2.6252	1.39242	0.000503675	3.16023	1.66003
AGAP029782	St1	sulfotransferase	chr3L	14493512	14495038	-	0.179946	-1.3096	-0.389122	0.748854	1.14757	0.198581	0.919755	1.09846	0.135486
AGAP029784	St3	sulfotransferase	chr3L	14495099	14496533	-	0.922548	-1.06621	-0.092495	0.000152808	1.87125	0.904002	0.000156587	1.81783	0.86222
AGAP010989	AGAP010989		chr3L	14517447	14518591	+	1	1.00812	0.0116711	0.676593	1.51145	0.595935	0.226798	1.98727	0.99079
AGAP010990	AGAP010990		chr3L	14518719	14519773	+	0.99817	1.06648	0.0928545	0.993595	1.09264	0.127812	0.0217615	2.15086	1.10491
AGAP011026	AGAP011026	5' nucleotidase, ecto	chr3L	14583860	14586128	-	0.999939	1.01046	0.015008	0.981068	-1.04585	-0.064683	0.194315	-1.20995	-0.274943
AGAP011027	AGAP011027		chr3L	14586431	14587478	+	0.998953	-1.0462	-0.0651538	0.913332	-1.15842	-0.212164	0.510084	1.32634	0.407448
AGAP011028	CYP6AF1	cytochrome P450	chr3L	14600396	14602874	-	0.662629	1.50729	0.591952	0.818059	1.38288	0.467679	0.864045	-1.34141	-0.423748
AGAP011029	CYP6AF2	cytochrome P450	chr3L	14610081	14612519	-	0.100012	1.84328	0.882272	0.0518963	2.00036	1.00026	0.863792	-1.24543	-0.316645
AGAP011030	AGAP011030	microtubule-associated serine/threonine kinase	chr3L	14622962	14649987	-	0.00243544	1.27333	0.34861	0.684499	1.07046	0.0982332	0.99996	-1.00589	-0.00847816
AGAP011031	AGAP011031	Peptidylglycine alpha-amidating monooxygenase COOH-terminal interactor protein-1	chr3L	14713197	14733965	+	0.261988	1.26572	0.339958	0.952971	-1.0811	-0.112505	0.0777935	-1.37224	-0.456537
AGAP011033	Cht8	chitinase	chr3L	14874417	14878181	-	0.0588566	-1.84235	-0.881545	0.00361639	-2.48396	-1.31264	0.000157325	-4.63627	-2.21296
AGAP011034	AGAP011034	Odz, odd Oz/ten-m homolog 1	chr3L	15299371	15318611	+	0.000184503	1.66597	0.73636	0.000211379	1.63083	0.705609	0.103903	1.22329	0.290764
AGAP011035	AGAP011035	Splicing factor 3a	chr3L	15324968	15326023	-	0.0819784	-1.11827	-0.161267	0.877276	-1.03794	-0.0537291	0.902297	-1.03525	-0.0499764
AGAP011036	AGAP011036	phosphatidylinositol-4-phosphate 3-kinase	chr3L	15326335	15341249	+	0.79794	-1.05153	-0.0724916	0.815258	1.04988	0.0702295	0.279771	1.09836	0.135351
AGAP011037	AGAP011037		chr3L	15337201	15339192	-	0.150787	-1.1397	-0.188658	0.000209034	1.41382	0.499599	0.0345777	1.19015	0.251142
AGAP011038	AGAP011038		chr3L	15417381	15434286	+	0.0110875	1.32679	0.407942	0.000687431	1.48565	0.571094	0.00139979	1.43866	0.524722
AGAP029624	SOCS	suppressor of cytokine signaling	chr3L	15669404	15690361	-	0.999991	1.00621	0.00893402	0.998962	-1.0205	-0.0292788	0.0543984	-1.27057	-0.345475
AGAP011044	AGAP011044		chr3L	15712332	15729545	+	0.768331	-1.14074	-0.189966	0.999776	1.01996	0.0285091	0.0808037	-1.37497	-0.459405
AGAP011045	AGAP011045		chr3L	15730835	15741974	-	0.00689914	1.22684	0.294944	1	1.00025	0.000366211	0.000885851	-1.2983	-0.376624
AGAP011049	AGAP011049		chr3L	15752274	15774021	+	0.691312	1.12295	0.16729	0.99911	1.02225	0.0317459	0.138658	-1.25033	-0.322311
AGAP011050	AGAP011050	aldehyde reductase	chr3L	15774080	15777029	-	0.127516	-1.33143	-0.412982	0.915547	1.09757	0.134315	0.555828	1.187	0.247324
AGAP011051	AGAP011051	aldehyde reductase	chr3L	15778640	15779990	+	0.0486411	-1.38173	-0.466471	0.5354	1.17799	0.23633	0.379511	1.21352	0.279195
AGAP029732	AGAP029732		chr3L	15780237	15781400	+	0.727886	1.12854	0.174463	0.00116972	1.64215	0.715582	0.490567	1.17424	0.231724
AGAP029733	AGAP029733		chr3L	15782013	15783229	+	0.429068	-1.31292	-0.392777	0.287765	1.3741	0.458484	0.487314	-1.29162	-0.36918
AGAP011053	AGAP011053		chr3L	15784044	15785543	-	0.999983	-1.01539	-0.0220346	0.0202362	1.81783	0.862214	0.480413	1.32253	0.4033
AGAP011054	TPX2	thioredoxin peroxidase 2	chr3L	15787249	15789939	+	0.000160663	-1.68112	-0.749423	0.000590984	-1.47818	-0.563823	0.797666	1.08167	0.113267
AGAP011055	AGAP011055	cell division cycle 2-like	chr3L	15794838	15797925	-	0.0782098	-1.11524	-0.157349	0.0135847	-1.15569	-0.208754	0.0325184	-1.13566	-0.183532
AGAP011056	AGAP011056		chr3L	15798796	15799845	+	0.105226	-1.21441	-0.280253	0.200968	-1.18088	-0.239858	0.989942	-1.03388	-0.0480671
AGAP011057	AGAP011057	Down syndrome critical region protein 3-like protein	chr3L	15800142	15801273	+	0.90681	1.04476	0.0631781	0.61005	1.07632	0.106105	0.776052	1.06049	0.0847263
AGAP011058	AGAP011058		chr3L	15801273	15803961	-	0.669722	-1.11444	-0.156317	0.915947	-1.06952	-0.0969605	0.144303	1.22271	0.290085
AGAP011059	AGAP011059	coiled-coil-helix-coiled-coil-helix domain-containing protein 7	chr3L	15804377	15804935	-	0.865613	-1.05028	-0.070776	0.27955	-1.11108	-0.151966	0.781475	-1.05974	-0.0837078
AGAP011060	AGAP011060	calcium binding protein 39	chr3L	15805186	15806816	+	0.764092	1.04795	0.0675669	0.99999	1.00318	0.00458241	0.983038	-1.02125	-0.0303307
AGAP011061	AGAP011061	phosphotriesterase-related protein	chr3L	15807829	15809335	+	0.0137185	-1.23631	-0.306035	0.369404	1.11149	0.152491	0.997789	1.01768	0.025281
AGAP011062	AGAP011062	hemoglobin (Heterodimeric)	chr3L	15825999	15828447	+	0.000798043	1.45339	0.539419	0.000221377	1.57035	0.651085	0.00810587	1.3274	0.408602
AGAP029318	AGAP029318		chr3L	15873673	15917045	+	0.000154389	1.71291	0.776445	0.000155767	1.69875	0.764475	0.930953	1.056	0.0786061
AGAP029284	AGAP029284		chr3L	15945342	15970045	+	0.000264794	1.38119	0.465911	0.0578788	1.16889	0.225137	0.739482	1.0654	0.0913954
AGAP011064	AGAP011064		chr3L	16136984	16138407	+	0.00762934	1.21936	0.28613	0.369666	1.0957	0.131852	0.991846	1.02138	0.0305204
AGAP011065	AGAP011065		chr3L	16180434	16185732	-	0.0382131	-1.5492	-0.631524	0.790129	-1.16491	-0.220216	0.771052	1.17067	0.227338
AGAP011066	AGAP011066	aldose reductase	chr3L	16187491	16188730	+	0.000360591	-1.60136	-0.679295	0.000215428	-1.67674	-0.74566	0.217612	-1.19562	-0.257754
AGAP011067	AGAP011067		chr3L	16218078	16221860	-	0.999552	-1.0249	-0.0354891	0.0034242	1.69746	0.763375	0.000186494	2.21888	1.14983
AGAP011068	AGAP011068	aldose reductase	chr3L	16223605	16224780	+	0.793627	-1.1024	-0.140644	0.931788	1.07047	0.0982499	0.365245	1.17838	0.236802
AGAP011069	AGAP011069		chr3L	16235320	16239388	+	0.000159692	1.56981	0.650593	0.000160432	1.56657	0.647609	0.999562	-1.01274	-0.0182648
AGAP011070	AGAP011070		chr3L	16240429	16265612	-	0.0399912	-1.18645	-0.246655	0.000160214	-1.48185	-0.567399	0.304424	1.11352	0.155127
AGAP011071	AGAP011071		chr3L	16266277	16268153	-	0.958731	1.0585	0.0820169	0.803877	1.09694	0.133483	0.018075	1.35653	0.439923
AGAP011072	AGAP011072		chr3L	16270658	16272199	-	0.818009	1.10904	0.149318	0.975109	1.05829	0.0817328	0.0135241	1.44012	0.526188
AGAP011073	AGAP011073		chr3L	16275349	16277066	-	0.231878	-1.2128	-0.278342	0.999346	-1.02038	-0.0291047	0.748041	1.11155	0.152567
AGAP028508	AGAP028508		chr3L	16277341	16279735	-	0.00183211	-1.44769	-0.533753	0.000699156	-1.51377	-0.598142	0.736003	-1.09849	-0.135525
AGAP029775	AGAP029775		chr3L	16280225	16282689	-	0.217692	-1.4472	-0.533266	0.492191	-1.31221	-0.391994	0.948486	-1.12617	-0.171419
AGAP029665	AGAP029665		chr3L	16283315	16285541	-	0.00170787	-1.56451	-0.645708	0.000291667	-1.75312	-0.809923	0.939656	-1.07172	-0.0999327
AGAP029789	AGAP029789		chr3L	16286561	16289118	-	0.00285566	-1.29446	-0.372354	0.00303685	-1.29203	-0.36964	0.679961	1.07735	0.107491
AGAP029790	AGAP029790		chr3L	16289414	16290910	-	0.000149652	4.26501	2.09255	0.000149651	4.88725	2.28902	0.000149653	4.21764	2.07644
AGAP028685	AGAP028685		chr3L	16291317	16294291	-	0.00671239	-1.53634	-0.6195	0.000359699	-1.84577	-0.884219	0.779216	-1.12646	-0.171793
AGAP028687	AGAP028687		chr3L	16294306	16296780	-	0.0666164	-1.40892	-0.494593	0.0121928	-1.5647	-0.645885	0.998085	1.03569	0.0505981
AGAP028688	AGAP028688		chr3L	16296926	16299142	-	0.000153626	-2.01243	-1.00894	0.000150329	-2.16134	-1.11192	0.90298	-1.08083	-0.112144
AGAP028689	AGAP028689		chr3L	16299706	16301650	-	0.00921781	-1.38909	-0.474137	0.0178092	-1.35028	-0.433263	0.999522	-1.01772	-0.0253363
AGAP028690	AGAP028690		chr3L	16301946	16303872	-	0.000795156	-1.48381	-0.569305	0.000545667	-1.51106	-0.595561	0.85582	1.07591	0.105555
AGAP011076	AGAP011076	ubiquitin-conjugating enzyme E2 I	chr3L	16303999	16304695	+	0.000310675	-1.19836	-0.261063	0.000187364	-1.22415	-0.291775	0.173201	-1.07392	-0.102885
AGAP011077	RpS12	40S ribosomal protein S12	chr3L	16305806	16307070	+	0.064423	-1.11216	-0.153358	0.807346	-1.04016	-0.0568066	0.213243	-1.08459	-0.117149
AGAP011078	AGAP011078	zinc finger MYND domain-containing protein 10	chr3L	16307137	16308684	-	0.580632	1.29408	0.371932	0.0113206	1.94854	0.962394	0.769397	1.22283	0.290228
AGAP011079	AGAP011079		chr3L	16309343	16313830	+	0.00033661	1.13926	0.188097	0.00152239	1.11395	0.15568	0.00133645	1.11579	0.158064
AGAP011080	AGAP011080	hydroxymethylbilane synthase	chr3L	16315168	16321008	+	0.909824	-1.02247	-0.0320539	0.125527	-1.0695	-0.0969334	0.0337827	-1.08981	-0.124078
AGAP011081	AGAP011081	Protein anon-73B1	chr3L	16321129	16321817	-	0.688112	1.06929	0.0966473	0.520949	1.08495	0.117628	0.175891	-1.12887	-0.174881
AGAP011082	AGAP011082	heat shock transcription factor, invertebrate	chr3L	16324641	16342284	+	0.00950611	1.24678	0.31821	0.030515	1.20522	0.269299	0.0433703	1.19277	0.254315
AGAP011083	AGAP011083		chr3L	16343163	16347734	+	0.0170199	1.17712	0.235266	0.0022489	1.23444	0.303858	0.837762	1.047	0.0662575
AGAP011084	AGAP011084	ATP-dependent RNA helicase DDX27	chr3L	16350975	16354004	-	0.321016	-1.20232	-0.265824	0.00678437	-1.46919	-0.555022	0.991347	-1.04193	-0.0592546
AGAP011085	AGAP011085		chr3L	16354719	16367322	+	0.757639	1.04308	0.0608454	0.947509	1.02604	0.0370827	0.664598	1.04917	0.0692501
AGAP011086	AGAP011086		chr3L	16367808	16370116	+	0.000681092	-1.41503	-0.500828	0.00155201	-1.36995	-0.454128	0.977641	-1.03703	-0.052455
AGAP028510	AGAP028510		chr3L	16369267	16373543	-	0.993503	1.01791	0.025609	0.470102	1.07581	0.10543	0.999252	1.01037	0.0148802
AGAP011087	AGAP011087		chr3L	16433015	16453164	+	0.025437	1.33332	0.415025	0.216834	1.20594	0.270154	0.885079	-1.07975	-0.110692
AGAP029632	GPRNND1	putative GPCR class d orphan receptor 1	chr3L	16453902	16469011	-	0.279472	-1.08139	-0.112892	0.146123	-1.09823	-0.135178	0.130758	1.10095	0.138746
AGAP011091	AGAP011091		chr3L	16469472	16470998	-	0.00199055	1.54901	0.631342	0.00272516	1.5252	0.608995	0.00113132	1.59593	0.674394
AGAP011092	AGAP011092	polyadenylate-binding protein	chr3L	16471607	16481111	-	0.000149656	1.35769	0.441151	0.000149964	1.2933	0.371052	0.173745	1.07063	0.098465
AGAP011093	AGAP011093		chr3L	16483086	16488389	-	0.000277214	-1.64812	-0.720819	0.00015344	-1.88962	-0.918098	0.999946	1.00997	0.0143194
AGAP011094	AGAP011094		chr3L	16546924	16570443	-	0.000173992	1.76852	0.82254	0.000215524	1.69871	0.764436	0.987384	1.04067	0.0575161
AGAP011095	AGAP011095		chr3L	16662116	16676110	-	0.00015035	1.90499	0.92978	0.000162267	1.72456	0.786226	0.737135	1.09591	0.132129
AGAP011096	AGAP011096	CCAAT/enhancer binding protein (C/EBP), invertebrate	chr3L	16746958	16750688	+	0.656749	1.07256	0.101059	0.0834372	1.15488	0.207747	0.623348	1.07568	0.105253
AGAP011097	AGAP011097		chr3L	16791641	16853661	-	0.000149651	1.74097	0.799889	0.000149652	1.68831	0.755579	0.803851	1.05251	0.0738344
AGAP011098	AGAP011098		chr3L	16824799	16825968	+	0.0177106	1.18148	0.240593	0.000149806	1.53034	0.613848	0.189839	1.11265	0.154
AGAP011099	AGAP011099	myosin III	chr3L	16871889	16923567	-	0.0002082	1.33556	0.417447	0.000149651	-1.73923	-0.798445	0.000149651	-1.73459	-0.794593
AGAP011100	AGAP011100		chr3L	16934469	16939678	+	0.626048	2.20792	1.14269	0.0865537	4.74428	2.24619	0.999499	-1.12757	-0.173218
AGAP011101	AGAP011101		chr3L	16939678	16943769	-	0.869604	-1.12319	-0.167603	0.260317	-1.294	-0.371843	0.0287046	-1.50754	-0.592194
AGAP011103	AGAP011103	Pickpocket	chr3L	16954306	16956742	-	0.0323436	1.39589	0.481184	0.0014496	1.64739	0.720179	0.590544	1.16008	0.214226
AGAP011104	AGAP011104		chr3L	16964489	16992588	+	0.998486	1.02058	0.0293837	0.882377	-1.06906	-0.0963411	0.0586477	-1.24168	-0.312289
AGAP011105	AGAP011105	guanylate kinase	chr3L	16992712	16999473	-	0.381026	1.06802	0.094945	0.00123212	1.19693	0.259337	0.0795541	1.10584	0.145147
AGAP011106	AGAP011106		chr3L	16999560	17002251	+	0.000149652	6.33412	2.66314	0.000152694	3.60384	1.84954	0.980624	1.09215	0.127174
AGAP011107	GRX1	glutaredoxin	chr3L	17002219	17003076	-	0.000868899	-1.3307	-0.41219	0.0047699	-1.26329	-0.337185	0.044734	-1.1857	-0.245738
AGAP028511	AGAP028511		chr3L	17004373	17009255	+	0.9262	1.02658	0.0378399	0.0850185	1.09591	0.132124	0.0463518	1.10786	0.147769
AGAP011108	AGAP011108	secretory phospholipase A2	chr3L	17009349	17012043	-	0.999066	-1.00936	-0.0134468	0.944337	-1.02774	-0.0394754	0.187168	-1.09062	-0.125151
AGAP011109	AGAP011109	C2 domain-containing protein 3	chr3L	17012570	17017710	+	0.00326238	1.21919	0.285918	0.00196455	1.23395	0.303288	0.192588	1.10695	0.146585
AGAP028409	AGAP028409		chr3L	17018524	17019663	-	0.790968	1.17294	0.230131	0.973099	-1.08865	-0.122539	0.0373614	-1.58377	-0.663363
AGAP011110	AGAP011110	transcription initiation factor TFIIH subunit 1	chr3L	17023867	17028644	+	0.106336	-1.08851	-0.122359	0.219291	-1.07357	-0.102422	0.999704	-1.00599	-0.00862026
AGAP011111	AGAP011111		chr3L	17029788	17061117	+	0.0297809	-1.24594	-0.317235	0.00516356	-1.32265	-0.403437	0.657692	1.09329	0.128675
AGAP011113	AGAP011113	potassium voltage-gated channel KQT-like subfamily member 1	chr3L	17180215	17215886	+	0.00887204	1.61168	0.688568	0.000705703	1.90893	0.932767	0.359418	1.25447	0.32708
AGAP011114	AGAP011114	mRNA-decapping enzyme subunit 2	chr3L	17222808	17224759	-	0.266319	-1.10111	-0.13896	0.711352	-1.0598	-0.083787	0.917041	1.03864	0.0547009
AGAP011115	AGAP011115		chr3L	17225051	17228508	+	0.0114478	1.05816	0.0815582	0.000483827	1.08659	0.119813	0.0517223	1.04596	0.0648241
AGAP028512	AGAP028512		chr3L	17228457	17229309	-	0.000150723	1.45941	0.545387	0.000149651	2.56141	1.35694	0.000149651	1.84751	0.885586
AGAP011116	AGAP011116	solute carrier family 32 (vesicular inhibitory amino acid transporter)	chr3L	17231038	17235733	+	0.000154714	1.67715	0.746013	0.00016127	1.63359	0.708044	0.996267	1.02402	0.0342388
AGAP011117	LRIM19	Leucine-rich immune protein (Coil-less)	chr3L	17278448	17280005	-	0.999547	1.034	0.0482321	0.854557	-1.17153	-0.228394	0.559011	-1.27672	-0.35244
AGAP011118	AGAP011118	focal adhesion kinase 1	chr3L	17293406	17320321	+	0.972177	-1.02022	-0.0288734	0.024664	-1.1214	-0.165306	0.445058	-1.05899	-0.0826874
AGAP011119	AGAP011119		chr3L	17321524	17326732	+	0.966306	1.06174	0.0864239	0.920161	1.08008	0.111137	1	-1.00282	-0.00406742
AGAP011120	AGAP011120		chr3L	17331828	17334739	-	0.000497525	1.55749	0.639227	0.000458678	1.56521	0.646354	0.707443	-1.10541	-0.144578
AGAP011122	AGAP011122	NAD+ kinase	chr3L	17383988	17392930	-	0.000487755	-1.29543	-0.373433	0.0109086	1.19428	0.256138	0.00119166	1.26138	0.335002
AGAP011123	Tsc2	tuberous sclerosis 2	chr3L	17412392	17421258	-	0.999615	1.00991	0.014225	0.231961	-1.11386	-0.155568	0.901797	1.0438	0.0618486
AGAP029243	AGAP029243		chr3L	17421609	17427774	+	0.000192262	-1.9102	-0.933721	0.000149654	-2.87767	-1.5249	0.986848	-1.0488	-0.0687408
AGAP011125	AGAP011125	L-galactose dehydrogenase	chr3L	17427935	17429685	+	0.0774538	-1.07593	-0.10558	0.994527	-1.01011	-0.0145178	0.105947	-1.07108	-0.0990658
AGAP011126	AGAP011126	spermidine synthase	chr3L	17429809	17431187	+	0.11389	-1.19489	-0.256878	0.00470225	-1.34003	-0.422268	0.87752	-1.06552	-0.0915632
AGAP011127	AGAP011127		chr3L	17431994	17442065	-	1	-1.0003	-0.000430107	0.705214	-1.06536	-0.0913362	0.537253	1.08053	0.111739
AGAP029494	AGAP029494		chr3L	17552621	17604829	-	0.000149667	1.89141	0.919461	0.000149654	1.97151	0.9793	0.106599	1.18154	0.240664
AGAP011130	AGAP011130	NADH dehydrogenase (ubiquinone) 1 alpha subcomplex 10	chr3L	17686066	17687629	+	0.0331889	1.21705	0.283386	0.991594	1.02636	0.0375385	0.00880852	-1.26819	-0.34277
AGAP028410	AGAP028410		chr3L	17687750	17688959	-	0.472774	-1.10153	-0.139508	0.101682	-1.16773	-0.223711	0.989975	1.02673	0.0380611
AGAP011131	ATPsynD	F-type H+-transporting ATPase subunit d	chr3L	17689307	17690340	+	0.0597578	1.16197	0.216569	0.999999	1.00198	0.00285244	0.00218768	-1.26837	-0.342973
AGAP011132	AGAP011132	GINS complex subunit 3	chr3L	17690415	17691167	-	0.000178713	-1.75964	-0.815279	0.000172438	-1.77692	-0.829375	0.984395	-1.04327	-0.0611143
AGAP011133	AGAP011133	Inosine-5'-monophosphate dehydrogenase	chr3L	17692379	17696099	+	0.199281	-1.19235	-0.253814	0.000658154	-1.51929	-0.603394	0.983531	-1.04094	-0.0578928
AGAP011134	AGAP011134	LIM homeobox protein 5	chr3L	17740228	17776360	-	0.000178881	1.63617	0.710325	0.000192019	1.61488	0.691427	0.999957	1.00833	0.0119667
AGAP011135	AGAP011135	synaptosomal-associated protein, 29kDa	chr3L	17783680	17788022	-	0.325773	-1.08426	-0.116714	0.439803	-1.07417	-0.103216	0.999642	1.00814	0.0117006
AGAP011136	AGAP011136		chr3L	17788196	17790603	+	0.152889	-1.20631	-0.270603	0.222898	-1.18502	-0.244907	0.999331	1.0178	0.0254593
AGAP011137	AGAP011137	Thiomorpholine-carboxylate dehydrogenase	chr3L	17790735	17792757	-	0.000276068	-1.6926	-0.759243	0.0022639	-1.49486	-0.580013	0.100183	-1.2592	-0.332504
AGAP011138	AGAP011138	myosin XVIII	chr3L	17794217	17821868	-	0.954297	1.0304	0.0432053	0.998516	-1.01217	-0.0174475	0.971361	1.02659	0.0378551
AGAP011139	AGAP011139		chr3L	17824155	17838022	-	0.755903	-1.061	-0.0854187	0.312318	-1.10445	-0.143325	0.277127	1.10899	0.149252
AGAP011140	AGAP011140	Protein canopy homolog 3	chr3L	17838382	17839563	-	0.663521	-1.11407	-0.155842	1	1.0004	0.000575066	0.999994	-1.00566	-0.00814533
AGAP011141	AGAP011141	tubulin-specific chaperone cofactor E-like protein	chr3L	17840388	17850265	+	0.00446141	1.4084	0.494053	0.0375932	1.29025	0.367645	0.628774	1.11757	0.160361
AGAP011142	AGAP011142	kelch-like protein 18	chr3L	17850585	17853644	-	0.141124	-1.09623	-0.132551	0.556899	-1.05788	-0.0811739	0.999997	1.00222	0.00320339
AGAP011143	AGAP011143		chr3L	17876489	17876992	-	0.00226666	4.07023	2.02511	0.000812688	4.87334	2.28491	0.00681258	3.41868	1.77344
AGAP011145	AGAP011145	ATP-dependent RNA helicase DDX56/DBP9	chr3L	17971469	17973691	+	0.976933	-1.04947	-0.069664	0.259238	-1.19582	-0.258001	0.98156	-1.04646	-0.0655222
AGAP011146	mRpL14	39S ribosomal protein L14, mitochondrial	chr3L	17973763	17974224	-	0.000149651	2.39096	1.25759	0.000149651	2.40061	1.2634	0.000150705	1.73738	0.796916
AGAP011147	AGAP011147	ATP-dependent RNA helicase DDX56/DBP9	chr3L	17978069	17980350	+	0.00315274	-1.56724	-0.648231	0.000200849	-1.92319	-0.943504	0.255168	-1.23558	-0.305188
AGAP011148	mRpL14	39S ribosomal protein L14, mitochondrial	chr3L	17980326	17980781	-	0.00167182	1.36751	0.451547	0.00393869	1.32729	0.40848	0.792079	1.07458	0.103771
AGAP011149	AGAP011149	pre-mRNA-splicing factor ATP-dependent RNA helicase DHX15/PRP43	chr3L	17981195	17984843	+	0.00616582	-1.19873	-0.261511	0.00063938	-1.26798	-0.342529	0.999991	-1.00341	-0.00491715
AGAP011150	AGAP011150	molecular chaperone GrpE	chr3L	17984985	17986262	-	0.365417	1.08132	0.112788	0.0945567	1.12021	0.163766	0.460941	-1.07316	-0.101866
AGAP029661	AGAP029661	1-phosphatidylinositol 4,5-bisphosphate phosphodiesterase gamma	chr3L	17986341	17998158	+	0.981418	1.02314	0.0330029	0.329191	1.08645	0.119619	0.240906	1.0963	0.132637
AGAP011153	AGAP011153		chr3L	18002767	18068153	-	0.000149714	1.58824	0.667428	0.000149778	1.56598	0.64707	0.00201357	1.25756	0.330629
AGAP011155	AGAP011155	dual specificity phosphatase	chr3L	18090911	18097650	-	0.000152116	-1.4132	-0.498965	0.000155617	-1.38856	-0.473585	0.00561008	-1.19924	-0.26212
AGAP011156	AGAP011156	importin 9	chr3L	18098939	18103616	+	0.0582197	-1.2524	-0.324697	0.0287956	-1.28812	-0.365265	0.868724	1.07449	0.103656
AGAP011157	AGAP011157	cytosolic prostaglandin-E synthase	chr3L	18104500	18107378	-	0.00115267	-1.26279	-0.33661	0.000154862	-1.4227	-0.508632	0.973092	-1.02777	-0.0395174
AGAP011158	AGAP011158	Kynurenine--oxoglutarate transaminase 3 isoform 1	chr3L	18109117	18110932	+	0.00282848	1.36828	0.452364	0.331512	1.14272	0.192476	0.00265515	1.37151	0.45577
AGAP011159	CoVa	cytochrome c oxidase subunit Va	chr3L	18111649	18112534	-	0.0658882	1.15928	0.213224	0.612365	-1.07518	-0.10458	0.000392511	-1.34092	-0.423223
AGAP011160	Syn18	syntaxin 18	chr3L	18112706	18113874	-	0.464992	-1.06888	-0.0961018	0.0770361	1.11857	0.161654	0.457865	1.06942	0.0968323
AGAP011161	AGAP011161	transketolase	chr3L	18115029	18118996	+	0.000213203	-1.37648	-0.460983	0.000172959	-1.41045	-0.496156	0.93931	1.03785	0.0535965
AGAP011162	AGAP011162	cytoskeleton-associated protein 5	chr3L	18120715	18132826	+	0.463552	-1.09886	-0.136009	0.0572838	-1.18216	-0.241426	0.135198	1.15093	0.202797
AGAP011163	AGAP011163		chr3L	18132950	18140777	-	0.281685	1.36245	0.446199	0.0459453	1.59673	0.675118	0.999935	-1.0194	-0.0277252
AGAP028513	AGAP028513		chr3L	18145797	18150532	+	0.00014967	1.70663	0.771152	0.000156513	1.49161	0.576868	0.484449	1.09152	0.126341
AGAP011164	AGAP011164		chr3L	18187345	18188878	+	0.00343836	-1.47645	-0.562128	0.000206641	-1.76544	-0.820026	0.710254	-1.11676	-0.159322
AGAP011165	AGAP011165	Prefoldin subunit 3	chr3L	18189106	18190136	-	0.0015722	-1.18884	-0.249552	0.00140718	-1.19152	-0.252797	0.372513	-1.06797	-0.0948667
AGAP011166	AGAP011166	protein phosphatase 1, catalytic subunit	chr3L	18190661	18199413	+	0.00795717	1.10589	0.145204	0.0256583	-1.08927	-0.123363	0.0214793	-1.0918	-0.126702
AGAP011167	AGAP011167		chr3L	18204049	18205162	+	0.990548	1.15604	0.209187	0.999882	1.04908	0.0691314	0.930175	-1.28782	-0.364929
AGAP011168	AGAP011168		chr3L	18205655	18207158	-	0.0115352	1.3673	0.451325	0.494046	1.14258	0.192298	0.381061	-1.16222	-0.216878
AGAP011169	AGAP011169	Transferrin	chr3L	18208153	18214051	-	0.101641	1.34336	0.42585	0.0354108	1.43065	0.516667	0.614255	1.17045	0.227061
AGAP011170	AGAP011170	U3 small nucleolar RNA-associated protein 25	chr3L	18220311	18222963	-	0.980604	1.0335	0.0475426	0.0446912	-1.20857	-0.273302	0.490138	-1.10443	-0.143307
AGAP011171	AGAP011171		chr3L	18223436	18227613	+	0.0240251	-1.18342	-0.242964	0.000181982	-1.39259	-0.477772	0.979754	-1.02721	-0.0387287
AGAP011172	AGAP011172	cystathionine gamma-lyase	chr3L	18227817	18231439	-	0.00292208	-1.13598	-0.183936	0.110299	1.07655	0.106412	0.0266919	-1.09988	-0.137349
AGAP011173	RpL11	60S ribosomal protein L11	chr3L	18232218	18233841	+	0.00392047	-1.17715	-0.235303	0.0174281	-1.1438	-0.193837	0.0580452	-1.11727	-0.159973
AGAP011174	Rpt1	26S proteasome regulatory subunit T1	chr3L	18234882	18236814	-	0.637513	-1.06757	-0.0943251	0.999984	-1.00421	-0.00605869	0.985058	1.02414	0.0344172
AGAP028620	AGAP028620		chr3L	18238915	18244176	+	0.037008	1.09855	0.1356	0.969741	-1.01807	-0.0258398	0.996935	-1.0098	-0.0140638
AGAP011177	AGAP011177	E3 ubiquitin-protein ligase MYCBP2	chr3L	18245541	18273336	+	0.893431	1.04427	0.0624924	0.77504	1.05738	0.0804911	0.999996	-1.0031	-0.00446129
AGAP029776	AGAP029776		chr3L	18255462	18258035	-	0.722907	-1.10739	-0.147167	0.999559	-1.01712	-0.0244865	0.763494	1.10076	0.138504
AGAP029777	AGAP029777		chr3L	18258393	18263006	-	0.066119	1.13641	0.184488	0.222217	1.10187	0.139954	0.995222	-1.0166	-0.023756
AGAP011178	AGAP011178	zinc/iron regulated transporter-related protein 1	chr3L	18273696	18278319	-	0.000149651	-2.66181	-1.4124	0.000149658	-2.21911	-1.14998	0.00533156	-1.38087	-0.465577
AGAP011179	GPRNNA15	putative GPCR class a orphan receptor 15	chr3L	18280098	18281854	-	0.041481	1.42334	0.509276	0.00239805	1.6803	0.748721	0.999537	1.02361	0.0336647
AGAP011180	AGAP011180	jumonji domain-containing protein 2	chr3L	18283797	18289017	-	0.000173347	-1.50027	-0.585223	0.000156808	-1.55122	-0.633405	0.985151	1.03002	0.0426655
AGAP011181	AGAP011181		chr3L	18290047	18291601	+	0.605474	-1.1666	-0.222311	0.261028	-1.25246	-0.324763	0.329245	-1.23131	-0.300195
AGAP011182	AGAP011182		chr3L	18292996	18296407	+	0.000818248	1.30705	0.386314	0.00015068	1.53051	0.614017	0.997854	1.01567	0.0224361
AGAP011183	AGAP011183		chr3L	18298930	18300074	+	0.197002	-1.28995	-0.36732	0.941489	1.08613	0.119197	0.528647	-1.19125	-0.252476
AGAP011184	AGAP011184		chr3L	18300173	18301756	-	0.345435	-1.13624	-0.184265	0.135545	1.18262	0.241983	0.0701433	1.21225	0.277681
AGAP011185	AGAP011185		chr3L	18301948	18303469	-	0.0806228	-1.1003	-0.137901	0.12258	1.0915	0.126316	0.487941	1.05754	0.0807142
AGAP011186	TOLL11	TOLL-like receptor 11	chr3L	18352679	18358636	+	0.000354312	1.33831	0.420418	0.000149673	1.64271	0.716082	0.279896	1.10752	0.147331
AGAP011187	TOLL10	TOLL-like receptor 10	chr3L	18554308	18561471	+	0.000149718	1.58777	0.667003	0.000149651	1.79438	0.843486	0.00673242	1.21981	0.286654
AGAP011188	AGAP011188		chr3L	18824249	18851606	+	0.00126745	1.34883	0.431706	0.000167541	1.52561	0.609383	0.0369486	1.21245	0.27793
AGAP011189	AGAP011189		chr3L	18872185	18875449	+	0.990067	-1.01372	-0.0196562	0.00469115	-1.1375	-0.18587	0.291671	-1.06283	-0.0879135
AGAP011190	AGAP011190	eukaryotic translation initiation factor 2 subunit alpha	chr3L	18875606	18877477	-	0.000265596	-1.30038	-0.37893	0.0263057	-1.15571	-0.208774	0.681045	-1.05748	-0.080637
AGAP011192	AGAP011192	histone-lysine N-methyltransferase MLL3	chr3L	18885317	18918549	+	0.971543	1.04739	0.0668001	0.999886	1.01132	0.0162439	0.823853	1.08393	0.116265
AGAP011193	AGAP011193		chr3L	18930431	18931201	-	0.332222	-1.47771	-0.563361	0.299491	-1.49952	-0.584499	0.966268	1.13594	0.183891
AGAP011194	AGAP011194		chr3L	18961075	18980322	-	0.000305918	1.63406	0.70846	0.00139966	1.49785	0.582893	0.931399	-1.06553	-0.0915709
AGAP011195	AGAP011195	opioid binding protein/cell adhesion molecule-like	chr3L	19103826	19131799	-	0.000149701	1.81618	0.860906	0.000149672	1.8564	0.892508	0.846203	1.06389	0.0893478
AGAP011196	AGAP011196		chr3L	19121872	19127090	+	0.000165704	1.92634	0.94586	0.00759248	1.451	0.537045	0.20856	1.2302	0.298889
AGAP011197	AGAP011197		chr3L	19242184	19243364	-	0.498408	2.27902	1.18841	0.992116	1.24208	0.312759	0.353711	-2.61544	-1.38705
AGAP029279	AGAP029279		chr3L	19244355	19247762	-	0.639115	-1.20912	-0.273952	0.000156905	-2.79555	-1.48313	0.000496613	-2.15784	-1.10959
AGAP011198	AGAP011198		chr3L	19276557	19278079	+	0.000407914	-1.19185	-0.253204	0.000198566	-1.2217	-0.288894	0.00144238	-1.162	-0.216615
AGAP011199	sno	Strawberry notch	chr3L	19278414	19291900	-	0.101035	-1.23412	-0.303482	0.000250884	-1.6331	-0.707617	0.765714	-1.09572	-0.131873
AGAP028621	AGAP028621		chr3L	19293475	19298795	-	0.0455918	-1.20289	-0.266501	0.999668	-1.01147	-0.0164556	0.142821	1.15856	0.212329
AGAP011202	AGAP011202		chr3L	19300220	19301981	-	0.000973594	1.31887	0.399299	0.000255343	1.39568	0.480968	0.481102	1.09263	0.1278
AGAP011203	AGAP011203	eukaryotic translation initiation factor	chr3L	19302200	19308928	-	0.809321	1.0256	0.0364618	0.999999	-1.00109	-0.00157833	0.00926015	-1.09659	-0.133025
AGAP011204	AGAP011204	aubergine	chr3L	19311459	19315980	+	0.0353231	-1.3134	-0.393307	0.00372298	-1.44877	-0.534829	0.996661	1.02911	0.0413942
AGAP011205	AGAP011205		chr3L	19318431	19325498	-	0.0623142	1.40614	0.491739	0.935021	1.09258	0.127742	0.33679	-1.25027	-0.322242
AGAP029642	AGAP029642	Amine oxidase	chr3L	19376409	19382581	-	0.998347	1.00671	0.00964642	0.139202	-1.05994	-0.0839787	0.894217	-1.02094	-0.0298948
AGAP029633	Hex-A	hexokinase	chr3L	19383698	19411759	-	0.000529059	1.33118	0.41271	0.999092	1.0128	0.0183449	0.965198	-1.0334	-0.0473976
AGAP011210	AGAP011210	Hermansky-Pudlak syndrome 1 protein-like protein	chr3L	19414373	19417963	-	0.00560635	1.16889	0.22514	0.0367512	1.12736	0.172943	0.0247867	1.13601	0.183972
AGAP011211	AGAP011211	exosome complex component RRP4	chr3L	19418268	19419379	-	0.40738	-1.13668	-0.184824	0.450346	-1.13021	-0.176589	0.986625	1.03584	0.0507994
AGAP011212	AGAP011212		chr3L	19423035	19423640	+	0.0414586	1.46068	0.54664	0.000150585	2.74501	1.45681	0.000264249	2.09656	1.06802
AGAP029630	AGAP029630		chr3L	19423722	19444268	-	0.978173	-1.02113	-0.03016	0.999639	-1.00734	-0.0105515	0.253336	1.08239	0.114225
AGAP011217	AGAP011217	E3 ubiquitin-protein ligase RBBP6	chr3L	19453041	19465251	+	0.244879	-1.16367	-0.218681	0.0265623	-1.2709	-0.345855	0.999981	1.00661	0.00950527
AGAP011218	AGAP011218		chr3L	19466900	19472114	-	0.000152156	1.60592	0.683397	0.000189653	1.48582	0.571258	0.936538	1.04608	0.0649986
AGAP029310	AGAP029310		chr3L	19472748	19473200	-	0.425547	1.33986	0.422077	1	-1.00441	-0.00634456	0.853876	1.17877	0.237286
AGAP011219	AGAP011219		chr3L	19474814	19476567	-	0.232341	-1.23693	-0.306766	0.00252311	-1.56917	-0.650005	0.561538	-1.15916	-0.213076
AGAP028516	AGAP028516		chr3L	19477024	19483443	+	0.952518	-1.03231	-0.0458794	0.104486	-1.12886	-0.17487	0.997529	1.01455	0.0208445
AGAP011220	AGAP011220	Borealin	chr3L	19483804	19485190	+	0.000465864	-2.83401	-1.50284	0.000149732	-5.71828	-2.51558	0.668701	-1.27859	-0.354551
AGAP011222	AGAP011222		chr3L	19489359	19521137	+	0.55879	1.11978	0.163218	0.754811	-1.09215	-0.127165	0.997322	-1.02436	-0.0347233
AGAP011223	AGAP011223		chr3L	19538344	19539488	-	0.36814	1.21337	0.279025	0.000157052	2.17377	1.1202	0.000190784	1.99569	0.996884
AGAP011227	AGAP011227	Tartan	chr3L	19635709	19644016	-	0.000152293	1.87507	0.906948	0.00172753	1.46414	0.550056	0.971696	1.04874	0.068656
AGAP011228	AGAP011228		chr3L	19739577	19740345	+	0.00712936	2.20742	1.14236	0.000278446	3.28283	1.71494	0.0394897	1.85814	0.893857
AGAP011229	AGAP011229	Tartan	chr3L	19810767	19826552	+	0.000197585	1.57769	0.657811	0.000303579	1.51726	0.601469	0.999857	1.01081	0.0155048
AGAP011230	AGAP011230		chr3L	19862340	19863441	-	0.00223963	2.05081	1.03619	0.84081	1.16828	0.224386	0.894624	1.14561	0.196111
AGAP029326	AGAP029326		chr3L	19864127	19865158	-	0.417605	2.08542	1.06034	0.999955	-1.04938	-0.0695333	0.791324	-1.58965	-0.668708
AGAP029319	AGAP029319		chr3L	19865344	19867118	-	0.778951	1.44614	0.532209	0.0729758	-2.52399	-1.33571	0.380886	-1.81425	-0.859372
AGAP011231	AGAP011231	fibrinogen	chr3L	19867709	19868872	-	0.731362	2.80546	1.48824	0.999898	1.12771	0.173395	0.287298	-5.56794	-2.47714
AGAP011232	AGAP011232		chr3L	19873859	19876160	+	0.000150149	-2.51755	-1.33202	0.000151211	-2.38682	-1.25509	0.848055	-1.1118	-0.152903
AGAP011234	AGAP011234		chr3L	19887289	19889849	-	0.432388	1.23993	0.310255	0.214728	1.3173	0.397587	0.00503426	1.6916	0.758386
AGAP028622	AGAP028622		chr3L	19892077	19894463	-	0.000153039	-2.64145	-1.40133	0.000192448	-2.27525	-1.18603	0.938655	1.09753	0.134266
AGAP029734	AGAP029734		chr3L	19898846	19901273	-	0.00387227	-1.57338	-0.653872	0.0793234	-1.33662	-0.418593	0.978311	-1.05947	-0.0833416
AGAP029735	AGAP029735		chr3L	19903911	19906583	-	0.0103323	-1.58831	-0.667492	0.000191804	-2.20827	-1.14292	0.588778	-1.19124	-0.25247
AGAP011238	AGAP011238		chr3L	19909563	19911829	+	0.00187147	-1.90605	-0.93059	0.00205688	-1.89266	-0.920419	0.984985	1.07072	0.098587
AGAP029830	AGAP029830		chr3L	19917157	19918270	+	0.936952	2.17208	1.11908	0.927145	-2.24779	-1.16851	0.446887	-5.77912	-2.53085
AGAP029831	AGAP029831		chr3L	19918925	19920217	+	0.84716	1.87578	0.907492	0.995269	-1.26502	-0.339162	0.591038	-2.5113	-1.32843
AGAP028623	AGAP028623		chr3L	19925013	19933291	+	0.164923	-1.13718	-0.185461	0.334015	-1.10954	-0.149959	0.698633	1.07135	0.0994244
AGAP011242	AGAP011242	E3 ubiquitin ligase SMURF1/2	chr3L	19935159	19978825	-	0.975469	-1.01811	-0.025897	0.000722613	-1.18059	-0.239512	0.985537	-1.01567	-0.0224352
AGAP011243	AGAP011243	Ribonuclease H2 subunit C	chr3L	19979246	19979846	+	0.00074908	-1.64201	-0.715467	0.000224803	-1.80711	-0.853688	0.944846	-1.07012	-0.0977659
AGAP011244	AGAP011244	rRNA 2'-O-methyltransferase fibrillarin	chr3L	19979876	19981896	-	0.0458739	-1.28755	-0.364624	0.000167381	-1.77694	-0.829395	0.0100279	-1.37302	-0.457354
AGAP011245	AGAP011245	chloride channel	chr3L	19982535	19983733	+	0.000189316	-1.26964	-0.344424	0.0016022	-1.19017	-0.251171	0.974942	1.02104	0.0300455
AGAP011246	AGAP011246	origin recognition complex subunit 6	chr3L	19984046	19985106	+	0.00570605	-1.42823	-0.514227	0.0017858	-1.50556	-0.590302	0.839445	-1.09043	-0.124892
AGAP011247	AGAP011247	Longitudinals lacking protein-like	chr3L	19986323	19995087	-	0.000300297	-1.16019	-0.214367	0.104765	-1.06764	-0.0944319	0.358366	1.0475	0.0669527
AGAP028517	AGAP028517		chr3L	19995361	19996571	+	0.998155	-1.04085	-0.0577588	0.80865	-1.15826	-0.211962	0.97633	-1.08105	-0.11243
AGAP011248	AGAP011248		chr3L	19997091	19999395	+	0.00147641	-1.24653	-0.317912	0.000465135	-1.28855	-0.365746	0.93718	-1.03451	-0.048954
AGAP011249	AGAP011249	pre-mRNA-splicing factor CWC26	chr3L	19999770	20002401	+	0.0203706	-1.33956	-0.421758	0.00194873	-1.48282	-0.568343	0.99602	-1.03003	-0.0426855
AGAP011250	AGAP011250		chr3L	20003733	20025596	-	0.000176543	1.46539	0.551284	0.000507027	1.36486	0.448756	0.753059	-1.06826	-0.0952568
AGAP011251	AGAP011251	ubiquitin-like protein 5	chr3L	20072720	20077159	-	0.995318	-1.01134	-0.0162678	0.293524	-1.06315	-0.0883455	0.112378	-1.08235	-0.114168
AGAP011252	AGAP011252		chr3L	20080131	20082259	-	0.000261268	-1.31113	-0.390815	0.00287691	-1.22036	-0.287302	1	1.00052	0.000742912
AGAP011253	AGAP011253		chr3L	20083147	20097260	-	0.00651542	1.19599	0.258204	0.000150359	-1.44961	-0.53566	0.000149654	-1.60043	-0.678458
AGAP029314	AGAP029314		chr3L	20091117	20092103	-	0.730737	2.17967	1.12411	0.93682	-1.61878	-0.694903	0.613693	-2.47495	-1.3074
AGAP029325	AGAP029325		chr3L	20094620	20095606	-	0.628594	2.36733	1.24326	0.970284	-1.4557	-0.54171	0.748623	-2.08437	-1.05961
AGAP011254	Arl5	ADP-ribosylation factor-like protein 5	chr3L	20102345	20111903	-	0.152395	-1.12877	-0.174755	0.000162671	-1.4308	-0.516818	0.136432	-1.13243	-0.179424
AGAP011255	AGAP011255		chr3L	20250051	20260720	+	0.000165444	1.35259	0.435721	0.000149652	1.60361	0.68132	0.000152926	1.39551	0.480791
AGAP011271	AGAP011271	cation-transporting ATPase 13A3/4/5	chr3L	20401856	20423070	+	0.766889	1.04202	0.0593786	0.276583	-1.07596	-0.105626	0.997719	-1.01108	-0.015893
AGAP028624	AGAP028624		chr3L	20424862	20467620	+	0.00649949	1.15704	0.210441	0.733465	1.0442	0.0623932	0.985736	-1.01785	-0.0255232
AGAP011274	AGAP011274	phosphatidylinositol glycan, class A	chr3L	20467976	20470111	+	0.00443159	-1.2688	-0.34347	0.146215	-1.14545	-0.195909	0.293267	1.11809	0.161032
AGAP011275	AGAP011275		chr3L	20470358	20478092	+	0.156543	1.06106	0.0855112	0.996297	-1.00862	-0.0123768	0.87334	1.02326	0.0331707
AGAP011278	GALE4	galectin 4	chr3L	20489221	20492614	+	0.598599	1.68341	0.751389	0.157814	-2.38168	-1.25198	0.000149651	-119.65	-6.90268
AGAP011279	AGAP011279	solute carrier family 6 (neurotransmitter transporter, amino acid/orphan)	chr3L	20500276	20524399	+	0.000222907	1.46381	0.549729	0.000150033	1.69365	0.760139	0.0507886	1.20024	0.263322
AGAP011280	AGAP011280		chr3L	20524548	20527733	+	0.000155885	1.54527	0.627863	0.000149652	1.93428	0.951797	0.00572651	1.27241	0.347559
AGAP011281	AGAP011281		chr3L	20532361	20533809	+	0.820443	-1.1817	-0.240859	0.728897	-1.21436	-0.280201	0.641435	-1.24351	-0.314416
AGAP011282	AGAP011282	Fatty acid 2-hydroxylase	chr3L	20538240	20542960	+	0.614623	1.22107	0.288141	0.00106285	2.04643	1.03311	0.0611374	1.5128	0.597218
AGAP011283	AGAP011283	NF-kappa-B inhibitor-interacting Ras-like protein	chr3L	20543459	20545162	-	0.0126431	-1.22118	-0.288278	0.125829	-1.14453	-0.194758	0.999892	-1.00769	-0.0110502
AGAP011284	AGAP011284	Eukaryotic translation initiation factor 5A	chr3L	20547324	20554981	+	0.904214	-1.03613	-0.0512085	0.999802	1.00698	0.0100307	0.0689541	1.12655	0.171913
AGAP011285	AGAP011285		chr3L	20558645	20562213	-	0.0157123	-1.39765	-0.483004	0.00212229	-1.53792	-0.62098	0.867694	-1.091	-0.125645
AGAP011286	AGAP011286	optic atrophy protein 1	chr3L	20562528	20567860	+	0.929342	-1.02446	-0.0348587	0.00665442	-1.13498	-0.182672	0.92729	-1.02467	-0.0351601
AGAP011287	GALE5	galectin 5	chr3L	20569027	20571688	-	0.688407	-1.05911	-0.0828505	0.0250888	1.16324	0.218154	0.113954	1.12213	0.166242
AGAP011288	AGAP011288	diphthamide biosynthesis protein 3	chr3L	20572124	20572679	+	0.0660361	-1.17315	-0.230392	0.000175245	-1.45923	-0.545207	0.00504075	-1.26272	-0.336534
AGAP029592	AGAP029592		chr3L	20572742	20578233	-	0.000192052	-1.90157	-0.927188	0.000149682	-2.59415	-1.37526	0.996969	-1.03275	-0.0464849
AGAP011291	AGAP011291	UPF0466 protein AGAP011291, mitochondrial	chr3L	20578594	20579662	+	0.00641555	1.15674	0.21007	0.00425479	1.16554	0.221001	0.98909	1.01654	0.023674
AGAP011292	AGAP011292	Protein flightless-1	chr3L	20580055	20585890	-	0.525855	-1.07424	-0.10332	0.508979	-1.07566	-0.105225	0.912882	1.03873	0.0548143
AGAP011293	AGAP011293		chr3L	20590312	20614399	+	0.00283725	1.14883	0.200166	0.000169343	-1.23815	-0.308184	0.000160844	-1.24837	-0.320049
AGAP029293	AGAP029293		chr3L	20614802	20642051	-	0.0550912	-1.21348	-0.279147	0.00025282	-1.49281	-0.578029	0.000233587	-1.49995	-0.58491
AGAP011294	DEF1	defensin anti-microbial peptide	chr3L	20627715	20628424	+	0.0018778	2.47466	1.30723	0.239754	1.50593	0.590655	0.351627	-1.4329	-0.51894
AGAP029513	AGAP029513		chr3L	20648067	20686906	-	0.954554	1.02634	0.0375118	0.0527374	1.12131	0.165188	0.00100501	1.2143	0.28013
AGAP011296	AGAP011296		chr3L	20664103	20678370	+	0.000170428	-1.78342	-0.834648	0.000174879	-1.76962	-0.823436	0.882565	-1.07889	-0.109542
AGAP011298	RpL10a	60S ribosomal protein L10a	chr3L	20688570	20689982	-	0.0508569	-1.12181	-0.165831	0.144889	-1.09747	-0.134181	0.189875	-1.09076	-0.125334
AGAP011299	AGAP011299	glycosylphosphatidylinositol deacylase	chr3L	20690283	20693593	+	0.937429	1.02473	0.0352478	0.00020745	1.23339	0.30263	0.159045	1.08115	0.112563
AGAP011300	NADH_b5_red	NADH-cytochrome b5 reductase	chr3L	20695106	20701872	+	0.000437429	-1.12132	-0.165192	0.0773607	-1.05836	-0.0818262	0.976259	1.01159	0.0166187
AGAP011301	AGAP011301	Protein quiver	chr3L	20702436	20703278	-	0.432935	1.1246	0.169411	0.00179057	1.38335	0.468169	0.923616	-1.05568	-0.0781736
AGAP011302	AGAP011302	alkaline phosphatase	chr3L	20764210	20766129	+	0.118238	-1.25073	-0.322771	0.000990051	-1.56117	-0.642624	0.265453	-1.19833	-0.261027
AGAP011303	AGAP011303	Alkaline phosphatase	chr3L	20766685	20768753	-	0.99961	1.01646	0.0235605	0.194519	1.20584	0.270037	0.627286	1.12147	0.165385
AGAP011305	AGAP011305	Alkaline phosphatase	chr3L	20768813	20771393	-	0.998321	1.07632	0.106112	0.246194	-1.72986	-0.790651	0.472974	1.53166	0.6151
AGAP011306	AGAP011306	Rasd1 protein	chr3L	20778043	20790539	+	0.000156301	1.80161	0.84929	0.000394811	1.57064	0.651353	0.918707	1.06601	0.0922184
AGAP011307	AGAP011307		chr3L	20791630	20793119	-	0.000156103	1.94045	0.956394	0.162852	1.23472	0.304179	0.999838	-1.01416	-0.0202913
AGAP029189	AGAP029189		chr3L	20795604	20820731	+	0.000151451	1.63047	0.705286	0.000182276	1.50253	0.587394	0.998921	-1.01559	-0.0223246
AGAP011308	AGAP011308	Solute carrier family 25 (mitochondrial carrier protein), member 16	chr3L	20822954	20834803	-	0.361209	1.08142	0.112921	0.00404082	1.19975	0.262739	0.0094335	1.17794	0.236268
AGAP011309	AGAP011309	nuclear GTP-binding protein	chr3L	20836420	20838716	+	0.992833	1.0272	0.0387192	0.999933	1.00831	0.01194	0.985858	1.03264	0.0463428
AGAP011310	AGAP011310	phosphatidylinositol glycan, class P	chr3L	20838728	20840022	-	0.0185522	-1.16929	-0.225627	0.000721726	-1.2636	-0.337543	0.0716111	-1.13345	-0.180723
AGAP011312	AGAP011312		chr3L	20840337	20849318	+	0.0679149	-1.12882	-0.17481	0.000170636	-1.33946	-0.421653	0.919	1.03477	0.0493078
AGAP011314	AGAP011314	cytochrome b5 reductase 4	chr3L	20882176	20897200	-	0.578301	1.05011	0.0705385	0.0201318	-1.12347	-0.167957	0.00810724	-1.14092	-0.190195
AGAP011315	AGAP011315	Fatty-acid amide hydrolase 2	chr3L	20934877	20942400	+	0.00158361	-1.24722	-0.318718	0.000821029	1.26975	0.344546	0.0011331	1.25828	0.331454
AGAP011316	AGAP011316	sentrin-specific protease 8	chr3L	20942840	20943763	-	0.922297	1.03623	0.0513449	0.147597	1.11457	0.156489	0.999871	-1.0067	-0.0096283
AGAP011317	AGAP011317		chr3L	20946446	20947670	+	0.363923	-1.10158	-0.139576	0.000855581	1.31124	0.390935	0.220419	1.12118	0.165012
AGAP011318	AGAP011318	Synaptogyrin	chr3L	20949658	20956485	+	0.000150254	1.74151	0.800339	0.000149921	1.78068	0.832428	0.475643	1.11296	0.154399
AGAP011319	AGAP011319	Pacifastin-related peptide	chr3L	20960134	20964187	+	0.280856	1.18717	0.247528	0.208476	1.20652	0.270856	0.0436925	-1.29897	-0.377371
AGAP011320	AGAP011320	putative G-protein coupled receptor GPCR	chr3L	21008302	21037364	+	0.0506779	1.28995	0.36731	0.00633029	1.41147	0.497203	0.576495	1.13215	0.179065
AGAP011322	AGAP011322	fibulin 2	chr3L	21051185	21069986	-	0.940856	1.04335	0.0612259	0.000156005	-1.53902	-0.622008	0.00143661	-1.32505	-0.406052
AGAP011323	AGAP011323		chr3L	21075085	21075773	+	0.999825	1.00804	0.0115561	0.943106	1.03668	0.0519753	0.206292	1.11687	0.159456
AGAP011324	AGAP011324	Alpha-1,2-mannosyltransferase	chr3L	21086105	21088290	+	0.969996	-1.04904	-0.069068	0.999824	-1.01288	-0.0184574	0.0949825	1.23618	0.305888
AGAP028071	AGAP028071		chr3L	21103504	21107276	-	0.9522	1.13033	0.17675	0.332248	1.40474	0.4903	0.216372	1.4772	0.562868
AGAP011326	IAP2	inhibitor of apoptosis 2	chr3L	21109339	21110657	-	0.999744	-1.01994	-0.0284796	0.879198	-1.10695	-0.146591	0.798719	-1.12836	-0.17423
AGAP011327	AGAP011327	ribosomal RNA-processing protein 8	chr3L	21112112	21113678	+	0.663376	-1.1371	-0.185354	0.428616	-1.18195	-0.241163	0.930198	-1.07759	-0.10781
AGAP011328	AGAP011328	splicing factor 3A subunit 1	chr3L	21113869	21116980	+	0.336056	-1.08818	-0.121919	0.996192	-1.01559	-0.0223198	0.999993	1.00322	0.0046339
AGAP011329	AGAP011329	acetyl-CoA C-acetyltransferase	chr3L	21118311	21119976	+	0.000214422	-1.28409	-0.360745	0.00015393	-1.35076	-0.433773	0.209869	-1.09114	-0.125834
AGAP011330	AGAP011330	Glutaredoxin-like protein (Fragment)	chr3L	21120206	21120544	+	0.947815	1.09622	0.13254	0.895486	1.12	0.163494	0.994969	1.0499	0.0702539
AGAP011331	AGAP011331		chr3L	21136209	21145709	+	0.376717	-1.07579	-0.105393	0.883503	-1.03687	-0.0522347	0.803058	1.04415	0.0623255
AGAP011332	AGAP011332		chr3L	21149333	21150461	+	0.3449	1.18119	0.240244	0.00209235	1.50877	0.59337	0.988957	1.04149	0.0586457
AGAP011333	AGAP011333	DIP2 disco-interacting protein 2 homolog C	chr3L	21152812	21187611	-	0.463959	-1.11082	-0.151625	0.0429377	-1.21682	-0.283115	0.882368	1.05901	0.0827169
AGAP011334	AGAP011334	Failed axon connections protein	chr3L	21299916	21353050	-	0.000225708	1.50508	0.589839	0.00016152	1.59527	0.673804	0.109181	1.18461	0.244416
AGAP011336	AGAP011336		chr3L	21355062	21372326	-	0.993914	-1.01806	-0.0258179	0.805096	1.04998	0.0703621	0.730819	1.05651	0.0793114
AGAP011337	AGAP011337		chr3L	21374043	21377555	+	0.000150814	-1.27129	-0.346298	0.00656997	-1.12595	-0.171137	0.961637	-1.0191	-0.0272903
AGAP011338	AGAP011338	peptide-O-fucosyltransferase	chr3L	21379276	21380592	+	0.00376405	-1.36413	-0.447985	0.208414	-1.17171	-0.228612	0.999938	-1.0089	-0.0127888
AGAP011339	AGAP011339		chr3L	21381553	21382698	-	0.720816	-1.22441	-0.292082	0.863699	-1.16967	-0.226105	1	1.00415	0.00597239
AGAP028166	AGAP028166		chr3L	21387632	21388417	+	0.85859	1.12097	0.164742	0.412461	1.23149	0.300404	0.344199	1.25119	0.323301
AGAP028518	AGAP028518		chr3L	21434110	21444005	+	0.0404603	1.16436	0.219533	0.0024309	1.24911	0.320898	0.0407728	-1.16413	-0.219252
AGAP011340	AGAP011340	Cleavage and polyadenylation specificity factor subunit 1	chr3L	21445600	21450945	+	0.0663417	-1.11204	-0.15321	0.359452	-1.07109	-0.099081	0.481979	-1.06211	-0.0869389
AGAP011341	AGAP011341		chr3L	21453389	21473866	-	0.73607	-1.12053	-0.164179	0.735099	1.12071	0.164412	0.0235432	-1.38158	-0.466319
AGAP029569	Tsp74F	Tetraspanin	chr3L	21486255	21511971	+	0.0108179	1.27659	0.352301	0.665593	1.08846	0.122283	0.45138	-1.11399	-0.155737
AGAP011344	AGAP011344		chr3L	21513990	21518124	-	0.847628	1.02851	0.0405531	0.0331152	1.09661	0.133052	0.0711777	1.0841	0.116496
AGAP011345	AGAP011345		chr3L	21518924	21519989	+	0.395048	-1.07844	-0.108948	0.995733	-1.0153	-0.0219002	0.986774	1.02063	0.0294647
AGAP011346	AGAP011346		chr3L	21519971	21521056	-	0.0383407	-1.09075	-0.125323	0.621095	-1.03911	-0.0553455	0.328392	-1.05423	-0.0761909
AGAP011347	AGAP011347	Arylsulfatase b	chr3L	21522960	21528716	-	0.119014	-1.10677	-0.146355	0.000150078	-1.41069	-0.496406	0.999591	-1.00798	-0.0114622
AGAP011348	AGAP011348	arylsulfatase b	chr3L	21532263	21537731	-	0.998542	1.10088	0.138663	0.99551	1.13637	0.184438	0.951217	1.27587	0.351479
AGAP011349	AGAP011349	GABA-gated chloride channel	chr3L	21584069	21613041	+	0.00690799	1.40973	0.495416	0.00360647	1.45067	0.536722	0.430037	1.1578	0.211385
AGAP011350	AGAP011350	4-nitrophenyl phosphatase	chr3L	21614801	21616086	-	0.491538	-1.11115	-0.152055	0.102401	-1.1879	-0.248417	0.581633	1.10018	0.137742
AGAP011351	AGAP011351	Rab6-interacting	chr3L	21616459	21649259	+	0.0327998	1.0948	0.130661	0.0829942	-1.07988	-0.110872	0.410105	-1.05037	-0.0708942
AGAP011352	AGAP011352	glucosamine--fructose-6-phosphate aminotransferase (isomerizing)	chr3L	21658944	21663334	+	0.713573	-1.20489	-0.268896	0.00597127	1.85457	0.891082	0.0531192	1.5671	0.6481
AGAP011353	AGAP011353	phosphomannomutase	chr3L	21675766	21676733	+	0.000693154	-1.26636	-0.340691	0.999998	1.00241	0.00347614	0.180694	1.10809	0.148071
AGAP011354	AGAP011354	methylglutaconyl-CoA hydratase	chr3L	21676655	21677998	-	0.0188322	-1.16379	-0.218827	0.729092	-1.05359	-0.0753088	0.838081	1.04427	0.0624895
AGAP028143	AGAP028143	Signal peptidase complex subunit 3	chr3L	21679322	21680445	-	0.000797416	-1.16524	-0.220621	0.69875	1.03777	0.0534887	0.146822	1.07377	0.10268
AGAP011355	AGAP011355		chr3L	21689350	21806334	-	0.0190283	1.52411	0.607968	0.649276	1.17523	0.232947	0.450052	-1.22357	-0.291099
AGAP011356	AGAP011356		chr3L	21729836	21731903	+	0.000176308	1.63684	0.71091	0.00282732	1.38682	0.471781	0.824464	-1.07812	-0.108521
AGAP011357	AGAP011357	All-trans/9-cis/11-cis	chr3L	21831889	21844116	-	0.00538256	1.24184	0.312477	0.957454	-1.03531	-0.0500565	1	-1.00059	-0.000857353
AGAP011358	AGAP011358		chr3L	21847577	21850299	-	0.0206716	-1.08529	-0.118074	0.0890818	1.06588	0.0920467	0.00147033	1.12099	0.164767
AGAP011359	AGAP011359		chr3L	21901396	21904694	-	0.11624	-1.22685	-0.294956	0.674019	1.1099	0.150433	0.919747	1.06622	0.0925083
AGAP011360	ARRK	Arrestin kurtz-like	chr3L	21906659	21976670	-	0.000167998	1.24365	0.314584	0.999999	-1.00138	-0.0019865	0.642749	1.04353	0.0614653
AGAP011361	AGAP011361	HUS1 checkpoint protein	chr3L	21978741	21979725	+	0.000310808	-1.73202	-0.792458	0.00026346	-1.76141	-0.816734	0.999998	-1.00496	-0.00713158
AGAP011362	AGAP011362		chr3L	21979813	21980906	-	0.992805	-1.02038	-0.0291014	0.000776452	1.29269	0.37038	0.00287303	1.24626	0.317603
AGAP011363	AGAP011363	Ras-related protein Rab-6A	chr3L	21989726	22016185	-	0.85999	1.03252	0.046175	0.00275728	-1.16259	-0.217341	0.113035	-1.08991	-0.12421
AGAP011364	AGAP011364		chr3L	22017340	22019350	+	0.801683	1.05032	0.0708294	0.00252831	1.2301	0.298772	0.00708634	1.20055	0.263691
AGAP011365	COE21998	carboxylesterase	chr3L	22019003	22020993	-	0.163891	1.40539	0.49097	0.534963	1.24785	0.319439	0.225964	1.36629	0.45026
AGAP011366	COE18026	carboxylesterase	chr3L	22022788	22024835	-	0.998946	1.05058	0.0711808	0.226224	1.5256	0.609375	0.96016	1.13601	0.183974
AGAP011367	OBP56	odorant-binding protein 56	chr3L	22025830	22026752	-	0.96463	1.15971	0.213765	0.998704	1.06416	0.08971	0.687316	1.35105	0.43408
AGAP011368	OBP57	odorant-binding protein 57	chr3L	22028532	22029370	+	0.000149652	2.07002	1.04964	0.0001499	1.79063	0.840467	0.295594	1.13976	0.188736
AGAP028138	AGAP028138		chr3L	22031182	22036247	-	0.412481	1.14793	0.199038	0.000173506	1.71166	0.775393	0.352008	1.15861	0.21239
AGAP011369	AGAP011369	gelsolin	chr3L	22038996	22040835	-	0.999973	-1.00608	-0.00873852	0.000207661	1.47105	0.556849	0.0468099	1.20222	0.265705
AGAP011370	AGAP011370		chr3L	22044258	22079009	+	0.000221447	1.38677	0.471724	0.000354815	1.35072	0.433734	0.219075	1.12028	0.163858
AGAP011371	AGAP011371	Tartan	chr3L	22199051	22203935	+	0.00014997	1.59953	0.677652	0.000149921	1.60552	0.683042	0.999937	-1.00669	-0.00962448
AGAP011373	AGAP011373		chr3L	22315861	22317842	+	1	1.00087	0.00125933	0.000166348	1.83601	0.876578	0.640072	1.12563	0.170735
AGAP011374	AGAP011374	AP-1 complex subunit mu	chr3L	22427323	22429757	-	0.00929377	-1.08465	-0.117227	0.00245669	-1.10035	-0.137968	0.998964	1.00529	0.00760651
AGAP011375	AGAP011375	Selenophosphate synthetase 2	chr3L	22430198	22431524	+	0.667643	1.05162	0.0726175	0.606255	1.05572	0.0782337	0.976437	-1.02181	-0.0311327
AGAP011378	AGAP011378	Tartan	chr3L	22703008	22705914	+	0.134002	1.22626	0.294263	0.0260592	1.31785	0.398191	0.512364	1.13833	0.186922
AGAP011379	GPRFZ1	Frizzled receptor	chr3L	22756591	22991543	+	0.488403	1.07242	0.100876	0.697506	1.05631	0.0790367	0.136045	1.11282	0.154225
AGAP011383	AGAP011383	rRNA-processing protein EBP2	chr3L	23001516	23003119	+	0.182175	-1.24762	-0.31918	0.0079231	-1.464	-0.549917	0.985695	-1.04859	-0.0684442
AGAP011384	AGAP011384		chr3L	23005662	23201160	-	0.17512	1.12546	0.170508	0.0488996	1.16666	0.22238	0.240181	1.11435	0.156198
AGAP029132	AGAP029132		chr3L	23243608	23245689	+	0.00119971	1.83754	0.877775	0.000707302	1.91176	0.934899	0.525638	1.20959	0.274519
AGAP011387	AGAP011387	ribosome assembly protein SQT1	chr3L	23253119	23254857	-	0.625659	-1.09126	-0.125998	0.0718122	-1.1948	-0.256763	0.45226	-1.11161	-0.152647
AGAP029131	AGAP029131		chr3L	23265676	23271717	+	0.0557711	-1.28964	-0.366974	0.000513448	-1.60428	-0.681928	0.912578	-1.07341	-0.102206
AGAP011388	AGAP011388	solute carrier family 39 (zinc transporter), member 5	chr3L	23277103	23283180	+	0.59336	1.12521	0.170198	0.0120932	1.3593	0.442861	0.147887	1.21958	0.286381
AGAP011390	AGAP011390		chr3L	23352000	23354659	-	0.626389	1.10279	0.141155	0.644654	-1.10043	-0.138072	0.68967	-1.09459	-0.130393
AGAP011391	AGAP011391		chr3L	23408304	23423134	-	0.445071	-1.08289	-0.114885	0.0373246	-1.16087	-0.215201	0.0767732	-1.14023	-0.189328
AGAP011392	AGAP011392		chr3L	23467199	23467939	-	0.00489438	-1.59886	-0.677042	0.000236649	-1.99642	-0.997416	0.202922	1.28287	0.35938
AGAP011393	AGAP011393	integrator complex subunit 7	chr3L	23469123	23472167	-	0.000628177	-1.34802	-0.430838	0.000345656	-1.38155	-0.466287	0.90345	-1.04844	-0.0682402
AGAP011394	AGAP011394		chr3L	23473379	23477149	+	0.0165014	1.09645	0.132846	0.550588	1.03952	0.0559225	0.0306517	-1.08758	-0.12112
AGAP028519	AGAP028519		chr3L	23477230	23479388	-	0.0218054	-1.38949	-0.47455	0.309657	-1.20565	-0.269817	0.382856	1.18836	0.248974
AGAP011395	AGAP011395	patched 1	chr3L	23554302	23596493	+	0.118887	-1.15769	-0.211255	0.103648	-1.16282	-0.217633	0.539123	1.09191	0.126852
AGAP029051	AGAP029051		chr3L	23599466	23713666	-	0.000316564	1.39444	0.479691	0.113813	1.15624	0.209436	0.996359	1.01962	0.0280304
AGAP011398	AGAP011398		chr3L	23819658	23822292	+	0.0216142	2.12024	1.08422	0.00105555	2.99687	1.58346	0.0551661	1.90758	0.931742
AGAP029738	AGAP029738		chr3L	23822485	23833304	-	0.446243	-1.09533	-0.131366	0.640902	-1.07608	-0.10578	0.652671	1.07494	0.10426
AGAP029452	AGAP029452	XK-related protein	chr3L	23835217	23846748	-	0.0581103	1.53123	0.614687	0.0121665	1.7208	0.783078	0.620356	1.22422	0.291865
AGAP011401	AGAP011401	Angel homolog 2 (Drosophila)	chr3L	23850643	23853002	+	0.932457	-1.04357	-0.0615273	0.970816	-1.03407	-0.0483341	0.413828	-1.10282	-0.141197
AGAP029299	AGAP029299		chr3L	23865368	23867160	-	0.000221758	-1.93297	-0.950823	0.000201389	-1.96608	-0.975324	0.555341	-1.17053	-0.227157
AGAP011402	AGAP011402	sphingolipid delta-4 desaturase	chr3L	23868111	23869678	-	1	-1.00128	-0.00184155	0.0262159	1.23062	0.299388	0.991573	1.02687	0.038249
AGAP011403	AGAP011403		chr3L	23869999	23871822	-	0.00180694	-1.47284	-0.558598	0.00524333	-1.4068	-0.492422	0.977793	-1.04648	-0.0655499
AGAP011404	AGAP011404		chr3L	23873829	23875331	-	0.000650527	-1.4048	-0.490365	0.000322483	-1.45299	-0.53903	0.9405	-1.04781	-0.067378
AGAP011405	AGAP011405		chr3L	23875913	23878295	-	0.582022	-1.12978	-0.176038	0.500462	-1.14279	-0.192564	0.0419335	1.29715	0.375345
AGAP028682	AGAP028682		chr3L	23879874	23882122	+	0.304726	1.16547	0.220913	0.0992467	1.22852	0.296917	0.0374722	1.27913	0.355164
AGAP028681	AGAP028681		chr3L	23882592	23884263	+	0.258055	-1.14491	-0.195233	0.0340805	-1.23266	-0.30177	0.872363	1.06227	0.0871491
AGAP028683	AGAP028683		chr3L	23885277	23886785	+	0.0185338	-1.50335	-0.588183	0.0196727	-1.49808	-0.58311	0.929268	1.0934	0.128818
AGAP028520	AGAP028520		chr3L	23887781	23889384	-	1	-1.00206	-0.00296307	0.93109	1.08325	0.115361	0.762166	1.12774	0.173435
AGAP029739	AGAP029739		chr3L	23890624	23892166	-	0.0174882	-1.47672	-0.5624	0.0331086	-1.42478	-0.510741	0.910665	-1.09516	-0.131138
AGAP028684	AGAP028684		chr3L	23892429	23894961	+	0.00409563	1.48751	0.572895	0.00562353	1.46517	0.551064	0.016068	1.39471	0.479965
AGAP029740	AGAP029740		chr3L	23895431	23897120	-	0.184769	-1.52412	-0.607976	0.414724	-1.37933	-0.46397	1	-1.00629	-0.00905037
AGAP029778	AGAP029778		chr3L	23897935	23900073	-	0.0230038	-1.52161	-0.605596	0.0792832	-1.40533	-0.490906	0.939834	-1.09465	-0.13047
AGAP029454	AGAP029454		chr3L	23900394	23901843	-	0.0498686	-1.36915	-0.453279	0.0631004	-1.35152	-0.434579	0.999926	-1.01358	-0.0194669
AGAP011409	AGAP011409		chr3L	23904418	23905639	-	0.0265245	-1.55427	-0.636235	0.00344638	-1.78338	-0.834616	0.947462	-1.09779	-0.134602
AGAP028668	AGAP028668		chr3L	23907203	23908859	-	0.410896	-1.12573	-0.17086	0.919551	-1.05573	-0.0782461	0.0691033	1.21174	0.277077
AGAP028667	AGAP028667		chr3L	23910666	23912047	-	0.0149194	-1.95074	-0.964019	0.153211	-1.55412	-0.6361	0.98638	1.09342	0.128849
AGAP029786	AGAP029786		chr3L	23912298	23913755	-	0.00701872	-1.62974	-0.704641	0.50095	-1.21364	-0.279344	0.9552	1.08556	0.118441
AGAP029787	AGAP029787		chr3L	23915324	23917071	-	0.395041	-1.12786	-0.173588	0.162388	-1.17305	-0.23027	0.949282	1.04837	0.0681491
AGAP029788	AGAP029788		chr3L	23917186	23919152	-	0.0299251	-1.49004	-0.575355	0.000638356	-1.91631	-0.938334	0.929328	-1.09838	-0.135379
AGAP028670	AGAP028670		chr3L	23920027	23921796	-	0.000504743	-1.49768	-0.58273	0.000315628	-1.54017	-0.62309	0.82036	-1.07935	-0.110161
AGAP028671	AGAP028671		chr3L	23923112	23924990	-	0.3333	-1.25022	-0.322183	0.343451	-1.24712	-0.318596	0.940409	-1.08976	-0.124005
AGAP028672	AGAP028672		chr3L	23925085	23926826	-	0.0213588	-1.34503	-0.427636	0.122129	-1.24252	-0.313269	0.999623	-1.0169	-0.0241804
AGAP028673	AGAP028673		chr3L	23931795	23933616	-	0.119387	-1.26415	-0.338169	0.422466	-1.17309	-0.230309	0.999343	1.02094	0.0298929
AGAP028674	AGAP028674		chr3L	23934333	23935942	-	0.680747	-1.17549	-0.233267	0.345044	-1.26528	-0.339458	0.999981	-1.01161	-0.0166593
AGAP028675	AGAP028675		chr3L	23936947	23938617	-	0.941356	-1.10025	-0.137832	0.220593	-1.32984	-0.411258	0.910194	1.11475	0.156715
AGAP028676	AGAP028676		chr3L	23938672	23940162	-	0.000491085	-1.42585	-0.511827	0.000209432	-1.5056	-0.590335	0.500701	-1.10768	-0.147536
AGAP028677	AGAP028677		chr3L	23941248	23942701	-	0.753145	-1.16544	-0.22087	0.999915	-1.01775	-0.0253844	0.965252	1.08582	0.118791
AGAP028678	AGAP028678		chr3L	23944195	23945706	-	0.000356423	-1.92718	-0.946489	0.000409513	-1.9042	-0.929183	0.719975	-1.14948	-0.200984
AGAP028625	AGAP028625		chr3L	23945724	23947314	-	0.000354816	-1.58363	-0.663237	0.000158651	-1.784	-0.835113	0.937459	1.06099	0.0854173
AGAP011412	AGAP011412	Protein quiver	chr3L	23948144	23949375	-	0.998639	-1.01944	-0.0277791	0.919843	-1.05924	-0.0830345	0.978484	1.04026	0.0569487
AGAP011413	AGAP011413	CCR4-NOT transcription complex subunit 7/8	chr3L	23950753	23954573	+	0.136262	-1.13166	-0.178442	0.213785	-1.11652	-0.159011	0.984262	1.02565	0.0365372
AGAP011414	AGAP011414	retinal degeneration C protein	chr3L	23979985	24037670	+	0.000150069	1.58715	0.666442	0.00015102	1.54429	0.626945	0.857873	1.05275	0.0741663
AGAP011417	AGAP011417		chr3L	24098492	24150634	+	0.000149652	2.03714	1.02655	0.000149652	2.03726	1.02663	0.00738874	1.29264	0.370317
AGAP029743	AGAP029743		chr3L	24193070	24195723	-	0.718541	-1.08985	-0.124135	0.999993	1.00499	0.00718594	0.642088	1.09973	0.137146
AGAP029742	AGAP029742		chr3L	24197049	24202069	-	0.853644	-1.07256	-0.101053	0.310583	-1.15152	-0.203536	0.464741	1.12688	0.172328
AGAP029744	AGAP029744		chr3L	24202199	24204154	-	0.00249666	-1.39813	-0.483496	0.0104644	-1.32423	-0.405159	0.978853	1.04111	0.0581212
AGAP029745	AGAP029745		chr3L	24204606	24206356	-	0.000152697	-1.54279	-0.625541	0.000152094	-1.55132	-0.633492	0.924133	-1.04498	-0.0634727
AGAP029741	AGAP029741		chr3L	24207349	24209022	-	0.000270483	-1.53133	-0.614785	0.000421904	-1.488	-0.573372	0.970574	-1.04312	-0.0609036
AGAP029746	AGAP029746		chr3L	24210282	24212766	-	0.00056715	-1.36848	-0.452577	0.00395563	-1.28337	-0.359941	0.600246	-1.08603	-0.119064
AGAP029613	AGAP029613		chr3L	24214010	24216290	-	0.000286147	-1.40789	-0.493534	0.000167249	-1.48837	-0.57373	0.8231	1.06093	0.0853243
AGAP028411	AGAP028411		chr3L	24219356	24305432	+	0.000154206	1.85456	0.891078	0.000185614	1.71399	0.77736	0.0148186	1.3447	0.427284
AGAP011420	AGAP011420		chr3L	24337099	24337833	+	0.000156195	1.9968	0.997689	0.000438241	1.68707	0.754521	0.158997	1.24789	0.319489
AGAP011421	AGAP011421	IQ motif and SEC7 domain-containing protein	chr3L	24373367	24406590	+	0.000153054	1.31753	0.397831	0.224985	1.08044	0.111624	0.965298	1.02268	0.0323534
AGAP011422	AGAP011422	carboxy-terminal domain RNA polymerase II polypeptide A small phosphatase	chr3L	24420831	24474623	-	0.00228979	1.25984	0.333245	0.000150839	1.50867	0.593273	0.00518819	1.23312	0.302313
AGAP011423	AGAP011423	20S proteasome subunit beta 2	chr3L	24476267	24477422	+	0.0636366	-1.14809	-0.199234	0.535288	-1.07618	-0.105917	0.128193	-1.12716	-0.172696
AGAP011424	RpS16	40S ribosomal protein S16	chr3L	24478352	24479192	-	0.42604	-1.06342	-0.088706	0.993148	1.01456	0.0208511	0.0404041	-1.11785	-0.160723
AGAP011425	AGAP011425	structural maintenance of chromosome 2	chr3L	24479712	24486428	+	0.918865	-1.03237	-0.0459538	0.646019	1.05493	0.0771437	0.635534	-1.05565	-0.0781355
AGAP011426	AGAP011426	solute carrier family 17 member 5	chr3L	24491000	24493851	-	0.000408526	1.48531	0.570763	0.000149739	1.91147	0.934681	0.000163791	1.63701	0.711065
AGAP029749	AGAP029749		chr3L	24501606	24505764	+	0.96877	-1.04106	-0.0580587	0.190243	-1.16167	-0.216195	0.925167	1.05321	0.0747881
AGAP029750	AGAP029750		chr3L	24520930	24522709	+	0.982085	1.11182	0.152927	0.656157	1.31044	0.390056	0.80102	-1.24442	-0.315478
AGAP029748	AGAP029748		chr3L	24536136	24538132	+	0.976065	-1.09758	-0.134321	0.592626	-1.267	-0.341419	0.676629	-1.23832	-0.308386
AGAP029292	AGAP029292		chr3L	24541785	24543742	+	0.398383	-1.22986	-0.298498	0.862514	1.11712	0.159781	0.0811541	-1.37848	-0.463074
AGAP029324	AGAP029324		chr3L	24548539	24550531	+	0.0888031	-1.8068	-0.853441	0.00812924	-2.36742	-1.24331	0.989116	1.1052	0.144301
AGAP029117	AGAP029117		chr3L	24551914	24553901	+	0.0393345	1.41062	0.496333	0.000430397	1.85304	0.889895	1	1.00259	0.00372744
AGAP011432	AGAP011432		chr3L	24563913	24564970	+	0.411542	-1.40371	-0.489241	0.999998	-1.00984	-0.0141225	0.751247	-1.25455	-0.327169
AGAP011435	AGAP011435	carboxypeptidase A	chr3L	24596198	24597840	-	0.830233	1.09741	0.134106	0.569767	1.14397	0.194047	0.00203742	1.52882	0.612421
AGAP029472	AGAP029472		chr3L	24621641	24713582	+	0.0139336	1.32728	0.408471	0.0842897	1.23494	0.304442	0.557074	-1.12253	-0.166754
AGAP011438	AGAP011438	casein kinase II subunit beta	chr3L	24716818	24725527	+	0.730114	1.05487	0.0770607	0.00798434	1.19085	0.251987	0.153575	1.11178	0.152866
AGAP011439	AGAP011439		chr3L	24725837	24727999	-	0.802705	1.0359	0.0508852	0.276349	1.06896	0.0962057	0.331156	1.06465	0.0903759
AGAP011440	AGAP011440	nucleolar protein 9	chr3L	24728282	24730388	+	0.970661	-1.05706	-0.0800591	0.143353	-1.25333	-0.325768	0.99923	-1.02191	-0.0312691
AGAP011441	AGAP011441	dynein heavy chain	chr3L	24732444	24745095	+	0.0637742	2.53798	1.34368	0.02922	2.89469	1.53341	0.410768	1.76098	0.816381
AGAP011442	AGAP011442	serine carboxypeptidase 1	chr3L	24745730	24749302	+	0.000446431	1.78297	0.834286	0.000151047	-2.31254	-1.20948	0.000149672	-2.77006	-1.46992
AGAP011443	AGAP011443	carboxypeptidase	chr3L	24749610	24752941	+	0.991772	-1.07932	-0.110123	0.000540913	-2.66394	-1.41356	0.00260958	-2.25655	-1.17412
AGAP028412	AGAP028412		chr3L	24753122	24753529	-	0.188379	-1.57103	-0.651706	0.136996	-1.63073	-0.705516	0.981118	-1.11106	-0.15194
AGAP011444	AGAP011444	20S proteasome subunit beta 7	chr3L	24754680	24755932	+	0.00015973	-1.3727	-0.457011	0.000551237	-1.26957	-0.344344	0.0291461	-1.15541	-0.2084
AGAP011445	AGAP011445		chr3L	24756110	24757039	-	0.26542	-1.17135	-0.228176	0.445727	-1.13844	-0.187057	0.108879	1.22032	0.287263
AGAP011446	AGAP011446	far upstream element-binding protein	chr3L	24757560	24771694	-	0.622391	-1.08142	-0.112932	0.929714	-1.04435	-0.0626049	0.999686	-1.01055	-0.0151463
AGAP011447	AGAP011447	protein DEK	chr3L	24773478	24779740	-	0.999378	-1.00712	-0.0102377	0.231988	1.07115	0.0991583	0.0167062	1.12136	0.165249
AGAP011448	fen1	Flap endonuclease 1	chr3L	24780106	24781511	+	0.799603	-1.06826	-0.0952606	0.000150112	-1.68993	-0.756965	0.00274308	1.31651	0.396716
AGAP011449	AGAP011449	integrator complex subunit 8	chr3L	24781553	24786290	-	0.0139499	-1.19596	-0.258168	0.433533	-1.08704	-0.12041	0.426677	1.08771	0.12129
AGAP029300	AGAP029300		chr3L	24786544	24787219	-	0.323798	1.29384	0.371657	0.148369	1.38169	0.466439	0.00783535	-1.69859	-0.764337
AGAP029627	AGAP029627		chr3L	24788074	24839698	-	0.0233399	-1.77374	-0.826797	0.000718889	-2.42845	-1.28004	0.978949	1.09629	0.132629
AGAP011452	GPRGRP1	putative gastrin/bombesin receptor 1	chr3L	24844560	24872825	-	0.000164877	1.51723	0.601437	0.814464	1.06441	0.0900593	0.0200444	-1.22959	-0.298176
AGAP011453	AGAP011453		chr3L	24910014	24915041	+	0.905426	-1.06386	-0.0893135	0.998445	1.02058	0.0293846	0.970835	-1.04486	-0.0633144
AGAP011454	AGAP011454	rotatin	chr3L	24916448	24926063	-	0.209355	-1.23475	-0.304224	0.227005	-1.22882	-0.297275	0.878166	1.09108	0.125761
AGAP011455	AGAP011455		chr3L	24928246	24929177	+	0.10808	-1.21967	-0.286491	0.0204039	-1.30433	-0.383314	0.999995	1.00517	0.00744152
AGAP028723	AGAP028723		chr3L	24929361	24932056	-	0.058339	-1.33929	-0.421469	0.164231	-1.26479	-0.338902	0.992971	-1.04149	-0.0586424
AGAP011456	AGAP011456		chr3L	24932240	24933361	+	0.294352	-1.07353	-0.102368	0.999971	-1.00365	-0.00525951	0.231574	-1.07953	-0.110409
AGAP011457	AGAP011457	ribose 5-phosphate isomerase A	chr3L	24933284	24934330	-	0.041949	-1.25501	-0.327701	0.000493492	-1.49769	-0.582741	0.993425	-1.02977	-0.0423193
AGAP011458	AGAP011458	FK506-binding protein 6	chr3L	24936600	24938342	+	0.00199368	-1.37081	-0.455029	0.000735714	-1.42621	-0.512191	0.960911	-1.04481	-0.0632381
AGAP011459	AGAP011459		chr3L	24938656	24943430	+	0.000149653	2.01121	1.00807	0.000747304	1.40236	0.487861	0.798805	-1.07227	-0.100668
AGAP011460	AGAP011460	salivary cysteine-rich protein	chr3L	24943973	24944974	+	0.222738	1.26482	0.338936	0.000174267	-2.08661	-1.06116	0.000209874	-1.99143	-0.993802
AGAP011462	AGAP011462		chr3L	24950821	24958920	+	0.000422732	1.64911	0.721684	0.536475	1.14551	0.19599	0.00399148	-1.46506	-0.550957
AGAP011463	AGAP011463	src homology 2 domain-containing transforming protein C	chr3L	24960206	24971686	+	0.716151	1.04511	0.0636616	0.451001	1.06197	0.0867414	0.211149	1.08216	0.113915
AGAP011464	AGAP011464		chr3L	24971824	24976396	-	0.000149804	1.23955	0.309813	0.000149682	1.25878	0.332031	0.0471699	1.07484	0.104122
AGAP028626	AGAP028626		chr3L	24977749	24979723	-	0.958456	1.03839	0.0543537	0.599301	1.08482	0.117462	0.407044	1.10554	0.144752
AGAP011470	AGAP011470	RNA polymerase II subunit A C-terminal domain phosphatase SSU72	chr3L	24987014	24989371	+	0.006502	-1.18149	-0.240603	0.709532	-1.05248	-0.0737982	0.987895	1.01954	0.0279245
AGAP011471	AGAP011471	large subunit GTPase 1	chr3L	24989633	24992290	-	0.00228383	-1.30605	-0.385215	0.000154457	-1.55119	-0.633371	0.0227845	-1.21955	-0.286346
AGAP011472	AGAP011472	Leucine-rich repeat-containing protein 47	chr3L	24992821	24994668	+	0.000926324	-1.35838	-0.441889	0.00126919	-1.3432	-0.425672	0.0141349	-1.24534	-0.31654
AGAP011473	AGAP011473		chr3L	24995226	24995776	+	0.0272734	-1.23491	-0.304407	0.00871688	-1.28123	-0.357527	0.140182	-1.1681	-0.22416
AGAP011474	AGAP011474	ubiquitin-protein ligase E3 C	chr3L	24995840	25001238	-	0.000151124	-1.27067	-0.345593	0.000173911	-1.22326	-0.290736	0.915412	-1.02442	-0.0348015
AGAP028522	AGAP028522		chr3L	25001366	25023526	-	0.00651278	-1.29447	-0.372364	0.000561804	-1.41273	-0.498489	0.780479	1.07374	0.102651
AGAP011476	AGAP011476		chr3L	25024993	25030231	+	0.878939	-1.04833	-0.0680933	0.996209	1.01814	0.025938	0.999965	-1.00558	-0.00802136
AGAP011477	AGAP011477	Eupolytin	chr3L	25030962	25032146	-	0.0163962	1.55269	0.634765	0.730445	1.15969	0.213737	0.00804903	-1.62284	-0.698523
AGAP011475	AGAP011475	Envelysin	chr3L	25036433	25037738	+	0.999954	-1.04948	-0.069675	0.983524	-1.23995	-0.310287	0.90078	-1.43359	-0.519636
AGAP011478	AGAP011478		chr3L	25038434	25049152	-	0.382788	1.13615	0.184155	0.00374969	1.35902	0.442564	0.230063	1.16429	0.219446
AGAP011479	AGAP011479	hyaluronoglucosaminidase	chr3L	25056009	25080383	-	0.0941939	1.2787	0.354677	0.999838	1.01461	0.0209322	0.301397	-1.19917	-0.262034
AGAP011481	GPR5HT1B	putative serotonin 5HT-1b receptor	chr3L	25153919	25200133	+	0.000256858	2.75232	1.46065	0.0016874	2.20097	1.13814	0.315661	1.37971	0.464365
AGAP028414	AGAP028414		chr3L	25248891	25249652	+	0.410975	1.26779	0.342317	0.99948	1.02909	0.0413675	0.656062	-1.19799	-0.260613
AGAP011483	AGAP011483	phospholipid-transporting ATPase	chr3L	25261740	25291847	+	0.999334	1.00618	0.00888157	0.918118	1.02227	0.0317822	0.558376	1.04168	0.0589123
AGAP011484	AGAP011484		chr3L	25304478	25306272	+	0.000225262	1.23559	0.305203	0.850719	1.03358	0.0476465	0.000183001	-1.2523	-0.324583
AGAP029554	AGAP029554		chr3L	25306272	25308284	-	0.00518621	-1.26945	-0.344202	0.0085089	-1.25129	-0.32342	0.987271	-1.02766	-0.039362
AGAP011487	AGAP011487	E3 ubiquitin-protein ligase SH3RF	chr3L	25310571	25335914	+	0.330618	-1.07575	-0.105342	0.00135198	-1.20531	-0.269406	0.614229	1.05507	0.0773344
AGAP011488	AGAP011488	conserved oligomeric Golgi complex subunit 8	chr3L	25337219	25339145	+	0.940455	-1.03	-0.0426445	0.0517716	-1.12831	-0.174162	0.934932	-1.03081	-0.0437803
AGAP029551	AGAP029551		chr3L	25339547	25411497	-	0.000149736	1.41143	0.497159	0.000149671	1.44182	0.527895	0.00819254	1.1572	0.210644
AGAP011491	AGAP011491	Sorting nexin-17	chr3L	25413250	25422473	-	0.0010716	-1.22745	-0.295669	0.000254817	-1.28378	-0.360395	0.99996	1.00455	0.00654316
AGAP011492	AGAP011492	Uncharacterized MFS-type transporter C19orf28	chr3L	25424026	25429187	-	0.21798	-1.13512	-0.182838	0.000150953	-1.60378	-0.681473	0.000822386	-1.35087	-0.433887
AGAP011493	AGAP011493	UDP-xylose and UDP-N-acetylglucosamine transporter-like	chr3L	25433418	25439455	+	0.000421229	-1.35337	-0.436551	0.376316	-1.10239	-0.140635	0.546972	-1.08458	-0.117137
AGAP011494	AGAP011494	CD2 antigen cytoplasmic tail-binding protein 2	chr3L	25445697	25446984	+	0.000220385	-1.36774	-0.45179	0.0261759	-1.18137	-0.240465	0.499281	-1.08264	-0.11456
AGAP011495	AGAP011495		chr3L	25449618	25460467	-	0.00018062	-1.58703	-0.666329	0.0127168	-1.29234	-0.369986	1	1.00073	0.00105
AGAP011496	AGAP011496		chr3L	25452071	25454911	+	0.0134292	-1.84611	-0.88449	0.22231	-1.43526	-0.521316	0.999811	1.02764	0.03934
AGAP011497	Vps25	vacuolar protein sorting 25	chr3L	25461999	25462852	+	0.999998	1.00151	0.00217724	0.746003	1.03281	0.0465736	0.719707	-1.03411	-0.0483894
AGAP029048	AGAP029048	Electroneutral potassium-chloride cotransporter 1	chr3L	25469751	25660513	-	0.000175044	1.61828	0.694458	0.00014966	2.05921	1.04209	0.996881	1.02371	0.0338001
AGAP011499	AGAP011499		chr3L	25507963	25529599	-	0.000150099	2.27584	1.1864	0.222242	-1.23081	-0.299613	0.0484045	1.33579	0.417696
AGAP011502	AGAP011502		chr3L	25667310	25668999	-	0.00121235	-1.44098	-0.527047	0.00112958	-1.44539	-0.531459	0.985051	-1.03743	-0.0530157
AGAP011503	AGAP011503		chr3L	25674044	25675124	-	0.00148389	1.43917	0.525237	0.326197	-1.1556	-0.208642	0.933949	-1.05859	-0.0821428
AGAP011504	AGAP011504	protein transport protein SEC61 subunit beta	chr3L	25688398	25689572	-	0.0311559	-1.24319	-0.314043	0.966439	1.04242	0.0599308	0.0994083	1.19315	0.25478
AGAP011505	AGAP011505		chr3L	25724163	25726719	-	0.0134132	1.49122	0.57649	0.999986	1.00922	0.013237	0.998756	-1.02881	-0.0409708
AGAP011507	COE13O	carboxylesterase	chr3L	25783853	25785931	-	0.846911	1.05849	0.0820112	0.00015006	-1.64673	-0.719601	0.000166699	-1.49548	-0.580613
AGAP028523	AGAP028523		chr3L	25812878	25984957	-	0.000150865	1.78377	0.834929	0.000150069	1.84267	0.8818	0.00995745	1.31226	0.392056
AGAP011508	AGAP011508	condensin complex subunit 2	chr3L	26049345	26052663	+	0.00101845	-1.58095	-0.66079	0.002391	-1.51376	-0.598132	0.91334	1.07723	0.107332
AGAP011509	COEunkn	carboxylesterase	chr3L	26086824	26088889	+	0.910098	-1.09141	-0.126192	0.00016121	2.12557	1.08785	0.000161419	2.12369	1.08657
AGAP011511	AGAP011511	phospholipase b, plb1	chr3L	26239482	26249122	+	0.0228916	1.79102	0.840782	0.00123345	2.32283	1.21588	0.0194633	1.81646	0.861132
AGAP011512	AGAP011512	phospholipase b, plb1	chr3L	26253472	26258173	-	0.110419	1.66427	0.734888	0.395558	1.42036	0.50626	0.44969	-1.39279	-0.477976
AGAP011514	AGAP011514	Cytoplasmic actin	chr3L	26293959	26295649	-	0.69657	1.33944	0.421629	0.918217	1.20464	0.268604	0.942756	-1.18214	-0.241405
AGAP011515	AGAP011515	Cytoplasmic actin	chr3L	26298856	26300887	-	0.225637	2.59046	1.37321	0.443006	2.10634	1.07474	0.999997	1.02678	0.0381222
AGAP011516	AGAP011516	Actin, cytoplasmic	chr3L	26317981	26320825	+	0.82728	1.14524	0.195649	0.995613	1.04882	0.0687733	0.999923	1.0174	0.0248833
AGAP011517	AGAP011517		chr3L	26329451	26409248	+	0.970209	1.03081	0.0437851	0.418917	1.09163	0.126488	0.181554	1.12292	0.167257
AGAP011518	ABCA4	ATP-binding cassette transporter (ABC transporter) family A member 4	chr3L	26409653	26417483	-	0.994328	-1.10121	-0.139092	0.319101	-1.62209	-0.697852	0.601321	-1.42746	-0.51345
AGAP011519	AGAP011519		chr3L	26419703	26422908	+	0.998428	1.01145	0.0164194	0.0728011	1.12196	0.166017	0.033555	1.14078	0.190025
AGAP011520	AGAP011520		chr3L	26425275	26435319	-	0.00107043	-1.55422	-0.636188	0.000152732	-1.97666	-0.983063	0.485579	-1.15265	-0.204953
AGAP011521	AGAP011521	28 kDa heat-and acid-stable phosphoprotein	chr3L	26437825	26439185	+	0.352826	-1.05086	-0.0715761	0.000149846	-1.26901	-0.343701	0.000191801	-1.19008	-0.251053
AGAP011522	AGAP011522		chr3L	26440038	26440922	-	0.710262	-1.08579	-0.11874	0.00095615	-1.40116	-0.486624	0.715554	1.08513	0.117871
AGAP011523	AGAP011523		chr3L	26442346	26448955	-	0.999993	1.00591	0.00850391	0.0857799	-1.25435	-0.326941	0.0108777	-1.37107	-0.455307
AGAP029492	AGAP029492		chr3L	26514705	26643492	-	0.00583226	1.29052	0.367956	0.137011	1.1651	0.220458	0.97732	1.03521	0.0499229
AGAP011530	AGAP011530		chr3L	26862579	26865995	-	0.999848	1.07021	0.0978894	0.991802	1.20403	0.267868	0.999432	1.09933	0.136618
AGAP011531	AGAP011531	Selenium-binding protein 2	chr3L	26869121	26871039	+	0.0657056	-1.70671	-0.771222	0.471545	1.35823	0.441733	0.305875	1.44226	0.528331
AGAP011532	AGAP011532	septin	chr3L	26874736	26887275	-	0.841703	-1.04918	-0.0692558	0.367528	1.09247	0.127588	0.240555	1.10773	0.147603
AGAP011533	AGAP011533	tetratricopeptide repeat protein 15	chr3L	26888766	26890745	-	0.999021	1.01416	0.0202789	0.356886	-1.11107	-0.151954	0.705155	-1.07356	-0.102397
AGAP011534	AGAP011534		chr3L	26892950	26896614	-	0.000186031	-1.58131	-0.661123	0.000152507	-1.71659	-0.77955	0.823877	-1.07424	-0.103319
AGAP011535	AGAP011535	transcription elongation factor B, polypeptide 1	chr3L	26900213	26903489	+	0.0394476	-1.12745	-0.173068	0.917876	1.03136	0.0445528	0.363213	1.07307	0.10175
AGAP011536	AGAP011536	Mini-chromosome maintenance complex-binding protein	chr3L	26904464	26909277	-	0.000698154	-2.0065	-1.00468	0.00302377	-1.7973	-0.84583	0.996473	-1.04592	-0.0647759
AGAP029751	AGO2	argonaute 2	chr3L	26911905	26920084	-	0.0123213	-1.29805	-0.376343	0.000150422	-1.79581	-0.844638	0.254317	-1.15716	-0.210589
AGAP028430	AGAP028430		chr3L	26920632	26924043	-	0.974741	-1.04686	-0.0660672	0.486577	-1.13755	-0.185934	0.622503	-1.11712	-0.159784
AGAP029752	AGAP029752		chr3L	26925426	26934753	-	0.346046	-1.11521	-0.15731	0.00015037	-1.62854	-0.703575	0.471195	-1.10007	-0.137602
AGAP011538	AGAP011538		chr3L	26941808	26943435	+	0.283265	-1.33288	-0.414545	0.000150675	-3.23947	-1.69576	0.00447603	-1.83138	-0.872931
AGAP011541	AGAP011541	Ecto-NOX disulfide-thiol exchanger 1	chr3L	26951276	26960944	-	0.000153155	1.28253	0.358996	0.000165286	1.25427	0.326851	0.061719	1.09824	0.135191
AGAP029600	AGAP029600		chr3L	27009883	27059387	+	0.000161513	1.62835	0.703413	0.000233484	1.52736	0.611036	0.343012	1.13729	0.185595
AGAP011545	AGAP011545		chr3L	27073540	27084911	-	0.999424	1.01403	0.0201035	0.807007	-1.07083	-0.098732	0.771525	1.07545	0.104946
AGAP011546	AGAP011546	calcium channel flower	chr3L	27088090	27094028	-	1	1.00041	0.00058651	0.998372	-1.00847	-0.0121641	0.984462	-1.01523	-0.0218029
AGAP028524	AGAP028524		chr3L	27096899	27099429	+	0.0540021	-1.15578	-0.208872	0.0870512	-1.14147	-0.190892	0.835378	-1.05041	-0.0709524
AGAP028525	AGAP028525		chr3L	27114946	27165647	+	0.993282	-1.02159	-0.030818	0.994618	-1.02037	-0.0290871	0.0877357	-1.15452	-0.207294
AGAP011547	AGAP011547		chr3L	27190161	27195081	+	0.885027	-1.07241	-0.100859	0.0113684	-1.34176	-0.424129	0.902779	-1.06855	-0.0956545
AGAP011548	AGAP011548		chr3L	27197675	27209430	-	0.00019607	1.23223	0.301266	0.000149713	1.35395	0.437172	0.0134313	1.12585	0.17102
AGAP011549	AGAP011549		chr3L	27206923	27207870	+	0.987061	-1.01857	-0.0265512	0.000262637	-1.26333	-0.337234	0.0108443	-1.15697	-0.210357
AGAP011551	AGAP011551	protein transport protein SEC31	chr3L	27209916	27218577	+	0.0571713	-1.07951	-0.110373	0.106835	1.07005	0.0976772	0.0127418	1.10138	0.139317
AGAP011552	DEBCL	autophagy related gene DEBCL	chr3L	27219017	27220930	-	0.0151322	-1.20178	-0.265175	0.0117874	-1.20949	-0.274404	0.000181959	1.40213	0.487621
AGAP028526	AGAP028526		chr3L	27222639	27223834	-	0.656484	1.1545	0.207263	0.999978	-1.01035	-0.0148511	0.523403	-1.1823	-0.241591
AGAP011554	AGAP011554	muscleblind	chr3L	27287812	27326404	-	0.000855821	1.27835	0.354278	0.000149666	1.60894	0.686112	0.0248839	1.17413	0.23159
AGAP011555	AGAP011555	Protein muscleblind	chr3L	27554332	27554595	-	0.0861938	1.33165	0.413211	0.120163	1.3061	0.385266	0.995705	1.03848	0.0544744
AGAP011556	AGAP011556		chr3L	27605522	27607939	-	0.135116	1.37643	0.460935	0.946263	1.09636	0.132723	0.995653	-1.04764	-0.0671444
AGAP011557	AGAP011557	26S proteasome regulatory subunit T5	chr3L	27680835	27682130	-	0.0943395	-1.85946	-0.89488	0.981769	-1.12969	-0.175926	0.376545	-1.52485	-0.608668
AGAP029490	AGAP029490		chr3L	27735540	27740566	+	0.163591	-1.12675	-0.17217	0.702763	1.06555	0.0915985	0.0824977	1.14898	0.200352
AGAP011560	AGAP011560		chr3L	27743800	27753673	+	0.99949	-1.01121	-0.016078	0.68071	1.07078	0.0986595	0.557661	-1.08239	-0.114225
AGAP011561	AGAP011561		chr3L	27754108	27759183	+	0.142696	-1.17997	-0.238748	0.0017566	-1.37935	-0.463986	0.0742848	-1.20939	-0.27428
AGAP011562	Oseg4	outer segment 4	chr3L	27759301	27764723	-	0.586791	-1.16275	-0.217538	0.99999	-1.00812	-0.0116735	0.643169	1.15153	0.203556
AGAP011563	AGAP011563	Yippee-like 2	chr3L	27769454	27779644	-	0.000191624	1.73646	0.79615	0.000149651	2.65506	1.40875	0.000168299	1.79427	0.843399
AGAP011564	AGAP011564	glucosyl/glucuronosyl transferases	chr3L	27795302	27797434	+	0.702972	-1.10769	-0.147548	0.924746	1.06618	0.0924463	0.0235391	1.3195	0.399986
AGAP011565	AGAP011565	Ras-related protein Rab-23	chr3L	27807712	27808389	-	0.744134	1.26211	0.33584	0.00224156	2.47581	1.3079	0.999999	-1.00842	-0.012099
AGAP029534	AGAP029534		chr3L	27865412	27902907	-	0.000473004	1.25331	0.325741	0.00253944	1.20286	0.266463	0.00131274	1.2207	0.287713
AGAP011568	AGAP011568	ADP-ribosylation factor-binding protein GGA	chr3L	27910739	27914086	+	0.0122255	-1.16141	-0.215878	0.981202	1.02145	0.0306225	0.988957	1.01857	0.0265446
AGAP011569	AGAP011569	secretory phospholipase A2	chr3L	27924155	27948045	+	0.0268875	-1.38465	-0.469526	0.0249317	1.38989	0.474974	0.642782	-1.14151	-0.190945
AGAP011570	AGAP011570		chr3L	27949638	27955109	-	0.33378	-1.06727	-0.0939226	0.000149651	-1.48398	-0.569468	0.00114036	-1.18584	-0.245913
AGAP011571	AGAP011571		chr3L	27958642	27964285	-	0.0768625	1.2656	0.339819	0.2489	1.19458	0.256508	0.00604757	-1.4137	-0.499475
AGAP011572	AGAP011572		chr3L	27978365	27988524	-	0.979853	1.01402	0.0200882	0.000150315	-1.24309	-0.313927	0.996394	-1.00888	-0.0127573
AGAP011573	AGAP011573		chr3L	27990347	27996165	+	0.947096	-1.03144	-0.0446653	0.044468	-1.14383	-0.193875	0.229052	-1.09875	-0.135863
AGAP011574	AGAP011574		chr3L	28002775	28003873	+	0.353085	-1.4282	-0.514202	0.0074148	-2.14325	-1.0998	0.000241155	-3.24863	-1.69983
AGAP011575	COE15O	carboxylesterase	chr3L	28013622	28024193	+	0.101895	1.21998	0.286856	0.000962492	1.4691	0.554929	0.999999	1.003	0.00432634
AGAP029546	AGAP029546		chr3L	28152532	28277438	+	0.000152238	1.70499	0.769759	0.000149723	1.89128	0.919365	0.219905	1.15989	0.213992
AGAP011580	eIF3k	Eukaryotic translation initiation factor 3 subunit K	chr3L	28371854	28372989	+	0.0310626	-1.11293	-0.154358	0.111135	-1.08842	-0.122241	0.810733	-1.03539	-0.0501766
AGAP011581	mRpL12	39S ribosomal protein L12, mitochondrial	chr3L	28372992	28373764	-	0.250037	-1.07853	-0.10906	0.00017377	-1.278	-0.353888	0.0128587	-1.14294	-0.192755
AGAP027998	AGAP027998		chr3L	28374120	28382241	+	0.00871455	-1.44084	-0.526913	0.000236156	-1.78372	-0.834892	0.330679	1.19557	0.257704
AGAP011582	APG3	autophagy related gene	chr3L	28383812	28386024	+	0.000178771	-1.23482	-0.304305	0.100307	-1.08635	-0.119491	0.324072	-1.06229	-0.0871811
AGAP011583	AGAP011583		chr3L	28387669	28404100	+	0.0252201	1.16209	0.216724	0.000772269	1.26264	0.336445	0.00739217	1.19483	0.256805
AGAP011584	AGAP011584		chr3L	28405479	28428524	-	0.995844	-1.01776	-0.0254011	0.997899	-1.01494	-0.0214005	0.980759	-1.02674	-0.0380659
AGAP011586	AGAP011586	Protein-tyrosine phosphatase	chr3L	28429617	28437731	-	0.62728	1.06346	0.0887671	0.0273113	1.15967	0.21371	0.489616	-1.07441	-0.103547
AGAP011587	AGAP011587	kelch-like protein diablo	chr3L	28438052	28446806	+	0.106728	-1.09919	-0.136436	0.256342	-1.07855	-0.109098	0.993436	-1.01466	-0.0209951
AGAP011588	AGAP011588		chr3L	28450090	28450853	+	0.999038	-1.03351	-0.0475478	0.200398	1.3483	0.431138	0.236334	-1.32992	-0.411342
AGAP011589	AGAP011589		chr3L	28452612	28453393	+	0.00371182	1.42877	0.514772	0.0786973	1.2556	0.328374	0.994038	-1.03261	-0.0463014
AGAP011590	AGAP011590	Anionic trypsin-1 precursor	chr3L	28546220	28547609	-	0.999996	-1.00404	-0.00581837	0.000424842	-1.45065	-0.536703	0.00640763	-1.30749	-0.386799
AGAP011592	AGAP011592		chr3L	28624239	28626209	-	0.000408653	-2.82947	-1.50053	0.000183874	-3.3827	-1.75817	0.00882107	-2.04577	-1.03264
AGAP011599	AGAP011599		chr3L	28752570	28754492	+	0.344273	-1.28737	-0.364432	0.218053	-1.34073	-0.42302	0.460799	1.2498	0.321692
AGAP011600	AGAP011600		chr3L	28860119	28871229	-	0.0640417	1.19678	0.259156	0.0029577	1.32076	0.401364	0.927894	1.04957	0.0698032
AGAP011603	AGAP011603	Long-chain acyl-CoA synthetase	chr3L	29277267	29305927	-	0.023276	1.31132	0.391019	0.000149651	-2.61491	-1.38676	0.000150193	-1.96991	-0.978132
AGAP011604	AGAP011604		chr3L	29404405	29405351	-	0.945973	1.07466	0.103878	0.993194	1.04173	0.0589771	0.999892	-1.01451	-0.0207796
AGAP011605	AGAP011605		chr3L	29406268	29409325	+	0.999268	-1.02245	-0.0320311	0.399836	1.1858	0.245865	0.999961	1.01069	0.0153351
AGAP011609	AGAP011609	DBH-like monooxygenase protein 1	chr3L	29538951	29611026	+	0.000149671	1.93985	0.955944	0.000149865	1.81995	0.863898	0.498022	1.11321	0.154726
AGAP011613	AGAP011613	DBH-like monooxygenase protein 1	chr3L	29769681	29795770	-	0.538865	1.07403	0.103035	0.9361	-1.03562	-0.0504894	0.0107739	-1.19432	-0.25619
AGAP011615	AGAP011615		chr3L	29872175	29872992	+	0.0304009	1.69382	0.760277	0.000951752	2.27232	1.18417	0.990909	1.07281	0.101393
AGAP011616	AGAP011616		chr3L	29873097	29873912	+	0.000436345	1.5798	0.659738	0.0138666	1.34841	0.431258	0.692255	-1.10925	-0.149579
AGAP011617	AGAP011617		chr3L	29874848	29878393	-	0.991874	1.02547	0.0362835	0.000150976	1.62134	0.697189	0.534087	1.0955	0.131592
AGAP028207	AGAP028207		chr3L	29879562	29882579	-	0.718449	1.17994	0.23871	0.99276	1.05691	0.0798535	0.227612	1.33738	0.419412
AGAP011618	AGAP011618		chr3L	29884861	29968350	+	0.000154095	1.5896	0.668661	0.000263025	1.44934	0.535397	0.437097	1.10956	0.149981
AGAP011620	AGAP011620	collagen, type I/II/III/V/XI/XXIV/XXVII alpha	chr3L	30021712	30028613	+	0.999996	1.01711	0.0244789	0.998303	1.08162	0.113199	0.988168	-1.13809	-0.18662
AGAP011622	AGAP011622	Retina aberrant in pattern	chr3L	30097208	30136471	-	0.000394178	-2.4302	-1.28108	0.000209293	-2.70506	-1.43566	0.929056	-1.12819	-0.174016
AGAP011623	AGAP011623		chr3L	30143650	30148089	-	0.000149651	-2.29125	-1.19613	0.997631	1.02235	0.0318937	0.994873	-1.02726	-0.038806
AGAP011625	AGAP011625	transcription factor AP-2, invertebrate	chr3L	30298371	30317789	+	0.000167228	1.69925	0.764897	0.000473798	1.52637	0.610108	0.912544	1.06472	0.0904679
AGAP011626	Med19	Mediator of RNA polymerase II transcription subunit 19	chr3L	30319911	30326252	+	0.95565	1.01845	0.0263786	0.43372	-1.04756	-0.067029	0.116062	1.07194	0.100227
AGAP011627	AGAP011627	polyadenylate-binding protein-interacting protein 1	chr3L	30326936	30338803	-	0.82322	-1.04993	-0.0702992	0.0456405	-1.15503	-0.207935	0.506213	1.0774	0.107551
AGAP011629	AGAP011629	dihydrolipoamide dehydrogenase	chr3L	30342620	30347344	-	0.00227781	1.19278	0.254326	0.0261613	1.13688	0.185084	0.0428279	-1.12586	-0.171032
AGAP028105	AGAP028105		chr3L	30348743	30353376	-	0.97912	1.11864	0.161744	0.363125	1.46117	0.547123	0.827419	1.23493	0.304428
AGAP011630	AGAP011630		chr3L	30364745	30365316	+	0.100374	1.21805	0.284573	0.440701	-1.13533	-0.183118	0.880899	-1.07018	-0.0978479
AGAP029269	AGAP029269		chr3L	30420784	30421679	+	0.390853	1.14747	0.19846	0.053422	-1.25717	-0.330176	0.979257	1.04271	0.0603399
AGAP011631	Or11	odorant receptor 11	chr3L	30452742	30454242	-	0.402671	1.34699	0.429744	0.945543	-1.12791	-0.173658	0.0385135	-1.70011	-0.765629
AGAP028628	AGAP028628		chr3L	30454572	30456283	-	0.512289	1.06272	0.0877562	0.237304	1.08596	0.118968	0.0449175	1.12603	0.171245
AGAP011634	AGAP011634	Fumarylacetoacetate hydrolase domain containing 2A	chr3L	30456720	30458347	+	0.932172	1.04378	0.0618219	0.985263	1.02828	0.0402374	0.793763	-1.06336	-0.0886259
AGAP011635	mRpL35	39S ribosomal protein L35, mitochondrial	chr3L	30458469	30459202	-	0.162261	-1.08359	-0.115821	0.629822	-1.04788	-0.0674686	0.138169	-1.08705	-0.120412
AGAP011636	AGAP011636		chr3L	30459354	30459875	+	0.619726	-1.06549	-0.0915117	0.145139	-1.1169	-0.1595	0.999983	-1.00407	-0.00586319
AGAP011637	snRNP-U1-A	U1 small nuclear ribonucleoprotein A	chr3L	30460054	30461130	-	0.0147014	-1.24816	-0.319798	0.00927914	-1.26602	-0.3403	0.998533	-1.01678	-0.0240021
AGAP011638	AGAP011638		chr3L	30462307	30490244	-	0.00685246	1.21657	0.282822	0.00738517	1.21431	0.280138	0.00236694	1.24968	0.321562
AGAP029255	AGAP029255		chr3L	30512766	30514856	-	0.195492	-1.20463	-0.268596	0.108022	-1.23948	-0.309731	0.693534	1.11076	0.151552
AGAP011640	AGAP011640		chr3L	30569711	30580894	-	0.122547	1.24135	0.311911	0.999994	1.00584	0.00840759	0.613918	1.12761	0.173264
AGAP011641	AGAP011641		chr3L	30628755	30635744	+	0.999414	-1.02664	-0.0379295	0.292199	1.27187	0.346953	0.811831	-1.13589	-0.183828
AGAP011642	AGAP011642		chr3L	30639352	30644888	+	0.999449	-1.00927	-0.0133171	0.98319	-1.02233	-0.0318613	0.00270434	-1.2139	-0.27965
AGAP011643	GPRMTHL7	methuselah-like	chr3L	30647533	30653048	+	0.154814	-1.15771	-0.211272	0.00187721	1.33378	0.415518	0.867462	1.05918	0.0829477
AGAP011644	AGAP011644	inositol-1,4,5-trisphosphate 5-phosphatase	chr3L	30653177	30670454	-	0.00350146	-1.11848	-0.161543	0.00096795	1.139	0.18777	0.0275136	1.08876	0.122689
AGAP029536	AGAP029536		chr3L	30671000	30716468	-	0.424591	1.2605	0.333999	0.690308	1.18663	0.246871	0.124589	1.40138	0.486853
AGAP011648	AGAP011648		chr3L	30784210	30792068	+	0.111538	1.20948	0.274384	0.0809138	1.22533	0.293168	0.0242123	-1.28371	-0.360325
AGAP029506	AGAP029506		chr3L	30810838	30816973	-	0.99659	-1.01069	-0.0153456	0.976819	-1.01781	-0.0254736	0.00716988	-1.13434	-0.181849
AGAP011652	AGAP011652	AAA family ATPase, CDC48 subfamily protein	chr3L	30818816	30821261	-	0.07463	-1.3084	-0.387805	0.213876	-1.23484	-0.304326	0.999428	1.02104	0.0300407
AGAP029268	AGAP029268	Dipeptidase	chr3L	30821637	30822995	+	0.719742	-1.10844	-0.148536	0.000775574	1.55057	0.632799	0.0440689	1.29502	0.372971
AGAP011653	AGAP011653	membrane dipeptidase	chr3L	30823124	30824831	+	0.529655	-1.16674	-0.222484	0.000716644	1.69412	0.760532	0.999997	1.00571	0.00822067
AGAP011654	AGAP011654	membrane dipeptidase	chr3L	30825121	30827062	+	0.000195971	3.12724	1.64489	0.00264944	2.2116	1.14509	0.437957	-1.34829	-0.43113
AGAP011656	AGAP011656		chr3L	31001837	31003196	+	0.00342886	-1.93083	-0.949218	0.000171386	-2.79857	-1.48469	0.981333	-1.08256	-0.114452
AGAP011657	AGAP011657		chr3L	31004813	31005931	+	0.00116332	-2.34602	-1.23021	0.139637	-1.52242	-0.606365	0.518978	-1.30688	-0.386128
AGAP011659	AGAP011659		chr3L	31028525	31036263	-	0.351377	-1.098	-0.13488	0.970829	-1.03038	-0.0431719	0.650119	-1.06956	-0.097023
AGAP011660	AGAP011660		chr3L	31038204	31040976	+	0.704218	1.5956	0.674096	0.674607	1.62564	0.701011	0.182002	-2.35434	-1.23532
AGAP011661	AGAP011661	lysine-specific histone demethylase 1	chr3L	31042693	31046765	+	0.000151738	-1.43773	-0.523792	0.000157135	-1.40019	-0.485621	0.689309	-1.06021	-0.0843458
AGAP029123	AGAP029123		chr3L	31048111	31080583	-	0.00445642	1.13899	0.18776	0.493233	1.0504	0.0709333	0.0256943	-1.1083	-0.148349
AGAP011664	AGAP011664		chr3L	31081203	31084948	+	0.547332	-1.15682	-0.210167	0.926248	-1.07811	-0.108504	0.0613516	-1.32252	-0.40329
AGAP028415	AGAP028415		chr3L	31084642	31087035	-	0.00398434	-1.5194	-0.603498	0.0281934	-1.37909	-0.463717	0.580067	-1.15227	-0.204474
AGAP011666	AGAP011666		chr3L	31102158	31141283	-	0.0157925	1.32332	0.404161	0.000149652	2.39204	1.25824	0.000149929	1.98237	0.987228
AGAP011667	AGAP011667		chr3L	31175581	31211742	+	0.0272851	1.2701	0.344944	0.000149652	2.23494	1.16024	0.000200347	1.59004	0.669062
AGAP029067	AGAP029067		chr3L	31215837	31220503	-	0.00689781	-1.81313	-0.858483	0.424427	1.29094	0.36842	0.0151529	1.70942	0.773508
AGAP029119	AGAP029119		chr3L	31244492	31248326	-	0.588998	-2.09622	-1.06779	0.0732196	-4.21977	-2.07717	0.864858	1.6229	0.698576
AGAP011670	AGAP011670	transcription initiation protein SPT3	chr3L	31255062	31256183	+	0.00270428	-1.5411	-0.623961	0.00503545	-1.49386	-0.57904	0.353794	-1.19556	-0.257689
AGAP028528	AGAP028528	ATP-dependent DNA helicase	chr3L	31256244	31258558	-	0.0805912	-1.25503	-0.327721	0.0170744	-1.3413	-0.423633	0.158188	-1.21645	-0.282679
AGAP028629	AGAP028629		chr3L	31258843	31260439	+	0.976956	-1.02852	-0.0405655	0.0351036	-1.17406	-0.231507	0.979969	-1.02743	-0.0390358
AGAP011673	AGAP011673		chr3L	31260461	31261134	-	0.000879067	-1.21383	-0.279564	0.0041377	-1.1753	-0.233025	0.0619305	-1.11543	-0.157597
AGAP011674	AGAP011674		chr3L	31261388	31262926	-	0.000151252	-1.51476	-0.599087	0.000149651	-2.01095	-1.00788	0.679471	-1.06903	-0.0962992
AGAP011675	AGAP011675		chr3L	31263208	31265513	+	0.000175849	-1.62441	-0.699919	0.000176583	-1.62288	-0.698552	0.99922	-1.01696	-0.0242672
AGAP011676	AGAP011676	uncoupling protein 2, mitochondrial	chr3L	31265574	31272060	-	0.000150366	-2.47665	-1.30839	0.000156825	-2.2168	-1.14848	0.482068	-1.19157	-0.25287
AGAP011677	AGAP011677		chr3L	31275872	31279049	-	0.00252376	-1.26616	-0.340455	0.011475	-1.216	-0.28214	0.689992	-1.06854	-0.095643
AGAP011678	AGAP011678	transcription initiation factor TFIID subunit 5	chr3L	31279198	31281563	+	0.00358114	-1.18724	-0.247615	0.817104	-1.04205	-0.0594215	0.991125	-1.0172	-0.0246
AGAP011679	AGAP011679		chr3L	31282269	31292987	+	0.231601	1.40001	0.485441	0.984068	-1.08262	-0.114529	0.456606	-1.29895	-0.377348
AGAP011680	AGAP011680	facilitated glucose transporter (solute carrier family 2)	chr3L	31292974	31296751	-	0.0164499	1.29026	0.367662	0.0226912	1.27532	0.350854	0.111176	-1.20144	-0.264769
AGAP011681	AGAP011681		chr3L	31299993	31301541	+	0.987281	-1.04963	-0.0698843	0.000297009	1.82949	0.871445	0.999982	1.00923	0.0132551
AGAP029277	AGAP029277		chr3L	31303050	31304260	-	0.0017321	1.58092	0.660761	0.000149651	-3.51596	-1.81392	0.000149651	-3.94715	-1.98081
AGAP011685	AGAP011685		chr3L	31319366	31382126	+	0.00289406	1.24851	0.320204	0.000152324	1.47431	0.560041	0.999936	1.00621	0.00893116
AGAP011686	AGAP011686	BTB/POZ domain-containing protein 13 (germ cell-less protein-like 1)	chr3L	31385249	31392575	-	0.118313	1.10458	0.143497	0.066718	1.11819	0.161168	0.000159517	1.32634	0.407454
AGAP011687	RpL27	60S ribosomal protein L27	chr3L	31393266	31394758	-	0.676796	-1.05225	-0.0734844	0.952108	-1.02734	-0.0389195	0.675187	-1.05237	-0.073637
AGAP011688	AGAP011688	histone-lysine N-methyltransferase SETD2	chr3L	31395397	31404118	-	0.991926	-1.02436	-0.0347176	0.944928	-1.04163	-0.0588465	0.527113	1.09209	0.12709
AGAP011689	AGAP011689		chr3L	31404481	31407504	+	0.999991	1.00347	0.00500298	0.00245849	-1.23157	-0.300497	0.126911	1.12133	0.165207
AGAP011690	DCTN2-p50	Dynactin subunit 2	chr3L	31408388	31410136	-	0.00134735	-1.11231	-0.153555	0.902709	1.01869	0.02672	0.0107766	-1.08621	-0.119304
AGAP029516	AGAP029516		chr3L	31410357	31472593	-	0.365913	1.09951	0.136856	0.968249	1.03209	0.0455675	0.000809144	1.30748	0.386784
AGAP011693	CASPL1	long caspase (CASPL1)	chr3L	31475563	31477228	+	0.653127	1.06224	0.0871115	0.835835	1.04655	0.0656395	1	1.001	0.00144005
AGAP011694	AGAP011694		chr3L	31478890	31486970	+	0.853227	-1.06663	-0.0930576	0.780109	-1.07709	-0.107141	0.981612	1.03559	0.0504522
AGAP011695	AGAP011695	homeobox protein SIX1	chr3L	31489374	31518595	+	0.999959	1.00572	0.00823307	0.781406	1.05879	0.0824156	0.996685	1.01732	0.0247779
AGAP011696	AGAP011696	duplex-specific nuclease	chr3L	31521450	31522964	+	0.469995	1.28017	0.356339	0.994717	-1.05849	-0.0820107	0.015114	1.72374	0.785543
AGAP011697	AGAP011697		chr3L	31524909	31530671	+	0.00286211	1.49673	0.581814	0.000539706	1.63398	0.70839	0.000757029	1.60251	0.680333
AGAP011698	AGAP011698	deoxyribonuclease I	chr3L	31531521	31533167	+	0.9989	1.02901	0.041254	0.000149651	-4.24814	-2.08683	0.861213	1.11302	0.154478
AGAP029644	AGAP029644		chr3L	31534369	31633974	+	0.00256805	1.39451	0.479757	0.0723672	1.22919	0.297712	0.750774	1.08964	0.123853
AGAP011701	AGAP011701	predicted G-protein coupled receptor GPCR	chr3L	31636711	31642437	-	0.00435405	-1.13944	-0.188331	0.0464182	-1.098	-0.134878	0.170374	1.07417	0.103217
AGAP011702	AGAP011702		chr3L	31643588	31655168	+	0.0648896	1.10456	0.143475	0.831863	1.03581	0.0507536	0.420863	1.06181	0.086525
AGAP028530	AGAP028530		chr3L	31658213	31663866	-	0.000320265	1.88145	0.911845	0.0135063	1.48676	0.572168	0.380091	1.21523	0.281228
AGAP011704	AGAP011704		chr3L	31687083	31690579	-	0.00335184	-1.43079	-0.516815	0.00114419	-1.50088	-0.585812	0.769586	1.09712	0.133718
AGAP011705	AGAP011705	UPF0518 protein AGAP011705	chr3L	31692998	31716350	+	0.271169	1.06528	0.0912333	0.173482	1.07451	0.103673	0.372783	1.05804	0.0813942
AGAP011706	RpL27a	60S ribosomal protein L27a	chr3L	31717156	31718932	-	0.309765	-1.08105	-0.112439	0.701099	-1.0514	-0.0723124	0.352802	-1.07713	-0.107195
AGAP011707	AGAP011707		chr3L	31719478	31720952	+	0.986099	1.1097	0.150166	0.999979	-1.02031	-0.0290012	0.999995	-1.01437	-0.0205836
AGAP011708	AGAP011708		chr3L	31725015	31728633	-	0.0444034	1.12636	0.171662	0.00184928	1.20004	0.263082	0.0536572	1.12204	0.16612
AGAP029507	AGAP029507		chr3L	31729321	31742023	+	0.00014982	1.67281	0.742275	0.504139	-1.09478	-0.13064	0.870342	-1.05466	-0.0767746
AGAP011711	AGAP011711	transcription factor Tbx4	chr3L	31892397	31893194	+	0.00100983	2.1732	1.11982	0.161294	1.43809	0.524151	0.436236	1.29916	0.377575
AGAP011712	AGAP011712		chr3L	31963955	31979966	+	0.000166708	1.80062	0.848492	0.000357823	1.62663	0.701884	0.722223	1.10854	0.148659
AGAP028531	AGAP028531		chr3L	32039646	32040664	+	0.001329	-2.27456	-1.18559	0.000421455	-2.57785	-1.36617	0.588475	-1.2745	-0.349936
AGAP011713	AGAP011713	ribonuclease P protein subunit POP4	chr3L	32068895	32069944	-	0.00101932	-1.46925	-0.555084	0.000174253	-1.67829	-0.746992	0.902541	1.06697	0.0935135
AGAP029298	AGAP029298		chr3L	32070116	32071360	-	0.00525183	1.66243	0.733292	0.00553898	-1.65687	-0.728464	0.000367715	-2.01615	-1.01161
AGAP029654	AGAP029654		chr3L	32071656	32090336	+	0.536354	1.08772	0.121305	0.00925143	-1.23708	-0.306942	0.00114138	-1.31471	-0.394749
AGAP011717	AGO1	argonaute 1	chr3L	32093335	32132643	+	0.000150697	1.41797	0.503822	0.00015074	1.41693	0.502766	0.000990011	1.23972	0.310017
AGAP011716	mRpL53	39S ribosomal protein L53, mitochondrial	chr3L	32107241	32109031	-	0.776124	-1.06352	-0.0888453	0.00128756	-1.30854	-0.387963	0.260652	-1.12	-0.163503
AGAP011718	AGAP011718	lysosomal acid lipase	chr3L	32132724	32138021	-	0.968715	1.15979	0.213861	0.996379	1.08704	0.120404	0.636742	1.39389	0.479113
AGAP011720	AGAP011720		chr3L	32233618	32265136	+	0.000149959	1.77872	0.830843	0.000149706	1.8631	0.897707	0.862498	1.06445	0.0901079
AGAP029333	AGAP029333		chr3L	32315700	32319065	+	0.966232	1.17368	0.231044	0.000363973	4.39023	2.1343	0.00359402	3.06881	1.61768
AGAP011721	AGAP011721		chr3L	32329482	32331905	-	0.0374304	-1.19801	-0.260643	0.364731	-1.11086	-0.151671	0.896239	1.05083	0.0715241
AGAP028534	AGAP028534		chr3L	32332849	32336637	-	0.000419217	1.21847	0.285072	0.000151614	1.32135	0.402009	0.00108676	1.19179	0.253126
AGAP011722	AGAP011722	epithelial splicing regulatory protein	chr3L	32338770	32411842	-	0.0052208	1.1273	0.172872	0.000265976	1.19067	0.251773	0.00101208	1.15651	0.209778
AGAP011723	AGAP011723	mannose-1-phosphate guanylyltransferase	chr3L	32413708	32415889	-	0.217309	1.12889	0.174906	0.000179069	1.45088	0.536925	0.187992	1.13447	0.182024
AGAP011724	AGAP011724		chr3L	32417806	32448314	-	0.61371	1.12106	0.164861	0.00686384	1.38793	0.472936	0.41114	1.15325	0.205703
AGAP029606	AGAP029606		chr3L	32453108	32464138	-	0.946039	-1.03729	-0.0528231	0.311377	1.10558	0.144803	0.181125	1.12542	0.170465
AGAP029271	AGAP029271		chr3L	32492788	32494457	+	1	-1.00803	-0.0115418	0.995638	-1.11063	-0.151379	0.70933	-1.43669	-0.522754
AGAP011727	Syx13	syntaxin 13	chr3L	32495734	32499053	+	0.921967	1.0221	0.0315332	0.0575664	1.08415	0.116558	0.00239956	1.13396	0.181372
AGAP029258	AGAP029258		chr3L	32499470	32501378	-	0.33956	-1.17867	-0.237154	0.499739	-1.14852	-0.19978	0.980626	1.04749	0.0669432
AGAP029643	AGAP029643		chr3L	32503046	32517306	-	0.0832351	1.27204	0.347144	0.0160996	1.37117	0.455403	0.580931	-1.13655	-0.184658
AGAP011729	AGAP011729	Nonspecific nucleoside hydrolase	chr3L	32614648	32616084	+	0.891005	-1.04722	-0.0665636	0.000174948	-1.42633	-0.512312	0.0312053	-1.18584	-0.245904
AGAP011730	Arl1	ADP-ribosylation factor-like protein 1	chr3L	32617450	32619629	+	0.0203837	-1.11471	-0.156672	0.0557297	-1.09675	-0.133237	0.918988	-1.02544	-0.0362473
AGAP011731	AGAP011731	DNA polymerase	chr3L	32619656	32623482	-	0.366568	-1.13355	-0.180843	0.305461	-1.14353	-0.193491	0.00493201	-1.3315	-0.413056
AGAP011732	AGAP011732	palmitoyltransferase ZDHHC17	chr3L	32624902	32630836	+	0.998179	1.01182	0.0169497	0.974055	-1.02381	-0.0339527	0.69499	1.05294	0.0744181
AGAP011733	AGAP011733		chr3L	32631070	32631813	+	0.000192877	-1.21885	-0.285522	0.769502	-1.03509	-0.0497589	0.345322	-1.05865	-0.0822277
AGAP011734	AGAP011734		chr3L	32632706	32634829	-	0.785693	1.16864	0.224824	0.16903	1.38982	0.474895	0.992058	1.061	0.0854263
AGAP011736	AGAP011736	Fatty acyl-CoA reductase	chr3L	32637103	32657472	-	0.00266753	1.44256	0.528636	0.517998	-1.13514	-0.182868	0.000202633	-1.68454	-0.752354
AGAP029515	AGAP029515		chr3L	32663910	32755016	-	0.958419	1.09242	0.127534	0.367864	1.27821	0.354124	0.999915	1.01808	0.0258503
AGAP029327	AGAP029327		chr3L	32806553	32809039	-	0.214429	-1.15298	-0.205373	0.99977	1.01123	0.0161104	0.99577	1.02344	0.0334291
AGAP029311	AGAP029311		chr3L	32812221	32814247	-	0.146706	-1.19109	-0.252281	0.676215	-1.09836	-0.135352	0.511081	1.12034	0.16394
AGAP011739	AGAP011739		chr3L	32815290	32817131	+	0.000162244	-1.91533	-0.937595	0.000315723	-1.71157	-0.775324	0.737619	1.1153	0.157436
AGAP011740	AGAP011740		chr3L	32817427	32818154	+	1	1.00234	0.0033679	0.988177	1.0455	0.0641909	0.92359	1.07805	0.108427
AGAP029645	AGAP029645		chr3L	32818393	32825734	+	0.00271325	-1.49029	-0.575589	0.0248382	-1.34793	-0.430743	0.999314	-1.0203	-0.0290003
AGAP011744	AGAP011744	tryptophanyl-tRNA synthetase	chr3L	32830020	32832061	-	0.362339	1.08089	0.112222	0.412619	1.07649	0.106339	0.00418077	-1.19777	-0.260355
AGAP029316	AGAP029316		chr3L	32833304	32838789	+	0.70013	1.26827	0.342864	0.0330217	-1.83866	-0.878653	0.988053	1.0925	0.127634
AGAP011745	AGAP011745	Bestrophin homolog	chr3L	32839139	32854951	-	0.0144202	-1.12473	-0.169574	0.000184774	-1.23787	-0.307863	0.780898	-1.0366	-0.0518637
AGAP011746	AGAP011746		chr3L	32862444	32872291	+	0.0292499	-1.20696	-0.271374	0.348264	-1.11308	-0.15456	0.0249643	1.21256	0.278059
AGAP029659	AGAP029659		chr3L	32872333	32881914	-	0.0299556	1.34782	0.430623	0.514102	1.15361	0.206159	0.834456	-1.09647	-0.132865
AGAP011749	AGAP011749		chr3L	32885216	32888673	-	0.246583	1.25038	0.322371	0.568228	-1.16977	-0.22623	0.12967	-1.30275	-0.381557
AGAP011750	AGAP011750	alpha-N-acetylglucosaminidase	chr3L	32917097	32919728	+	0.999649	1.01972	0.0281668	0.0175108	1.43606	0.522111	0.989168	-1.04764	-0.0671396
AGAP011751	AGAP011751	Sorting nexin-33	chr3L	32919755	32925666	-	0.509962	1.04874	0.0686531	0.0233446	1.10828	0.14832	0.428434	1.05328	0.0748892
AGAP011752	AGAP011752	tRNA(His) guanylyltransferase	chr3L	32926697	32927806	+	0.0124092	-1.29106	-0.368556	0.00456076	-1.33699	-0.418986	0.966931	-1.04336	-0.0612335
AGAP011753	AGAP011753		chr3L	32927854	32928735	-	0.000593829	-1.51723	-0.601441	0.0127892	-1.33197	-0.41356	0.949307	1.05551	0.0779352
AGAP029519	AGAP029519		chr3L	32930002	32946956	-	0.0262258	-1.11555	-0.15776	0.217031	1.07411	0.103145	0.425183	-1.05801	-0.0813532
AGAP011756	PrBP	cGMP 3',5'-cyclic phosphodiesterase subunit delta	chr3L	32951545	32952804	+	0.456449	-1.07447	-0.103619	0.319163	-1.08684	-0.120143	0.3033	1.08848	0.122316
AGAP011757	AGAP011757	polyglutamine-binding protein 1	chr3L	32953718	32956493	+	0.0484212	-1.16246	-0.217184	0.181658	-1.12091	-0.164665	0.068158	1.15206	0.204213
AGAP011758	AGAP011758		chr3L	32956517	32963153	-	0.0225479	-1.13839	-0.186989	0.000152988	-1.33977	-0.421988	0.999983	-1.00338	-0.00487518
AGAP011759	AGAP011759		chr3L	32964486	32970149	-	0.000150034	1.83666	0.877087	0.000150069	1.83199	0.873411	0.816203	1.0763	0.106085
AGAP011760	AGAP011760		chr3L	32974298	32976268	+	0.00453506	-1.5409	-0.623773	0.00530165	-1.52833	-0.611959	0.998116	-1.03016	-0.0428743
AGAP011761	AGAP011761	DNA-directed RNA polymerases I, II, and III subunit RPABC5	chr3L	32976268	32976829	-	0.999552	1.01411	0.020216	0.893892	-1.06192	-0.0866728	0.299726	-1.14564	-0.196157
AGAP011762	AGAP011762		chr3L	32977904	32981008	-	0.0125165	-1.10227	-0.140482	0.00164054	-1.13314	-0.180326	0.727996	-1.03221	-0.0457306
AGAP011763	AGAP011763		chr3L	32982584	32992575	+	0.238599	1.05342	0.0750837	0.479221	1.04065	0.0574779	0.113896	-1.0648	-0.09058
AGAP011764	AGAP011764		chr3L	32993115	33004908	+	0.00484088	1.30272	0.381531	0.00070374	1.39392	0.479143	0.750531	1.07648	0.10632
AGAP011765	AGAP011765	Spondin-1	chr3L	33005140	33009840	+	0.472464	1.09436	0.130081	0.00405259	-1.26636	-0.340685	0.0607524	-1.17335	-0.230634
AGAP011766	AGAP011766	ethanolaminephosphotransferase	chr3L	33014518	33027989	-	0.022514	-1.11674	-0.159296	0.130913	-1.08355	-0.11577	0.970794	1.01947	0.0278187
AGAP011767	AGAP011767	protein farnesyltransferase/geranylgeranyltransferase type-1 subunit alpha	chr3L	33028850	33030438	+	0.000234394	-1.24912	-0.320907	0.00214627	-1.18077	-0.239734	0.458816	-1.06155	-0.0861759
AGAP011768	AGAP011768	growth factor receptor-binding protein 2	chr3L	33031683	33069560	-	0.865169	-1.03093	-0.0439472	0.449472	-1.05575	-0.0782652	0.931936	1.02491	0.0355024
AGAP011769	AGAP011769	fanconi anemia group D2 protein	chr3L	33070963	33075792	+	0.056759	-1.25806	-0.331199	0.0150082	-1.32706	-0.408237	0.936615	1.05993	0.0839701
AGAP011770	AGAP011770	low density lipoprotein receptor-related protein	chr3L	33077874	33111036	-	0.000628546	-1.35777	-0.441243	0.000201263	-1.4445	-0.530569	0.999952	1.00665	0.0095644
AGAP011771	AGAP011771		chr3L	33111710	33116276	+	0.798184	1.04422	0.0624208	0.00450426	1.18455	0.244337	0.00257317	1.19854	0.261273
AGAP011772	AGAP011772		chr3L	33118936	33123378	-	0.00258902	-1.50353	-0.588354	0.000283418	-1.7149	-0.778128	0.999999	1.00436	0.00627327
AGAP011774	AGAP011774		chr3L	33130109	33131762	+	0.0693543	-1.45956	-0.545535	0.0102939	-1.66368	-0.734379	0.999754	-1.0236	-0.0336514
AGAP011775	AGAP011775	PHD finger protein 7	chr3L	33138017	33139196	+	0.00202589	-1.50866	-0.593264	0.000958254	-1.56667	-0.6477	0.716241	-1.11479	-0.156778
AGAP011776	AGAP011776	Protein kinase protein	chr3L	33142594	33166765	+	0.997335	1.01462	0.0209379	0.533844	-1.07273	-0.101292	0.030177	-1.16144	-0.215915
AGAP028537	AGAP028537		chr3L	33168135	33169782	+	0.51129	-1.34717	-0.429931	0.0366495	-1.82377	-0.866927	0.99016	1.08797	0.121635
AGAP011777	RpSA	40S ribosomal protein SA	chr3L	33170785	33172368	+	0.202193	-1.1182	-0.161182	0.568038	-1.07686	-0.106831	0.840924	-1.05122	-0.0720692
AGAP011778	AGAP011778		chr3L	33182178	33207067	+	0.674014	1.11098	0.151835	0.065799	1.26044	0.333931	0.322338	-1.16847	-0.224616
AGAP011779	TAB2	TAK1-associated binding protein 2	chr3L	33209134	33240944	+	0.00385665	-1.20137	-0.264683	0.622842	1.06069	0.0850048	0.000657794	1.25361	0.326084
AGAP011780	CLIPA4	CLIP-domain serine protease	chr3L	33242078	33245971	-	0.978158	1.02926	0.0416021	0.000354428	1.35233	0.435442	0.762673	1.06194	0.0866995
AGAP011781	CLIPA12	CLIP-domain serine protease	chr3L	33247494	33249196	-	0.793713	-1.10061	-0.138301	0.162791	1.2303	0.299011	0.926151	1.071	0.0989571
AGAP011782	CLIPE2	CLIP-domain serine protease	chr3L	33251945	33254243	+	0.00659715	-1.67098	-0.740693	0.443356	-1.23953	-0.309789	0.0348027	-1.50091	-0.585841
AGAP011783	CLIPA13	CLIP-domain serine protease	chr3L	33254548	33255928	-	0.0129504	-1.57042	-0.651152	0.000179711	-2.26285	-1.17814	0.393356	-1.2429	-0.31371
AGAP029286	AGAP029286		chr3L	33256646	33257350	-	0.410639	-1.45328	-0.539311	0.704057	-1.30641	-0.385608	0.0226256	-2.075	-1.05311
AGAP011784	AGAP011784		chr3L	33257476	33257859	-	0.933128	-1.18393	-0.243588	0.946798	-1.17096	-0.227695	0.556357	-1.39575	-0.481041
AGAP029335	AGAP029335		chr3L	33259041	33260416	-	0.999858	-1.02855	-0.040616	0.000211661	3.23327	1.693	0.000615596	-2.69744	-1.43159
AGAP011785	CLIPE6	CLIP-domain serine protease	chr3L	33261362	33262796	-	0.0461344	1.21956	0.286355	0.016361	1.26248	0.336265	0.000336967	-1.45986	-0.545828
AGAP011786	CLIPE7	CLIP-domain serine protease	chr3L	33264351	33265979	-	0.165405	-1.59583	-0.674306	0.533996	1.35679	0.440202	0.026815	-1.9397	-0.955832
AGAP011787	CLIPA5	CLIP-domain serine protease	chr3L	33268365	33269758	-	0.943029	1.50538	0.590128	0.0335031	6.17417	2.62624	0.965313	1.42575	0.511723
AGAP011788	CLIPA14	CLIP-domain serine protease	chr3L	33270888	33273378	-	0.840813	1.07464	0.103848	0.0144866	1.30103	0.379653	0.995637	-1.02632	-0.0374832
AGAP011789	CLIPA6	CLIP-domain serine protease	chr3L	33274856	33277708	-	0.927708	-1.05019	-0.0706568	0.0220303	1.24186	0.312504	0.968312	1.03933	0.0556507
AGAP011790	CLIPA2	CLIP-domain serine protease	chr3L	33279935	33281894	+	0.984493	1.04905	0.069087	0.0342981	1.35736	0.440804	0.999848	1.01489	0.0213213
AGAP011791	CLIPA1	CLIP-domain serine protease	chr3L	33281980	33283464	-	0.303888	1.12562	0.170718	0.000158654	1.54809	0.630489	0.054283	1.19534	0.257418
AGAP028725	SPCLIP1	CLIP-domain serine protease	chr3L	33284930	33286389	+	0.528897	1.08203	0.113745	0.000166955	1.42707	0.513056	0.101247	1.14387	0.193918
AGAP011792	CLIPA7	CLIP-domain serine protease	chr3L	33286701	33290022	-	0.00740857	-1.28282	-0.359319	0.000188666	1.50808	0.592711	0.0185305	1.24616	0.317492
AGAP011794	AGAP011794	CLIPA1 protein	chr3L	33297988	33300164	-	0.569469	-1.28598	-0.362873	0.00275234	-2.15252	-1.10603	0.00485484	-2.0464	-1.03309
AGAP011795	AGAP011795		chr3L	33302514	33304623	+	0.0098655	-1.56898	-0.649828	0.00343194	-1.67165	-0.74127	0.999999	-1.00449	-0.00646782
AGAP011796	AGAP011796	solute carrier family 29 (equilibrative nucleoside transporter), member 4	chr3L	33304651	33312689	-	0.000261323	1.2702	0.345053	0.000151614	1.36714	0.45116	0.0998942	1.10926	0.149595
AGAP011797	AGAP011797		chr3L	33313617	33317450	+	0.0550523	1.06864	0.0957775	0.000150651	1.20338	0.267097	0.864537	1.02143	0.0305834
AGAP029758	AGAP029758	Acyl-coenzyme A oxidase	chr3L	33317621	33324407	-	0.56878	1.06528	0.0912323	0.000149651	1.99397	0.995645	0.000149678	1.51791	0.602089
AGAP029757	AGAP029757	Acyl-coenzyme A oxidase	chr3L	33325180	33329199	-	0.207374	1.12561	0.170709	0.010887	1.22451	0.292202	0.101593	1.15084	0.202684
AGAP011799	AGAP011799	Anaphase-promoting complex subunit 10	chr3L	33330654	33331377	+	0.000173237	-1.61467	-0.691239	0.000179831	-1.60135	-0.679293	0.402672	-1.13221	-0.179141
AGAP011800	AGAP011800	Transaldolase	chr3L	33331569	33333537	-	0.00138136	-1.3607	-0.444352	0.000193632	-1.50978	-0.594337	0.221897	-1.14724	-0.198169
AGAP011801	AGAP011801	coiled-coil domain-containing protein 22 homolog	chr3L	33335234	33337835	+	0.129428	-1.08307	-0.115132	0.032787	1.10889	0.149116	0.77191	-1.03691	-0.0522928
AGAP011802	RpL39	60S ribosomal protein L39	chr3L	33337995	33338630	-	0.119192	-1.11278	-0.154163	1	-1.00058	-0.000833511	0.0761529	-1.12438	-0.169124
AGAP011803	mRpS27	28S ribosomal protein S27, mitochondrial	chr3L	33338744	33340346	+	0.999993	1.00206	0.00296783	0.613012	-1.04099	-0.0579576	0.656238	-1.03886	-0.0550079
AGAP011804	AGAP011804	translation initiation factor 2D	chr3L	33341528	33343571	+	0.0317744	-1.13279	-0.179887	0.0284943	-1.13524	-0.182991	0.954344	1.02639	0.0375853
AGAP011805	AGAP011805	ornithine decarboxylase	chr3L	33345767	33350688	-	0.990499	-1.02915	-0.0414562	0.621971	1.09475	0.130605	0.998798	-1.01706	-0.0244064
AGAP011806	AGAP011806	ornithine decarboxylase	chr3L	33356444	33358332	+	0.000817255	-3.56731	-1.83484	0.00130336	-3.32952	-1.73531	0.000361206	-4.10273	-2.03658
AGAP011807	AGAP011807	Antizyme inhibitor 1	chr3L	33360867	33362350	+	0.998157	-1.04304	-0.060791	0.439402	-1.28039	-0.356585	0.489644	-1.26402	-0.338016
AGAP029320	AGAP029320		chr3L	33362484	33363767	-	0.872626	-1.16805	-0.224104	0.0196478	-1.79589	-0.8447	0.00363086	-2.07489	-1.05303
AGAP011808	AGAP011808	ornithine decarboxylase	chr3L	33364203	33365420	+	0.985806	-1.07711	-0.107172	0.00317865	-1.95284	-0.965574	0.11934	-1.46874	-0.554582
AGAP011809	AGAP011809		chr3L	33451062	33475686	+	0.000190973	1.71431	0.77763	0.000176068	1.74492	0.803157	0.956503	1.05662	0.0794525
AGAP011810	AGAP011810	Retinol dehydrogenase 12 (all-trans/9-cis/11-cis)	chr3L	33476580	33495613	-	0.264713	1.10558	0.144809	0.000425327	1.31575	0.395887	0.981364	1.02607	0.0371256
AGAP011811	AGAP011811		chr3L	33497061	33506302	-	0.243125	1.31314	0.393021	0.993118	-1.05361	-0.075345	0.998228	-1.03762	-0.0532713
AGAP011812	AGAP011812	elongation of very long chain fatty acids	chr3L	33511613	33534161	+	0.999989	-1.00599	-0.00861072	0.364901	1.14626	0.196932	0.116803	-1.2085	-0.273218
AGAP028416	AGAP028416		chr3L	33571530	33572387	+	0.000861078	1.95689	0.968559	0.000300788	2.16512	1.11444	0.799621	1.15117	0.203095
AGAP029276	AGAP029276		chr3L	33622837	33625762	+	0.000383745	2.12934	1.0904	0.000161141	2.58019	1.36747	0.715409	1.17741	0.235622
AGAP011814	AGAP011814	guanine nucleotide binding protein (G protein), beta polypeptide 1-like	chr3L	33703978	33705503	+	0.374384	1.08496	0.117643	0.000326087	1.29953	0.377992	0.0214723	1.16692	0.222704
AGAP011815	AGAP011815		chr3L	33705607	33738537	-	0.663639	1.08911	0.123149	0.0310897	1.23441	0.303823	0.000159005	1.59803	0.676294
AGAP011816	AGAP011816		chr3L	33739943	33740551	+	0.419145	-1.10478	-0.143758	0.133675	-1.1527	-0.205012	0.999999	-1.00214	-0.0030818
AGAP011817	AGAP011817		chr3L	33740554	33742283	-	0.00452662	-1.2762	-0.351851	0.00113445	-1.33232	-0.413936	0.962459	-1.0376	-0.0532475
AGAP011818	AGAP011818		chr3L	33742391	33745844	+	0.106111	-1.1616	-0.216111	0.0855399	-1.16953	-0.22593	0.990415	1.02574	0.0366602
AGAP011819	AGAP011819	S2P endopeptidase	chr3L	33748595	33750712	+	0.010899	-1.31191	-0.391666	0.221449	-1.16848	-0.224636	0.834028	1.07516	0.104546
AGAP028417	AGAP028417		chr3L	33753325	33753951	+	0.0447524	1.48604	0.571477	0.857092	1.13222	0.179157	0.999999	1.00496	0.00713825
AGAP028418	AGAP028418		chr3L	33803691	33819021	+	0.0111223	1.52055	0.604592	0.289202	1.24843	0.320114	0.970587	-1.06864	-0.0957785
AGAP011820	AGAP011820		chr3L	33822192	33822655	-	0.730676	1.07756	0.107765	0.0234256	1.23449	0.303921	0.999997	-1.00362	-0.00520992
AGAP011821	AGAP011821	cysteinyl-tRNA synthetase	chr3L	33822899	33824616	+	0.0445218	-1.21292	-0.278481	0.00365577	-1.31435	-0.394348	1	-1.00161	-0.00232029
AGAP011822	AGAP011822	proteasome component ECM29	chr3L	33824662	33832063	-	0.262869	-1.05812	-0.0814972	0.957382	1.01836	0.026248	0.985646	1.01356	0.019433
AGAP011823	AGAP011823	E3 ubiquitin-protein ligase HERC2	chr3L	33834206	33857008	+	0.628934	1.08003	0.111073	0.142437	1.146	0.196608	0.92869	1.04415	0.0623274
AGAP028538	Arl6	ADP-ribosylation factor-like protein 6	chr3L	33857744	33862652	+	0.245219	1.32164	0.402328	0.0644159	1.46271	0.548645	0.826271	-1.14553	-0.196013
AGAP011824	TPX4	thioredoxin peroxidase 4	chr3L	33860576	33861767	-	0.999997	1.01034	0.0148373	0.999997	-1.01069	-0.0153446	0.999993	-1.01315	-0.0188446
AGAP011825	AGAP011825		chr3L	33863253	33863925	+	0.971545	1.03564	0.0505276	0.225508	1.13616	0.184164	0.972918	1.03515	0.0498409
AGAP011826	AGAP011826	cytochrome c oxidase assembly protein subunit 17	chr3L	33863980	33864910	-	0.976019	1.02335	0.0333042	0.692947	1.05322	0.0748062	0.517741	1.06581	0.0919485
AGAP011827	AGAP011827	acetyl-CoA acyltransferase	chr3L	33865737	33868973	+	0.52092	-1.09322	-0.128581	0.000149657	-1.80946	-0.855561	0.00703907	-1.25813	-0.331286
AGAP011828	Cp1	Cathepsin L	chr3L	33872056	33877538	+	0.128584	-1.13308	-0.180246	0.993015	-1.02056	-0.0293674	0.990035	1.02259	0.0322313
AGAP011829	AGAP011829	NADH dehydrogenase (ubiquinone) 1 beta subcomplex 4	chr3L	33879862	33880524	-	0.263279	1.13378	0.181144	0.999996	1.00388	0.00558281	0.00964488	-1.26417	-0.338194
AGAP011830	AGAP011830	myo-inositol-1-phosphate synthase	chr3L	33881811	33887897	-	0.974292	-1.02491	-0.0354948	0.0383687	-1.14372	-0.193738	0.220602	-1.09727	-0.133912
AGAP011831	AGAP011831	H/ACA ribonucleoprotein complex non-core subunit NAF1	chr3L	33890009	33892500	-	0.0312584	-1.41948	-0.505366	0.00570295	-1.55797	-0.639667	0.526323	-1.18129	-0.240364
AGAP011832	AGAP011832	Death-associated protein 1	chr3L	33892927	33894831	+	0.865096	1.02885	0.0410376	0.629838	1.04235	0.0598354	0.185385	1.07123	0.0992641
AGAP011833	AGAP011833	enoyl-CoA hydratase	chr3L	33895865	33897321	+	0.000149701	-1.43782	-0.523886	0.000150696	-1.37001	-0.454186	0.163386	-1.09435	-0.130072
AGAP011834	AGAP011834	mitochondrial trans-2-enoyl-CoA reductase	chr3L	33897622	33899229	+	0.97618	-1.02625	-0.0373812	0.11786	1.12393	0.16855	0.995297	1.01698	0.0242977
AGAP011835	AGAP011835		chr3L	33913449	33915866	-	0.998378	1.01965	0.028079	0.486049	1.11879	0.161942	0.984832	-1.0353	-0.0500474
AGAP011836	AGAP011836		chr3L	33916323	33918871	+	0.00207808	2.09867	1.06948	0.0167572	1.76818	0.822264	0.869836	1.16047	0.214714
AGAP011837	AGAP011837	U6 snRNA-associated Sm-like protein LSm8	chr3L	33916825	33917509	-	0.0272368	-1.17513	-0.232816	0.07637	-1.14476	-0.195045	0.832685	1.05047	0.0710401
AGAP011838	AGAP011838		chr3L	33919133	33923333	+	0.999587	-1.00466	-0.00671101	0.684134	1.03042	0.0432367	0.968764	-1.01429	-0.0204754
AGAP011839	AGAP011839	mitochondrial uncoupling protein	chr3L	33924413	33927790	-	0.00235923	-1.14099	-0.190281	0.226935	1.06416	0.089715	0.465187	1.04877	0.0686941
AGAP029637	AGAP029637		chr3L	33928996	33979934	-	0.142491	1.14664	0.197415	0.000382221	1.37757	0.462129	0.997834	-1.01708	-0.0244379
AGAP011842	AGAP011842	signal peptidase complex subunit 2	chr3L	33980756	33981757	+	0.00019381	-1.20273	-0.266317	0.59746	-1.04134	-0.0584469	0.0495576	1.0892	0.123272
AGAP011843	AGAP011843		chr3L	33981768	33983465	-	0.00648893	-1.18034	-0.2392	0.00360453	-1.19509	-0.257115	0.804864	1.04476	0.0631733
AGAP011844	AGAP011844		chr3L	33983508	33984800	+	0.020106	-1.2336	-0.302878	0.00252645	-1.3152	-0.395279	0.0601561	1.19213	0.253537
AGAP011845	AGAP011845	Histone H2A	chr3L	33984809	33985865	-	0.000235235	-2.33873	-1.22573	0.000536755	-2.11401	-1.07998	0.999997	-1.00799	-0.0114746
AGAP011846	AGAP011846	cytochrome b-561 domain containing protein 2	chr3L	33987836	33989346	+	0.00126385	-1.18264	-0.242007	0.841395	1.03453	0.0489759	0.411613	1.06143	0.0860071
AGAP011847	AGAP011847		chr3L	33989355	33992150	-	0.179466	-1.09754	-0.13428	0.995566	-1.01472	-0.0210838	0.976505	-1.02301	-0.032814
AGAP011849	AGAP011849	platelet-activating factor acetylhydrolase IB subunit alpha	chr3L	33998720	34044015	+	0.227424	1.06809	0.0950327	0.993336	1.01235	0.0177116	1	-1.00098	-0.00141048
AGAP011850	AGAP011850		chr3L	34046194	34047198	-	0.000159774	-1.53073	-0.61422	0.00454995	-1.28398	-0.360626	0.416722	-1.10816	-0.148172
AGAP029760	AGAP029760	Clustered mitochondria protein homolog	chr3L	34047521	34061063	+	0.00454048	1.18047	0.239359	0.964955	1.02494	0.0355377	0.273619	1.0831	0.115165
AGAP028596	AGAP028596	Ubiquitin carboxyl-terminal hydrolase	chr3L	34061840	34063568	+	0.183114	-1.10341	-0.141964	0.966113	-1.02713	-0.0386162	0.999999	-1.00174	-0.00250912
AGAP029759	AGAP029759		chr3L	34063924	34064618	+	0.0233512	1.14898	0.200351	0.0531409	1.12922	0.17533	0.000590287	-1.2464	-0.317766
AGAP011852	AGAP011852	Short-chain dehydrogenease/reductase	chr3L	34099972	34101029	-	0.761209	-1.19508	-0.257107	0.697334	1.21587	0.281984	0.571055	1.25593	0.328761
AGAP011858	AGAP011858	zinc finger HIT domain-containing protein 3	chr3L	34275367	34275973	+	0.000162626	-1.82993	-0.871787	0.000149784	-2.17122	-1.11851	0.0185558	-1.34952	-0.432446
AGAP011859	AGAP011859	beta-glucuronidase	chr3L	34276055	34289207	-	0.817828	1.02666	0.0379543	0.000149651	1.3779	0.462466	0.000284427	1.16275	0.217543
AGAP011870	MMP2	matrix metalloprotease 2	chr3L	34295415	34555878	+	0.775627	1.16396	0.219047	0.755194	1.16982	0.226282	0.984927	-1.06957	-0.0970354
AGAP011871	AGAP011871	E3 ubiquitin-protein ligase	chr3L	34557291	34564047	-	0.0303583	1.15322	0.205662	0.0194164	1.16475	0.220021	0.0134876	1.17415	0.231623
AGAP011872	AGAP011872	ubiquitin-activating enzyme E1	chr3L	34565744	34575160	-	0.106201	-1.10889	-0.149122	0.00180255	-1.20611	-0.270359	0.999949	1.0047	0.0067606
AGAP011874	AGAP011874	kinesin-like protein KIF12	chr3L	34576096	34587653	-	0.000151653	2.07287	1.05163	0.45039	1.16643	0.222106	0.99995	1.01082	0.0155225
AGAP011875	AGAP011875		chr3L	34588537	34602082	-	0.176732	-1.14345	-0.193396	0.0700826	-1.17845	-0.236885	0.664015	1.07952	0.11039
AGAP011876	AGAP011876	Zinc finger protein 277	chr3L	34603047	34604560	+	0.0596685	-1.19098	-0.252151	0.00608385	-1.27735	-0.353156	0.79174	-1.06784	-0.0946951
AGAP011877	AGAP011877		chr3L	34604737	34605920	+	0.000154734	-1.89299	-0.920669	0.000308934	-1.64898	-0.721574	0.990026	-1.03858	-0.0546107
AGAP011878	AGAP011878		chr3L	34605874	34606983	-	0.00722607	1.8209	0.864655	0.00284723	1.95742	0.968952	0.403679	1.30276	0.38157
AGAP011879	AGAP011879		chr3L	34607069	34608965	-	0.00295952	1.85684	0.892846	0.00223088	1.89551	0.922589	0.250371	1.33761	0.419653
AGAP011880	AGAP011880	G patch domain containing 1	chr3L	34610027	34613214	+	0.0227001	-1.28729	-0.364335	0.00142477	-1.43138	-0.517411	0.96596	-1.04717	-0.0664968
AGAP011881	AGAP011881	polycomb protein SUZ12	chr3L	34613326	34619729	-	0.00105913	-1.43815	-0.524211	0.000253814	-1.55683	-0.638607	0.999999	1.00328	0.00473118
AGAP011883	AGAP011883		chr3L	34620221	34626407	+	0.974705	-1.02287	-0.032629	0.334881	-1.07773	-0.107994	0.982532	-1.02065	-0.0294867
AGAP011884	AGAP011884	Nucleolar protein 4	chr3L	34626504	34628672	-	0.24821	-1.21478	-0.280691	0.00740702	-1.44619	-0.532261	0.564038	-1.14735	-0.198304
AGAP011885	AGAP011885	tRNA-splicing endonuclease subunit Sen34	chr3L	34628944	34630036	+	0.151826	-1.2525	-0.324813	0.249493	-1.21741	-0.283812	0.99478	-1.036	-0.0510235
AGAP011886	mRpS2	28S ribosomal protein S2, mitochondrial	chr3L	34630044	34631114	-	0.577307	-1.06535	-0.0913248	0.0420232	-1.14362	-0.193614	0.178763	-1.10488	-0.143895
AGAP011887	AGAP011887	nuclear pore complex protein Nup37	chr3L	34631222	34632383	-	0.000423825	-1.67352	-0.742887	0.00735017	-1.4399	-0.52597	0.96727	-1.05801	-0.0813465
AGAP011888	AGAP011888	exportin-5	chr3L	34633317	34638692	+	0.257577	-1.12696	-0.17244	0.000589168	-1.36426	-0.448123	0.697575	-1.07537	-0.104835
AGAP011889	AGAP011889	methyltransferase	chr3L	34639627	34641464	-	0.301027	-1.16367	-0.218679	0.135042	-1.20874	-0.273506	0.980513	-1.0419	-0.0592127
AGAP011890	AGAP011890	mitogen-activated protein kinase-activated protein kinase 2	chr3L	34642248	34655458	+	0.000895881	-1.21872	-0.285372	0.000491063	-1.23729	-0.307186	0.969948	1.02351	0.0335207
AGAP011891	AGAP011891		chr3L	34655640	34657193	+	0.0235156	1.17611	0.234029	0.000370071	1.31475	0.394784	0.0473681	1.15602	0.209172
AGAP011892	AGAP011892	Required for meiotic nuclear division 5 homolog A	chr3L	34658448	34662391	-	0.942043	1.03863	0.054677	0.999942	-1.00636	-0.00914955	0.999396	1.01153	0.0165339
AGAP011893	AGAP011893	Potentail helicase MOV-10	chr3L	34663495	34671063	-	0.018624	-1.1012	-0.13908	0.000151584	-1.24386	-0.314824	0.00162795	-1.1399	-0.188902
AGAP011895	AGAP011895	Uroporphyrinogen decarboxylase	chr3L	34672615	34674929	+	0.000150058	-1.15228	-0.204488	0.227814	-1.03601	-0.0510311	0.957838	1.01093	0.0156899
AGAP011896	RpL31	60S ribosomal protein L31	chr3L	34674684	34676121	-	0.392178	-1.0577	-0.0809336	0.909396	-1.02646	-0.0376816	0.222835	-1.07053	-0.0983286
AGAP011897	AGAP011897		chr3L	34676783	34684164	-	0.00148514	-2.18979	-1.13079	0.00015166	-3.63134	-1.8605	0.806442	-1.18908	-0.249844
AGAP011898	AGAP011898		chr3L	34678898	34685295	+	0.999993	-1.00616	-0.00885963	0.945431	-1.06399	-0.0894909	0.774483	-1.10293	-0.141336
AGAP011899	AGAP011899	Bardet-Biedl syndrome 7 protein	chr3L	34687962	34690451	+	0.570836	-1.12972	-0.175961	0.261152	-1.18677	-0.247042	0.7427	-1.10307	-0.141524
AGAP011900	AGAP011900	Alkylated DNA repair protein alkB homolog 8	chr3L	34690303	34692375	-	0.100898	-1.28331	-0.359869	0.105752	-1.28017	-0.356333	0.809569	-1.10575	-0.145023
AGAP011902	AGAP011902		chr3L	34806337	34809068	+	0.753462	1.33034	0.411795	0.813827	1.29396	0.371795	0.310992	-1.61261	-0.689393
AGAP011904	AGAP011904		chr3L	34815587	34821920	+	0.803362	-1.0349	-0.04949	0.870492	-1.03021	-0.042944	0.0797194	1.0923	0.127365
AGAP029294	AGAP029294		chr3L	34823940	34825593	-	0.00177003	-1.23909	-0.309281	0.00172642	-1.23986	-0.31018	0.999798	-1.00757	-0.0108852
AGAP011905	AGAP011905	Glycoprotein endo-alpha-1,2-mannosidase	chr3L	34826591	34828225	-	0.000156783	1.49439	0.579554	0.00016659	1.46192	0.54786	0.856655	-1.05385	-0.0756688
AGAP011906	AGAP011906	exosome complex component MTR3	chr3L	34828763	34829833	+	0.0356027	-1.27826	-0.35418	0.000620173	-1.51157	-0.596046	0.488115	-1.13228	-0.17923
AGAP011907	AGAP011907	Splicing factor 3B subunit 5	chr3L	34829865	34830238	-	0.00195987	-1.22241	-0.289725	0.00184772	-1.2241	-0.291718	0.0498944	-1.13804	-0.18655
AGAP011908	AGAP011908		chr3L	34834196	34835437	+	0.000660158	1.89244	0.920245	0.209552	-1.30305	-0.381897	0.0731971	-1.40024	-0.485673
AGAP011909	AGAP011909		chr3L	34835475	34839141	-	0.999984	1.01098	0.0157499	0.0326002	-1.49389	-0.579079	0.954683	1.08766	0.121227
AGAP011911	AGAP011911	F-box protein 39	chr3L	34861944	34881034	-	0.00761908	1.21038	0.275463	0.00014981	1.54372	0.626412	0.139836	-1.12496	-0.169877
AGAP011912	AGAP011912		chr3L	34881630	34883338	-	0.64666	1.27609	0.351731	0.48575	-1.33958	-0.421782	0.843827	-1.19624	-0.258507
AGAP011913	AGAP011913		chr3L	34883818	34885182	+	0.00468019	2.19997	1.13749	0.346379	1.41992	0.505812	0.860766	-1.19502	-0.257038
AGAP011914	AGAP011914		chr3L	34887067	34888478	+	0.0389083	1.84491	0.883551	0.0603699	-1.76393	-0.818794	0.981376	-1.10843	-0.148518
AGAP011916	COEB6582	carboxylesterase	chr3L	34977547	35045996	-	0.00014967	1.9017	0.927292	0.000149848	1.78837	0.838648	0.864889	1.0633	0.0885458
AGAP011922	AGAP011922	Lipase maturation factor	chr3L	35157040	35162408	-	0.0323876	-1.14739	-0.198358	0.14285	1.10909	0.149378	0.875679	1.03982	0.0563364
AGAP011923	AGAP011923		chr3L	35162795	35163336	-	0.808956	-1.12605	-0.171268	0.0981969	-1.34437	-0.426935	0.633445	-1.16546	-0.2209
AGAP011924	AGAP011924	Potassium channel subfamily K, invertebrate	chr3L	35170381	35172151	-	0.511	1.15273	0.205049	0.465959	1.16084	0.215175	0.522909	-1.15063	-0.202423
AGAP011925	AGAP011925	Patatin-like phospholipase domain containing 5	chr3L	35172820	35189359	-	0.0183051	-1.14649	-0.197219	0.000149662	-1.47837	-0.564009	0.000700324	-1.22713	-0.295286
AGAP011927	AGAP011927	brachyury protein	chr3L	35199312	35203297	-	0.14845	1.26166	0.335328	0.917199	1.08097	0.112329	0.271557	-1.21735	-0.283746
AGAP028680	AGAP028680		chr3L	35218974	35222670	-	0.453141	1.75983	0.815436	0.819019	1.42185	0.507764	0.999753	1.06094	0.0853491
AGAP028679	AGAP028679		chr3L	35223162	35227663	-	0.947257	1.20361	0.267368	0.973236	1.1652	0.220574	0.939195	1.21316	0.278765
AGAP011929	AGAP011929		chr3L	35228458	35230909	-	0.00899715	4.1995	2.07022	0.0693667	2.84939	1.51065	0.191672	2.30519	1.20489
AGAP011930	AGAP011930	F-box and leucine-rich repeat protein 9	chr3L	35231340	35233784	-	0.373186	1.88815	0.916972	0.824658	1.4326	0.518638	0.999992	1.02658	0.0378504
AGAP011931	mRpS31	28S ribosomal protein S31, mitochondrial	chr3L	35234486	35235888	+	0.167721	1.07754	0.107739	0.72309	-1.03963	-0.0560761	0.977689	-1.01784	-0.0255117
AGAP011932	AGAP011932	E3 ubiquitin-protein ligase mind-bomb	chr3L	35236213	35246540	-	0.651168	1.05538	0.0777617	0.998009	1.01194	0.0171289	0.33748	-1.07916	-0.109907
AGAP011933	AGAP011933	phosphorylated CTD-interacting factor	chr3L	35248295	35256802	-	0.677984	-1.06808	-0.0950203	0.983356	-1.02637	-0.0375471	0.999258	-1.01183	-0.0169735
AGAP011935	AGAP011935		chr3L	35261788	35281250	-	0.000164391	1.81298	0.858363	0.00015777	1.8561	0.892278	0.405756	1.16047	0.214713
AGAP011936	AGAP011936		chr3L	35354279	35369096	+	0.917376	1.23747	0.307396	0.347156	1.63932	0.713098	0.983076	1.14525	0.195662
AGAP011937	AGAP011937		chr3L	35390384	35398547	+	0.999607	-1.07618	-0.105926	0.859587	1.42812	0.51412	0.999254	1.09025	0.124658
AGAP011938	AGAP011938	lamin	chr3L	35398830	35407186	-	0.000288251	-1.17468	-0.232268	0.00324523	-1.12623	-0.171495	0.18485	1.06351	0.0888319
AGAP011939	AGAP011939		chr3L	35407813	35409899	-	0.812398	-1.11528	-0.157401	0.000153107	2.21754	1.14896	0.000154524	2.18213	1.12574
AGAP011940	AGAP011940	sphingomyelin phosphodiesterase	chr3L	35410219	35424955	-	0.426779	1.11869	0.161806	0.21546	1.15342	0.205921	0.839089	-1.06739	-0.0940886
AGAP028539	AGAP028539		chr3L	35431087	35451740	-	0.000149715	1.54712	0.629589	0.00019336	1.35339	0.436581	0.526989	-1.07444	-0.103582
AGAP011944	AGAP011944		chr3L	35469303	35475604	-	0.996687	-1.01194	-0.017128	0.908015	-1.03003	-0.0426931	0.998798	1.00924	0.0132637
AGAP011945	AGAP011945		chr3L	35474000	35474831	+	0.193762	1.14274	0.192496	0.000765219	-1.36233	-0.446081	0.000160704	-1.52829	-0.611915
AGAP011946	mRpL15	39S ribosomal protein L15, mitochondrial	chr3L	35475884	35477008	+	0.0407996	1.08499	0.117679	0.175458	1.06249	0.08745	0.338958	1.05077	0.0714426
AGAP011947	AGAP011947		chr3L	35477404	35482503	-	0.366202	1.34528	0.427902	0.958415	1.11252	0.153832	0.902904	1.14706	0.197946
AGAP011948	AGAP011948	threonine 3-dehydrogenase	chr3L	35499281	35502781	+	0.0180661	-1.09528	-0.1313	0.000149847	-1.25903	-0.332314	0.000154907	-1.21352	-0.279199
AGAP011951	CASPS4	short caspase 4	chr3L	35507076	35508920	-	0.903097	-1.23734	-0.30724	0.000795512	-3.68781	-1.88277	0.000155069	-6.56255	-2.71426
AGAP011952	CASPS3	short caspase 3	chr3L	35509681	35510862	+	0.00227848	-1.38637	-0.471315	0.000497559	-1.47938	-0.564996	0.00484486	-1.34807	-0.4309
AGAP011954	AGAP011954		chr3L	35511025	35517112	+	0.000923108	1.21402	0.279795	0.00509262	1.17181	0.228739	0.159058	-1.0943	-0.130008
AGAP011956	AGAP011956		chr3L	35528287	35545624	-	0.00673784	1.48696	0.57237	0.16627	1.2598	0.33319	0.998755	-1.0261	-0.0371656
AGAP011957	AGAP011957		chr3L	35577719	35579037	-	0.0417294	1.37279	0.457115	0.92343	1.08394	0.116279	0.431393	-1.19103	-0.252215
AGAP011958	AGAP011958		chr3L	35581645	35582665	-	0.928691	1.22545	0.293317	0.314773	1.66729	0.737509	1	-1.00708	-0.0101733
AGAP028038	AGAP028038		chr3L	35585745	35587212	-	0.977811	1.04092	0.0578651	0.883566	1.06733	0.0939999	0.197855	-1.17638	-0.234358
AGAP011959	king-tubby	protein king tubby	chr3L	35590245	35621100	+	0.649318	1.08456	0.117113	0.328371	1.12258	0.166822	1	1.0013	0.00187683
AGAP011960	AGAP011960	tRNA-specific 2-thiouridylase	chr3L	35622767	35624479	+	0.055013	-1.27815	-0.354052	0.196994	-1.20468	-0.268648	0.955929	1.05723	0.0802917
AGAP011961	AGAP011961	cell division control protein 45	chr3L	35624564	35627329	-	0.000533746	-1.70976	-0.773792	0.000161083	-2.01997	-1.01434	0.695063	-1.1326	-0.179639
AGAP011962	AGAP011962		chr3L	35628647	35641584	+	0.449289	-1.06788	-0.0947475	0.000846643	-1.22354	-0.291059	0.00017135	-1.3071	-0.386374
AGAP011963	AGAP011963		chr3L	35650756	35662780	-	0.999969	1.00399	0.00574875	0.996809	1.01285	0.0184202	0.0423864	1.1265	0.171846
AGAP011964	AGAP011964		chr3L	35663806	35666362	+	0.0302853	1.12897	0.175009	0.00112048	1.20345	0.267173	0.713352	1.04692	0.0661526
AGAP011965	AGAP011965	neuralized-like protein 411965]	chr3L	35666401	35673305	-	0.0660935	1.1664	0.222064	0.0812185	1.15947	0.213465	0.997186	1.01745	0.0249624
AGAP011966	AGAP011966	transcription termination factor 2	chr3L	35673956	35685896	+	0.000761462	-1.6721	-0.741658	0.000175754	-1.9443	-0.95925	0.991665	-1.04275	-0.0603943
AGAP011967	AGAP011967	IQ motif containing with AAA domain 1-like	chr3L	35682479	35684898	+	0.674935	-1.28245	-0.358903	0.831793	-1.21446	-0.280316	0.910112	-1.17185	-0.228788
AGAP011968	IR76b	ionotropic receptor IR76b	chr3L	35685959	35693114	-	0.00801845	1.3297	0.411105	0.00291254	1.38086	0.465563	0.986165	-1.03583	-0.0507879
AGAP011969	AGAP011969		chr3L	35694740	35696714	+	0.929037	1.1156	0.157814	0.272102	1.33555	0.417437	0.858216	-1.14564	-0.196151
AGAP011970	AGAP011970	Abhydrolase domain-containing protein 7	chr3L	35696744	35698211	-	0.97995	1.07118	0.0991974	0.131624	1.37302	0.457348	0.045864	1.47694	0.562607
AGAP011971	AGAP011971	Ser/Thr protein phosphatase/nucleotidase	chr3L	35698399	35700703	+	0.893177	-1.28867	-0.365885	0.958298	-1.21097	-0.276163	0.832956	-1.34139	-0.423734
AGAP011972	AGAP011972	Epoxide hydrolase	chr3L	35702128	35705181	+	0.000772055	1.28411	0.360773	0.000291292	1.33043	0.41189	0.0316634	1.16824	0.224336
AGAP028030	AGAP028030		chr3L	35706505	35712518	+	0.113518	-1.15731	-0.210781	0.000158784	1.51155	0.596033	0.705437	-1.0737	-0.102591
AGAP011973	AGAP011973	DNA-directed RNA polymerase III subunit RPC6	chr3L	35713447	35714541	+	0.0145714	-1.36811	-0.452188	0.00174913	-1.50339	-0.588216	0.999917	-1.01153	-0.0165396
AGAP011974	SCRC1	Class C Scavenger Receptor (Sushi/SCR/CCP and Somatomedin B domains),	chr3L	35714877	35717719	+	0.922112	1.05728	0.0803614	0.999534	-1.01454	-0.0208235	0.564058	-1.10979	-0.15029
AGAP011975	AGAP011975	Ufm1-specific protease 2	chr3L	35717978	35720384	+	0.999994	-1.00182	-0.00262451	0.00015695	1.21892	0.285606	0.000153225	1.22964	0.298233
AGAP028130	AGAP028130		chr3L	35741733	35766501	-	0.000149652	1.88763	0.916576	0.000149651	1.99245	0.994545	0.00889939	1.24292	0.31373
AGAP011980	AGAP011980		chr3L	35825737	35829773	-	0.00804325	1.82878	0.870879	0.00214245	2.03128	1.02239	0.00269907	1.99389	0.995589
AGAP011981	AGAP011981		chr3L	35830673	35834522	-	0.00015981	-3.84962	-1.94472	0.999996	-1.01173	-0.0168276	0.999787	1.03204	0.0455055
AGAP028541	AGAP028541		chr3L	35835442	35837981	-	0.083683	-2.78444	-1.47739	0.98575	-1.2019	-0.265314	0.461748	-1.86061	-0.895775
AGAP011982	AGAP011982		chr3L	35849053	35850604	-	0.08671	-1.43706	-0.523125	0.874737	-1.13086	-0.177418	0.103175	-1.41889	-0.504762
AGAP011983	AGAP011983	ATP-dependent (S)-NAD(P)H-hydrate dehydratase	chr3L	35856523	35858368	-	0.280171	-1.12401	-0.168657	0.400018	-1.1078	-0.147697	0.343387	-1.11498	-0.157015
AGAP011984	AGAP011984	UDP-N-acetyl-alpha-D-galactosamine:polypeptide N-acetylgalactosaminyltransferase 20	chr3L	35867191	35872777	+	0.0360161	1.33679	0.418769	0.890848	1.08376	0.116042	0.642302	-1.13167	-0.178448
AGAP011987	AGAP011987	Fas apoptotic inhibitory molecule	chr3L	35896365	35899236	+	0.0005132	1.41785	0.503707	0.00238508	1.33763	0.419675	0.985974	-1.03161	-0.0449047
AGAP029538	AGAP029538	Protein kinase C	chr3L	35899350	36001253	-	0.750212	1.04224	0.0596886	0.0153433	1.13623	0.184255	0.00201413	1.17894	0.237485
AGAP029571	AGAP029571		chr3L	36002294	36003835	+	0.783569	1.04364	0.0616264	0.999569	-1.00779	-0.0111885	0.734557	-1.0472	-0.066535
AGAP029590	AGAP029590		chr3L	36005336	36025907	-	0.25413	1.17685	0.234936	0.688254	1.10497	0.144005	0.143566	1.20921	0.274069
AGAP011996	AGAP011996	Protein RER1	chr3L	36027081	36029330	+	0.0127517	-1.09966	-0.137062	0.908337	-1.0216	-0.0308285	0.998955	-1.00647	-0.00930119
AGAP011997	AGAP011997	Cytosolic Fe-S cluster assembly factor NUBP1 homolog	chr3L	36031148	36032305	-	0.193114	-1.093	-0.128299	0.968836	-1.02425	-0.0345726	0.198802	1.09224	0.127293
AGAP012000	AGAP012000	fibrinogen and fibronectin	chr3L	36049525	36050591	-	0.000600569	2.88335	1.52775	0.000350212	3.11782	1.64054	0.062941	1.76474	0.819456
AGAP029252	AGAP029252		chr3L	36051349	36057621	+	0.00016567	-2.23713	-1.16165	0.000149652	-3.57725	-1.83885	0.00042608	-1.9113	-0.934553
AGAP012003	AGAP012003	tRNA pseudouridine synthase 10	chr3L	36083571	36085215	-	0.00134926	-1.57962	-0.659574	0.000449225	-1.68707	-0.754518	0.797786	-1.10678	-0.146368
AGAP012004	AGAP012004		chr3L	36085500	36087865	+	0.00414868	-1.32985	-0.411267	0.00452702	-1.32585	-0.406919	0.576965	1.1023	0.14052
AGAP012005	ABCF3	ATP-binding cassette transporter (ABC transporter) family F member 3	chr3L	36087902	36091062	-	0.0269881	-1.13182	-0.17864	0.00591375	-1.16474	-0.220003	0.856167	-1.0365	-0.0517244
AGAP012006	AGAP012006	Protein phosphatase 1 regulatory subunit 16A	chr3L	36141859	36174714	+	0.106328	1.08542	0.118249	0.999894	1.00447	0.00643444	0.523915	1.05005	0.0704594
AGAP028185	AGAP028185		chr3L	36176086	36193008	-	0.000162436	-1.48531	-0.570764	0.000149651	-2.02328	-1.01669	0.00106909	-1.32259	-0.403368
AGAP012007	AGAP012007		chr3L	36193474	36195214	+	0.390392	-1.11374	-0.155417	0.000187263	-1.48706	-0.572467	0.423039	-1.10966	-0.150116
AGAP012008	AGAP012008		chr3L	36198279	36217011	-	0.000149651	1.27059	0.345495	0.247205	-1.03785	-0.0535955	0.000150052	-1.16491	-0.220219
AGAP028012	AGAP028012	DNA-directed RNA polymerase subunit	chr3L	36219827	36225720	+	0.999973	-1.00746	-0.0107155	0.00866127	-1.33647	-0.418431	0.186978	-1.18422	-0.243942
AGAP012009	AGAP012009	chromodomain-helicase-DNA-binding protein 4	chr3L	36226493	36234710	+	0.874892	-1.05801	-0.0813503	0.999674	-1.01158	-0.0166054	0.998757	-1.01616	-0.0231247
AGAP012010	AGAP012010	6-phosphofructo-2-kinase / fructose-2,6-bisphosphatase	chr3L	36236339	36250566	+	0.164793	1.08307	0.115126	0.118355	-1.09011	-0.124471	0.0062382	-1.1481	-0.199252
AGAP012011	AGAP012011		chr3L	36257422	36262439	+	0.200107	1.36171	0.445423	0.190168	1.36756	0.451607	0.999977	1.01335	0.0191317
AGAP012012	AGAP012012		chr3L	36293016	36298533	-	0.00365984	-1.2376	-0.307541	0.000308147	-1.3357	-0.417601	0.000344259	-1.32881	-0.410137
AGAP012013	AGAP012013		chr3L	36300901	36305535	+	0.218977	-1.09148	-0.126281	0.313871	1.08122	0.112666	0.12164	1.10683	0.146433
AGAP012014	Arf1	ADP-ribosylation factor 1	chr3L	36305925	36313751	+	0.263251	-1.04595	-0.0648174	0.866213	1.0207	0.0295658	0.113276	1.05753	0.0806932
AGAP012015	AGAP012015		chr3L	36315853	36320313	+	0.00409607	1.38754	0.472528	0.00421466	1.38597	0.470893	0.130984	1.2091	0.273933
AGAP029443	AGAP029443		chr3L	36354830	36398535	+	0.0698153	1.17713	0.235273	0.111377	1.15997	0.214087	0.991079	-1.02528	-0.0360117
AGAP012017	AGAP012017		chr3L	36398497	36400052	-	0.0209257	-1.32787	-0.409109	0.00296697	-1.44115	-0.527225	0.935563	-1.06341	-0.0886922
AGAP012018	AGAP012018		chr3L	36401215	36406633	+	1	-1.00068	-0.000977516	0.980719	-1.03184	-0.0452251	0.999331	-1.01335	-0.0191326
AGAP012019	AGAP012019		chr3L	36421436	36444396	+	0.0171619	1.26975	0.344547	0.857323	1.06662	0.0930433	0.999617	1.01322	0.0189428
AGAP012023	AGAP012023		chr3L	36511129	36537183	+	0.0928507	-1.18354	-0.243111	0.0149724	-1.25646	-0.329368	0.866637	1.06093	0.0853252
AGAP012026	AGAP012026	beta-adrenergic-receptor kinase	chr3L	36538847	36650903	+	0.000149704	1.52933	0.612901	0.000150554	1.45043	0.536486	0.0880737	1.12902	0.175074
AGAP028157	AGAP028157		chr3L	36653861	36655980	+	0.0049174	-2.62675	-1.39328	0.000519163	-3.53048	-1.81986	0.736896	-1.31678	-0.397018
AGAP028108	AGAP028108		chr3L	36664129	36666255	+	0.000336608	1.56833	0.649231	0.00586647	1.37353	0.457893	0.286317	-1.16798	-0.224018
AGAP028194	AGAP028194		chr3L	36667027	36668540	+	0.263882	-1.05491	-0.0771208	0.850747	-1.02563	-0.0365038	0.644404	-1.03567	-0.0505705
AGAP028148	AGAP028148		chr3L	36668542	36670325	-	0.775621	-1.03366	-0.0477619	0.984127	-1.01498	-0.0214558	0.922666	-1.02357	-0.0336103
AGAP028174	AGAP028174		chr3L	36671218	36673293	+	0.0076149	-1.14708	-0.197966	0.00114499	-1.18774	-0.248219	0.02067	-1.1272	-0.172742
AGAP028040	AGAP028040		chr3L	36673270	36674981	-	0.451983	-1.10867	-0.148827	0.0488493	-1.20447	-0.268394	0.461381	1.10753	0.147347
AGAP028107	AGAP028107		chr3L	36675212	36676771	-	0.791047	1.15488	0.207745	0.523401	1.2261	0.294071	0.416008	1.25685	0.329813
AGAP027985	AGAP027985		chr3L	36677045	36678424	-	0.428567	-1.69545	-0.761667	0.99997	-1.03231	-0.0458789	0.205558	1.97804	0.984075
AGAP012027	AGAP012027		chr3L	36678570	36680030	-	1	1.0016	0.00231361	0.999799	-1.02848	-0.0405073	0.344641	1.37348	0.457833
AGAP028005	AGAP028005		chr3L	36680868	36682771	+	0.00727891	-1.92159	-0.942298	0.000670154	-2.38325	-1.25293	0.645534	1.24707	0.318543
AGAP028133	AGAP028133		chr3L	36682812	36686689	-	0.0510286	-1.21275	-0.278278	0.163033	-1.16384	-0.218899	0.657178	1.08935	0.123464
AGAP012028	AGAP012028	copper chaperone	chr3L	36687053	36688207	+	0.0190347	-1.20329	-0.26699	0.529305	-1.0848	-0.117431	0.999835	1.00839	0.0120544
AGAP012029	AGAP012029	centriolar protein POC1	chr3L	36688567	36689925	-	0.12508	-1.46323	-0.549155	0.0151078	-1.73165	-0.79215	0.706306	-1.20813	-0.272778
AGAP012030	mRpL21	39S ribosomal protein L21, mitochondrial	chr3L	36690523	36700661	-	0.206687	-1.15976	-0.213822	0.83637	-1.06963	-0.0971169	0.662703	-1.09239	-0.127493
AGAP028598	AGAP028598		chr3L	36691406	36695005	-	0.978024	1.02933	0.0417013	0.509056	1.08601	0.119032	0.0103563	1.22099	0.288053
AGAP012031	AGAP012031		chr3L	36711950	36724416	+	0.860465	1.13283	0.179936	0.102111	1.40958	0.495263	0.806144	-1.14976	-0.201334
AGAP029503	AGAP029503		chr3L	36740961	36793671	-	0.933074	-1.05546	-0.0778656	0.324159	1.14667	0.197451	0.142453	-1.18948	-0.250328
AGAP012032	AGAP012032		chr3L	36749516	36750946	+	1	-1.00185	-0.00267124	0.186536	-1.24753	-0.319073	0.76415	1.1177	0.160533
AGAP012034	AGAP012034		chr3L	36794199	36795847	-	0.0575375	-1.19739	-0.259896	0.622992	-1.08885	-0.122799	0.0305673	-1.22182	-0.289032
AGAP028167	AGAP028167		chr3L	36795976	36797737	-	0.999077	-1.01719	-0.0245867	0.0191163	1.27746	0.353278	0.998529	1.01928	0.0275455
AGAP028007	AGAP028007		chr3L	36797989	36799821	-	0.0870158	-2.0529	-1.03766	0.0462319	-2.24461	-1.16646	0.000617509	-4.14519	-2.05144
AGAP012037	CLIPB20	CLIP-domain serine protease	chr3L	36799960	36801498	-	0.00319316	1.51944	0.603539	0.00125453	1.5942	0.672831	0.999577	1.01919	0.027422
AGAP029495	AGAP029495		chr3L	36810300	36817078	-	0.505406	1.06638	0.0927181	0.998559	1.0111	0.0159225	0.818593	-1.04326	-0.0610981
AGAP012040	AGAP012040		chr3L	36831032	36833335	+	0.000652462	-2.05827	-1.04143	0.000314538	-2.21906	-1.14995	0.67238	-1.19346	-0.255147
AGAP012041	AGAP012041	Activated RNA polymerase II transcriptional coactivator p15	chr3L	36833619	36834236	+	0.00151369	-1.50529	-0.590037	0.00264795	-1.46733	-0.55319	0.909657	-1.07304	-0.101707
AGAP012042	AGAP012042		chr3L	36834185	36835199	-	0.944789	-1.03304	-0.0468969	0.169915	1.11175	0.152828	0.998202	1.01314	0.0188332
AGAP012043	AGAP012043		chr3L	36836416	36837429	+	0.983088	-1.23252	-0.301607	0.999334	1.09587	0.132075	0.998658	1.11461	0.156533
AGAP012044	AGAP012044	tetratricopeptide repeat protein 4	chr3L	36837592	36838982	+	0.00214445	-1.60503	-0.682596	0.000808383	-1.70018	-0.76569	0.869555	-1.10011	-0.137643
AGAP012045	AGAP012045	ATP-dependent RNA helicase DDX5/DBP2	chr3L	36839029	36852331	-	0.00880611	1.23417	0.303545	0.00219536	1.28292	0.359434	0.0505083	1.17606	0.233962
AGAP012046	AGAP012046	zinc transporter 9	chr3L	36852850	36856186	+	0.870094	-1.01973	-0.0281925	0.999998	-1.00106	-0.00153351	0.998471	1.0058	0.00834751
AGAP012047	AGAP012047	arylsulfatase B precursor	chr3L	36856230	36858354	-	0.0164418	1.27777	0.353625	0.999987	1.00571	0.0082078	0.0389249	1.23978	0.310082
AGAP012048	AGAP012048	Citrate synthase	chr3L	36859617	36870942	+	0.138829	1.34418	0.426729	0.88681	-1.1135	-0.155108	0.852911	-1.12423	-0.168934
AGAP012050	AGAP012050	cell differentiation protein RCD1 homolog	chr3L	36873497	36875556	+	0.00151253	-1.23038	-0.299107	0.000927772	-1.24562	-0.31687	0.98176	1.02284	0.0325794
AGAP012051	AGAP012051		chr3L	36875794	36894577	-	0.999958	1.00747	0.0107307	0.930218	-1.05226	-0.0734968	0.960672	1.04405	0.0621862
AGAP028542	AGAP028542		chr3L	36922649	36923519	-	0.792374	-1.10708	-0.146761	0.0507404	-1.32197	-0.402685	0.616067	-1.13887	-0.187598
AGAP029263	AGAP029263		chr3L	36930794	36934242	+	0.000159385	1.51202	0.596475	0.000333007	1.39557	0.48085	0.41839	-1.10441	-0.143275
AGAP029259	AGAP029259		chr3L	36934647	36938027	+	0.0450173	-1.55689	-0.638664	0.004041	-1.85986	-0.895192	0.999996	-1.00929	-0.0133381
AGAP012053	AGAP012053	alpha,alpha-trehalase	chr3L	36938555	36949962	-	0.000923471	-1.12329	-0.167736	0.000149661	-1.25981	-0.333212	0.000149669	-1.25282	-0.325185
AGAP029616	AGAP029616		chr3L	36972000	37149217	-	0.986381	1.01904	0.0272102	0.965521	1.02463	0.0350981	0.0230088	1.14174	0.191231
AGAP012056	AGAP012056	cofilin	chr3L	37151982	37164957	-	0.00891894	-1.1562	-0.209394	0.833082	-1.03852	-0.0545311	0.105138	1.10224	0.14044
AGAP012057	AGAP012057	RNA polymerase-associated protein RTF1	chr3L	37172770	37177318	-	0.0661441	-1.11345	-0.155035	0.0532919	-1.11824	-0.161233	0.460063	1.06437	0.0900021
AGAP012058	AGAP012058	PPPDE peptidase domain-containing protein 1	chr3L	37179071	37183892	+	0.178173	1.08123	0.112676	0.438128	1.05928	0.0830803	0.0242767	1.12138	0.165269
AGAP012059	AGAP012059	Wrapper	chr3L	37185049	37188779	-	0.000211746	1.42264	0.508568	0.000164292	1.47838	0.564018	0.139026	-1.14589	-0.196474
AGAP029650	AGAP029650		chr3L	37194326	37197986	-	0.0834748	-1.16261	-0.217371	0.00360225	-1.27102	-0.345985	0.296428	1.11544	0.157616
AGAP029469	AGAP029469	Non-specific serine/threonine protein kinase	chr3L	37198852	37309773	-	0.000151637	1.34105	0.423363	0.0811747	1.10689	0.146517	0.907926	1.03132	0.044488
AGAP012066	AGAP012066	calpain-3	chr3L	37332218	37336627	+	0.0158109	1.25	0.321924	0.000151537	1.639	0.712815	0.0568285	1.2	0.263029
AGAP012067	AGAP012067		chr3L	37336670	37343255	-	0.999983	1.0163	0.0233231	0.49089	-1.33758	-0.419624	0.895865	-1.1701	-0.226635
AGAP012068	AGAP012068	calpain, invertebrate	chr3L	37346839	37362636	-	0.58429	1.0761	0.105806	0.999657	1.00967	0.0138807	0.567413	-1.07761	-0.107841
AGAP012069	AGAP012069	calpain-3 isoform b	chr3L	37363316	37365136	-	0.218408	-1.45379	-0.539817	0.926705	-1.14298	-0.192797	0.766025	-1.21655	-0.282796
AGAP012070	AGAP012070	anaplastic lymphoma kinase	chr3L	37366200	37387583	-	0.000150269	1.76322	0.818211	0.000150182	1.77091	0.824493	0.358018	1.13225	0.179189
AGAP012071	AGAP012071	lactoylglutathione lyase	chr3L	37390032	37391514	-	0.606812	-1.1117	-0.152772	0.0190104	-1.30044	-0.379002	0.281456	1.16325	0.218167
AGAP029262	AGAP029262		chr3L	37392135	37393157	-	0.898711	1.09469	0.130521	0.583094	1.16499	0.220315	0.0835279	1.33321	0.414907
AGAP012072	AGAP012072	lactoylglutathione lyase	chr3L	37400020	37401482	-	0.974207	1.15154	0.20356	0.29256	1.62775	0.702881	0.000202417	-4.81049	-2.26618
AGAP029447	AGAP029447		chr3L	37402730	37405530	-	0.965908	-1.06763	-0.0944147	0.580479	-1.16514	-0.220505	0.71481	-1.13811	-0.186639
AGAP012076	AGAP012076	transforming growth factor beta, invertebrate	chr3L	37443983	37446534	+	0.850622	1.06155	0.0861702	0.996071	-1.02166	-0.0309219	0.958249	-1.04127	-0.0583463
AGAP012077	AGAP012077	actin-related protein 10	chr3L	37448340	37449810	+	0.999774	-1.00706	-0.0101452	0.123892	1.10888	0.149102	0.993849	1.01629	0.0233068
AGAP029205	AGAP029205	ATP synthase subunit beta	chr3L	37450901	37452942	-	0.000314751	1.40723	0.492861	0.532021	1.09342	0.128854	0.0751088	-1.17616	-0.234081
AGAP012078	AGAP012078	peptide chain release factor 1	chr3L	37454000	37454977	+	0.943964	-1.14086	-0.190121	0.361695	1.40208	0.487566	0.000646496	-2.65622	-1.40937
AGAP029057	AGAP029057		chr3L	37454988	37455840	-	0.028666	-2.01199	-1.00863	0.148285	-1.66843	-0.738492	0.000942035	-2.94554	-1.55853
AGAP012079	AGAP012079	Miranda	chr3L	37456333	37472753	-	0.00954553	-1.32809	-0.409356	0.00218561	-1.4046	-0.490154	0.07746	1.22667	0.294749
AGAP012081	AGAP012081	F-type H+-transporting ATPase subunit beta	chr3L	37466325	37468073	-	0.000352641	1.34038	0.422638	0.951212	1.03567	0.0505648	0.00525423	-1.23491	-0.304401
AGAP012082	AGAP012082	mitochondrial peptide chain release factor	chr3L	37468590	37469936	+	0.898967	-1.06488	-0.0906868	0.98268	-1.03856	-0.0545797	0.11	1.20794	0.272547
AGAP029317	AGAP029317		chr3L	37470045	37470873	-	0.0322705	-1.3338	-0.415547	0.000174293	-1.83016	-0.871969	0.247619	1.20575	0.269929
AGAP012083	AGAP012083	Trafficking protein particle complex 5	chr3L	37475449	37476351	-	0.999438	-1.02227	-0.0317755	1	1.00092	0.00133133	0.686123	-1.13988	-0.188877
AGAP012084	AGAP012084	DNA-directed RNA polymerase I subunit RPA43	chr3L	37476628	37478003	+	0.155037	-1.22605	-0.294018	0.00512942	-1.4276	-0.513592	0.946783	-1.06233	-0.0872374
AGAP029653	AGAP029653		chr3L	37478201	37500405	-	0.000507845	1.17513	0.232821	0.00980701	1.1195	0.162857	0.916116	1.02413	0.0344048
AGAP012087	AGAP012087	7SK snRNA methylphosphate capping enzyme	chr3L	37501060	37509911	-	0.00193693	-1.31237	-0.392177	0.000422003	-1.38711	-0.472084	1	1.00138	0.00198555
AGAP012088	AGAP012088	stromal membrane-associated protein	chr3L	37510387	37515572	+	0.0051046	-1.15514	-0.208072	0.690338	-1.04503	-0.0635462	0.807253	-1.03749	-0.0530987
AGAP012089	AGAP012089	nuclear inhibitor of protein phosphatase 1	chr3L	37515698	37517732	-	0.000236135	-1.17553	-0.233316	0.000162435	-1.20408	-0.26793	0.498301	-1.04259	-0.0601664
AGAP012090	AGAP012090	serine/threonine-protein kinase MRCK	chr3L	37562719	37580684	+	0.000166831	1.25676	0.32971	0.00514643	1.14669	0.19748	0.0528324	1.10277	0.141134
AGAP012091	AGAP012091		chr3L	37584610	37585115	-	0.204799	-2.02614	-1.01873	0.382518	1.77432	0.827265	0.00170499	4.52863	2.17908
AGAP012092	AGAP012092		chr3L	37589068	37592381	-	0.0357328	1.21956	0.28636	0.856355	1.06189	0.0866299	0.00120988	1.36114	0.444813
AGAP012093	AGAP012093		chr3L	37596652	37601633	+	0.0191114	-1.13285	-0.179958	0.0293578	1.12405	0.168711	0.297086	-1.07312	-0.101809
AGAP029122	G-s-alpha-60A	Guanine nucleotide-binding protein G(s) subunit alpha	chr3L	37603027	37627558	+	0.000156377	1.36604	0.450005	0.000251838	1.29491	0.372855	0.499446	1.06945	0.0968657
AGAP012096	AGAP012096	phenylalanyl-tRNA synthetase alpha chain	chr3L	37631868	37633691	+	0.823704	-1.04795	-0.0675716	0.206647	-1.10574	-0.145015	0.999878	-1.00667	-0.00959396
AGAP012097	SLC25A11	mitochondrial 2-oxoglutarate/malate transporter (solute carrier family 25)	chr3L	37633780	37638619	+	0.0673209	-1.10533	-0.144476	0.999856	-1.00538	-0.00774002	0.0128831	-1.13889	-0.187625
AGAP029537	AGAP029537	Kinase	chr3L	37639724	37641252	-	0.161324	-1.21122	-0.276466	0.896483	-1.07274	-0.101297	0.342076	-1.16501	-0.220345
AGAP012100	RpS26	40S ribosomal protein S26	chr3L	37645770	37647104	+	0.0216438	-1.11385	-0.155554	0.621549	-1.0445	-0.0628071	0.228445	-1.06981	-0.097353
AGAP012101	AGAP012101		chr3L	37648675	37650430	+	0.00162113	-1.27333	-0.348605	0.0370587	-1.17353	-0.230857	0.0734474	-1.15237	-0.204604
AGAP012103	AGAP012103	Insulin-like growth factor 2 mRNA-binding protein 2	chr3L	37664156	37694097	-	0.0386896	-1.33102	-0.412535	0.00299664	-1.49926	-0.58425	0.999484	-1.01939	-0.0277042
AGAP012104	AGAP012104	(Dimethylallyl)adenosine tRNA methylthiotransferase MiaB	chr3L	37738835	37740909	+	0.999989	1.00328	0.00472927	0.28432	-1.08565	-0.11856	0.778997	1.04677	0.0659437
AGAP012105	AGAP012105	transcription initiation factor TFIID subunit 8	chr3L	37741173	37742440	+	0.790626	-1.05583	-0.0783749	0.239192	-1.11092	-0.151752	0.992698	-1.02058	-0.0293827
AGAP012106	AGAP012106	F-type H+-transporting ATPase subunit beta	chr3L	37742456	37744693	-	0.00516342	1.2707	0.345624	0.612351	1.08406	0.116448	0.632186	-1.08203	-0.113737
AGAP012107	AGAP012107	SUMO-conjugating enzyme UBC9	chr3L	37745207	37746664	-	0.000247915	-2.23216	-1.15844	0.000181783	-2.38679	-1.25507	0.999994	1.00903	0.0129652
AGAP029322	AGAP029322		chr3L	37747248	37747602	-	0.107637	-1.19338	-0.255054	0.310134	-1.14224	-0.191861	0.982002	1.03625	0.0513663
AGAP012108	AGAP012108	Ras-related protein Ral-A	chr3L	37747933	37751886	+	0.00543561	-1.23902	-0.309205	0.010457	-1.21791	-0.284402	0.398317	-1.09612	-0.132405
AGAP012109	AGAP012109	negative elongation factor B	chr3L	37753302	37755356	-	0.0203305	-1.17314	-0.23038	0.120851	-1.12345	-0.16794	0.998521	1.01266	0.0181494
AGAP029762	AGAP029762		chr3L	37755724	37757259	+	0.0286637	-1.1872	-0.24756	0.110984	-1.14366	-0.193653	0.446137	1.09169	0.126569
AGAP029761	AGAP029761		chr3L	37757598	37759203	+	0.243877	-1.31823	-0.398597	0.27976	-1.30289	-0.381719	0.997348	1.04231	0.0597887
AGAP012111	AGAP012111	sphingolipid delta-4 desaturase	chr3L	37759304	37763061	-	0.0147808	-1.09177	-0.126663	0.0199539	1.08775	0.121347	0.00283088	1.11432	0.156168
AGAP012112	AGAP012112	glucose dehydrogenase (acceptor)	chr3L	37763161	37765032	+	0.00174936	-1.41059	-0.496304	0.00116371	-1.43446	-0.520506	0.981973	-1.03872	-0.0548058
AGAP012113	AGAP012113	ubiquitin carboxyl-terminal hydrolase L3	chr3L	37765069	37766262	-	0.000151751	-1.38093	-0.465638	0.0484085	-1.13116	-0.177808	0.999705	1.00749	0.0107641
AGAP012114	PBD2	piggyBac-derived 2	chr3L	37766973	37768835	+	0.999971	-1.0052	-0.00748444	0.99717	-1.01653	-0.0236492	0.99993	1.00652	0.00937748
AGAP012115	AGAP012115	Ca2+-transporting ATPase	chr3L	37772507	37782227	-	0.227267	1.09489	0.13079	0.38107	1.0789	0.109566	0.75538	1.05006	0.0704746
AGAP029612	AGAP029612		chr3L	37826288	37830702	-	0.201478	-1.09892	-0.13608	0.0257654	-1.15221	-0.204402	0.989714	-1.01921	-0.0274525
AGAP012118	AGAP012118	FGFR1 oncogene partner 2-like protein	chr3L	37831155	37833724	+	0.584352	1.02302	0.0328274	0.660148	-1.02101	-0.029995	0.942892	-1.01141	-0.0163708
AGAP012119	AGAP012119	ubiquitin carboxyl-terminal hydrolase 22/27/51	chr3L	37833761	37836810	-	0.000565751	-1.48102	-0.566592	0.000367506	-1.51612	-0.600381	0.965043	1.04661	0.0657234
AGAP012120	AGAP012120		chr3L	37837089	37838522	-	0.0159552	-1.44198	-0.528056	0.00981959	-1.47852	-0.564152	0.989352	1.04732	0.0667047
AGAP012121	AGAP012121	RIO kinase 1	chr3L	37838774	37840593	-	0.113297	-1.23969	-0.309983	0.000169872	-1.77915	-0.831184	0.0429067	-1.29497	-0.372922
AGAP012122	AGAP012122	DNA-directed RNA polymerase III subunit RPC8	chr3L	37840674	37841735	+	0.114911	-1.1585	-0.21226	0.0194688	-1.22245	-0.289771	0.36724	-1.11115	-0.152059
AGAP012123	AGAP012123	F-box and leucine-rich repeat protein 16	chr3L	37841771	37877895	-	0.0146441	1.23934	0.309572	0.0304926	1.21233	0.277777	0.993931	-1.02339	-0.0333538
AGAP012124	AGAP012124		chr3L	37857555	37858415	+	0.631905	-1.07332	-0.102078	0.268337	-1.1115	-0.152513	0.991617	1.02223	0.0317268
AGAP012125	AGAP012125	ribonuclease P/MRP protein subunit POP1	chr3L	37911218	37912340	+	0.000557751	-1.51451	-0.598855	0.000168496	-1.69773	-0.763607	0.846916	-1.07818	-0.108596
AGAP012126	AGAP012126	lysophospholipase II	chr3L	37912530	37916108	-	0.000778645	1.15548	0.208497	0.000748858	1.1563	0.209514	0.205899	1.0634	0.0886803
AGAP029597	AGAP029597		chr3L	37916503	37930619	-	0.00842047	1.14385	0.193902	0.949505	-1.02422	-0.0345201	0.849932	-1.03408	-0.0483465
AGAP012129	AGAP012129	dimethyladenosine transferase 1, mitochondrial	chr3L	37934854	37936565	+	0.538204	1.04324	0.0610676	0.946203	1.0199	0.0284252	0.675539	-1.03668	-0.0519724
AGAP012130	ATN	allatotropin	chr3L	37941630	37958996	+	0.000156446	1.59651	0.674925	0.000150858	1.67665	0.745579	0.615253	1.09259	0.127752
AGAP028747	AGAP028747		chr3L	37973306	37974119	+	0.999967	-1.03443	-0.0488315	0.059443	-2.54727	-1.34895	0.276615	-1.91652	-0.938486
AGAP012134	AGAP012134	HIV-1 Vpr-binding protein	chr3L	37991587	37998562	-	0.0758767	-1.15875	-0.212565	0.00154535	-1.28921	-0.366482	0.554447	-1.08251	-0.114385
AGAP012135	Rpn8	26S proteasome 26S non-ATPase subunit N8	chr3L	37999396	38000592	-	0.0114017	-1.15313	-0.205555	0.131976	-1.09844	-0.13545	0.716055	-1.04768	-0.0671988
AGAP012136	mRpS25	28S ribosomal protein S25, mitochondrial	chr3L	38000934	38001850	+	0.986206	1.02641	0.0376024	1	1.00173	0.00249863	0.405762	-1.09879	-0.135913
AGAP012137	AGAP012137	RNA binding motif protein 18	chr3L	38001841	38002765	-	0.91535	-1.05532	-0.0776739	0.978165	-1.03713	-0.0526037	0.864157	-1.06454	-0.0902319
AGAP012138	RpL21	60S ribosomal protein L21	chr3L	38003040	38004273	+	0.393207	-1.06255	-0.087533	0.995202	-1.01263	-0.0181055	0.5479	-1.05275	-0.0741653
AGAP012139	AGAP012139	ubiquitin carboxyl-terminal hydrolase 12/46	chr3L	38004437	38007219	-	0.000221553	-1.21532	-0.281342	0.000149912	-1.31548	-0.395589	0.999968	1.00327	0.0047102
AGAP012140	eIF3b	Eukaryotic translation initiation factor 3 subunit B	chr3L	38007368	38011706	+	0.0282454	-1.14411	-0.194221	0.0370323	-1.13763	-0.186035	0.997437	-1.01287	-0.0184555
AGAP012141	AGAP012141	ankyrin repeat-rich membrane spanning protein	chr3L	38012124	38040899	+	0.924098	-1.03927	-0.0555763	0.000154185	-1.44891	-0.534967	0.0655473	-1.15053	-0.202301
AGAP012142	AGAP012142	U4/U6 small nuclear ribonucleoprotein Prp31	chr3L	38042815	38044929	-	0.00358457	-1.28535	-0.362164	0.0242221	-1.21521	-0.281202	0.92898	1.04547	0.064146
AGAP012143	AGAP012143	mTERF domain-containing protein, mitochondrial	chr3L	38045129	38046261	+	1	-1.00035	-0.000508308	1	1.00054	0.000782013	0.996867	-1.01902	-0.0271835
AGAP012144	AGAP012144	endoplasmic reticulum-Golgi intermediate compartment protein 3	chr3L	38046288	38048934	-	0.00114542	-1.21399	-0.279756	0.462623	-1.06666	-0.0931015	0.692157	1.05079	0.0714769
AGAP012145	AGAP012145	Reactive oxygen species modulator 1	chr3L	38047035	38047629	+	0.229782	1.06659	0.0930099	0.924055	1.0239	0.0340729	0.0196035	-1.11037	-0.151047
AGAP012146	AGAP012146	phosphatidylserine synthase 1	chr3L	38050671	38059300	+	0.000307734	-1.25185	-0.324059	0.000149651	-1.70395	-0.768886	0.000155155	-1.32979	-0.411202
AGAP029253	AGAP029253		chr3L	38059843	38065237	-	0.0773047	1.69937	0.765004	0.0069919	2.15136	1.10525	0.582728	1.31974	0.400249
AGAP029287	AGAP029287		chr3L	38066559	38069290	+	0.000165357	1.54427	0.626925	0.00015129	1.64615	0.719099	0.704233	-1.08072	-0.111994
AGAP012148	AGAP012148	mitogen-activated protein kinase	chr3L	38069834	38083361	-	0.00482975	-1.08741	-0.120894	0.00070454	-1.11092	-0.15176	0.0967906	-1.05437	-0.0763807
AGAP012152	AGAP012152		chr3L	38083900	38086412	+	0.974636	1.0457	0.0644751	0.000627365	1.51662	0.600863	0.0259698	1.29751	0.375748
AGAP012154	AGAP012154	solute carrier family 15 member 1	chr3L	38086822	38094356	-	0.000196042	-1.55064	-0.632868	0.000149839	-1.83285	-0.874087	0.0609342	-1.21705	-0.283386
AGAP012155	ABCA6	ATP-binding cassette transporter (ABC transporter) family A member 6	chr3L	38100128	38105509	+	0.951909	-1.10323	-0.141734	0.940016	-1.11048	-0.151178	0.597108	1.22643	0.294461
AGAP012156	ABCA5	ATP-binding cassette transporter (ABC transporter) family A member 5	chr3L	38107309	38112799	+	0.00458427	-1.60941	-0.68653	0.99996	1.01254	0.0179753	0.170525	-1.30004	-0.378551
AGAP028631	AGAP028631		chr3L	38113091	38119065	-	0.0480185	-1.27862	-0.354584	0.0630967	-1.26377	-0.337737	0.958332	1.05502	0.0772715
AGAP012159	AGAP012159		chr3L	38121356	38123269	+	0.169336	1.15661	0.209905	0.0651497	1.19566	0.257808	0.163057	1.15822	0.211915
AGAP012160	AGAP012160	kinetochore-associated protein 1	chr3L	38123322	38130322	-	0.00315482	-1.45829	-0.544274	0.00026788	-1.67579	-0.744842	0.999941	-1.01046	-0.0150185
AGAP012161	AGAP012161	guanylate cyclase	chr3L	38132077	38176486	+	0.000539823	1.34624	0.428932	0.000471547	1.35356	0.436758	0.340507	1.10851	0.148626
AGAP012163	AGAP012163	guanylate cyclase	chr3L	38197893	38239230	+	0.00427398	1.17071	0.22738	0.873936	-1.03468	-0.0491896	0.84333	-1.03732	-0.0528584
AGAP012164	GPRNPR4	putative neuropeptide receptor 4	chr3L	38240948	38242531	+	0.166736	1.3542	0.43744	0.149168	1.36569	0.44963	0.993147	1.05373	0.0755067
AGAP029764	AGAP029764		chr3L	38242560	38245180	-	0.0952111	-1.30071	-0.379297	0.388369	1.19351	0.255214	0.721052	-1.12821	-0.17404
AGAP029763	AGAP029763		chr3L	38245940	38247405	-	0.00952608	-1.42799	-0.513983	0.000149652	2.73863	1.45345	0.000158213	1.96037	0.971129
AGAP012166	AGAP012166		chr3L	38249153	38250999	+	0.996792	-1.02079	-0.0296793	0.99653	-1.02122	-0.0302877	0.0321724	-1.22199	-0.289229
AGAP012167	Pgi	phosphoglucose isomerase (glucose-6-phosphate isomerase)	chr3L	38253904	38260323	+	0.929917	1.06113	0.0855989	0.977949	-1.04359	-0.0615511	0.928215	-1.06158	-0.0862179
AGAP012168	AGAP012168	Rho GDP-dissociation inhibitor	chr3L	38263673	38269107	-	0.450656	-1.07526	-0.104679	0.0962106	-1.12184	-0.165864	0.9463	1.0312	0.0443287
AGAP028632	hay	haywire protein DNA repair helicase	chr3L	38269561	38272914	+	0.0196625	-1.18211	-0.241368	0.250075	-1.10571	-0.144973	0.910779	1.04046	0.0572205
AGAP029306	AGAP029306		chr3L	38273257	38273996	+	0.00390908	1.34015	0.422398	0.00241127	1.36331	0.447112	0.345213	-1.13602	-0.183994
AGAP029607	AGAP029607		chr3L	38275163	38304354	-	0.00918866	-1.16467	-0.219923	0.0356114	-1.13349	-0.180775	0.988124	-1.01856	-0.0265379
AGAP029334	AGAP029334		chr3L	38311951	38315313	-	0.640467	1.32262	0.403395	0.909787	-1.18639	-0.246574	0.928622	-1.17251	-0.229599
AGAP029308	AGAP029308		chr3L	38316656	38322114	-	0.797409	1.07828	0.108731	0.000335966	1.49849	0.583509	0.000911143	1.42699	0.512978
AGAP012174	AGAP012174		chr3L	38322377	38324746	-	0.0138253	-1.18998	-0.250942	0.0301532	-1.16782	-0.223817	0.991758	-1.02034	-0.0290489
AGAP012175	AGAP012175	phosphatidylinositol-bisphosphatase	chr3L	38326544	38338055	-	0.309339	1.06782	0.0946684	0.469451	1.05675	0.0796404	0.738388	1.04083	0.0577354
AGAP012176	AGAP012176		chr3L	38339409	38342455	-	0.000752022	1.41616	0.501983	0.00399358	1.33072	0.412212	0.397294	-1.12519	-0.170172
AGAP012177	AGAP012177	Aveugle	chr3L	38343334	38344111	+	0.148717	-1.09428	-0.129988	0.0345069	-1.12703	-0.17252	0.212959	-1.08552	-0.11839
AGAP012178	AGAP012178		chr3L	38344172	38346648	-	0.106735	1.2845	0.361209	0.00523458	1.49264	0.577868	0.998198	-1.02809	-0.0399623
AGAP012179	AGAP012179		chr3L	38353298	38384572	-	0.000149732	1.59659	0.674997	0.000149744	1.59188	0.670732	0.746731	1.06099	0.0854101
AGAP012180	AGAP012180	Transmembrane protein 234 homolog	chr3L	38406756	38407477	-	0.943575	-1.09162	-0.12647	0.99931	1.02801	0.0398598	0.613599	-1.18594	-0.246036
AGAP012181	AGAP012181		chr3L	38407800	38440997	-	0.340206	1.19375	0.255495	0.835111	1.09923	0.136495	0.144175	-1.25596	-0.328789
AGAP012183	AGAP012183		chr3L	38457365	38460866	+	1	-1.00074	-0.00106812	0.140524	1.06915	0.0964642	0.620099	1.03879	0.0548983
AGAP012184	AGAP012184	FK506-binding protein 1	chr3L	38472942	38474055	-	0.00407487	-1.1906	-0.251687	0.00345406	-1.19476	-0.256716	0.0706986	-1.12176	-0.165759
AGAP012185	AGAP012185	erythrocyte membrane protein band 4,1	chr3L	38503824	38514776	+	0.000178112	1.43325	0.519291	0.000158118	1.47771	0.563366	0.313779	1.10977	0.150255
AGAP012186	AGAP012186	lipoyltransferase 1	chr3L	38520460	38529973	+	0.00964052	1.19311	0.254725	0.998588	1.01247	0.0178814	0.995766	-1.0165	-0.0236168
AGAP012187	AGAP012187		chr3L	38531250	38532028	-	0.999998	-1.00893	-0.0128329	0.324723	1.39782	0.483177	0.0493428	1.6917	0.758475
AGAP012188	AGAP012188	ubiquinol-cytochrome c reductase subunit 7	chr3L	38533197	38534180	+	0.000543893	1.24825	0.319902	0.821583	1.04314	0.0609293	0.000322568	-1.26945	-0.344209
AGAP012189	AGAP012189	abhydrolase domain-containing protein 12	chr3L	38536266	38542839	+	0.815984	-1.05848	-0.081996	0.960529	-1.03589	-0.0508747	0.549136	-1.08527	-0.118056
AGAP012190	AGAP012190		chr3L	38545498	38552127	-	0.201082	1.17433	0.231837	0.494186	-1.12219	-0.166321	0.0268955	-1.27083	-0.345768
AGAP012192	AGAP012192	DNA mismatch repair protein MLH1	chr3L	38566098	38568181	+	0.0107792	-1.36664	-0.450631	0.00413318	-1.42276	-0.508693	0.969919	1.05083	0.0715313
AGAP012191	AGAP012191	mitochondrial succinate dehydrogenase assembly factor 2	chr3L	38568211	38568970	-	0.00326683	1.19146	0.252728	0.00687794	1.1734	0.230693	0.326103	-1.07927	-0.110054
AGAP012193	AGAP012193	ubiquitin-conjugating enzyme E2 F	chr3L	38569251	38571085	+	0.840584	-1.03202	-0.0454645	0.956291	1.02138	0.0305138	0.115895	1.08407	0.116457
AGAP012194	AGAP012194	DnaJ (Hsp40) homolog, subfamily B	chr3L	38573673	38579166	-	0.00384331	-1.19172	-0.25305	0.000283293	-1.27528	-0.35081	0.892771	1.03621	0.0513124
AGAP012195	AGAP012195		chr3L	38650274	38650988	-	0.982064	-1.01189	-0.0170469	0.000292951	-1.14416	-0.19429	0.884291	-1.02051	-0.0292921
AGAP012196	AGAP012196	Histone H3	chr3L	38651386	38651796	-	0.000435321	-3.17015	-1.66455	0.00153072	-2.6898	-1.4275	0.794517	-1.25122	-0.323333
AGAP012197	AGAP012197	Histone H3	chr3L	38653718	38654128	-	0.00106499	-2.19646	-1.13518	0.00225257	-2.0566	-1.04026	0.0451082	-1.61613	-0.692543
AGAP012200	AGAP012200		chr3L	38657564	38658292	-	0.000446068	-1.43678	-0.522836	0.000149711	-1.84179	-0.881111	0.439805	1.11628	0.158704
AGAP012203	AGAP012203	membrane-bound transcription factor site-1 protease	chr3L	38710282	38715571	-	0.418214	-1.04509	-0.0636263	0.704735	-1.03227	-0.0458145	0.704262	1.03229	0.0458441
AGAP012204	AGAP012204	H/ACA ribonucleoprotein complex subunit 2	chr3L	38716326	38717256	+	0.99309	-1.02709	-0.0385656	0.0259576	-1.24682	-0.318248	0.343281	-1.13204	-0.178928
AGAP028633	AGAP028633		chr3L	38717523	38719933	-	0.739498	1.04648	0.0655403	0.42895	1.06772	0.0945358	0.99744	-1.01205	-0.0172863
AGAP012207	AGAP012207		chr3L	38720404	38721430	+	0.871533	1.06568	0.0917687	0.159001	1.17657	0.234583	0.976753	1.03917	0.0554271
AGAP012208	AGAP012208	glycosyltransferase 25 family member	chr3L	38721547	38724206	+	0.099558	1.15714	0.210566	0.70852	1.07121	0.0992374	0.991881	-1.02366	-0.0337362
AGAP029539	AGAP029539		chr3L	38793497	38912812	+	0.129577	1.12839	0.174265	0.0681582	1.14789	0.198979	0.1238	1.12981	0.17608
AGAP028635	AGAP028635		chr3L	38964170	38969264	-	0.1138	-1.26202	-0.335732	0.0673864	-1.2952	-0.37317	0.575663	1.14212	0.19172
AGAP012216	AGAP012216	sterol O-acyltransferase	chr3L	38969597	38971631	-	0.000150446	-1.75285	-0.809701	0.000149652	-2.09484	-1.06684	0.879535	-1.06303	-0.0881796
AGAP012217	AGAP012217	sterol O-acyltransferase	chr3L	38973188	38975218	+	0.000149673	-1.86545	-0.899522	0.000149651	-2.09763	-1.06876	0.460568	-1.11108	-0.151959
AGAP012218	AGAP012218	sugar transporter ERD6-like 6	chr3L	38976274	38979787	+	0.011239	-1.34636	-0.429064	0.463496	-1.13935	-0.188209	0.0391363	-1.28052	-0.35673
AGAP028543	AGAP028543		chr3L	38979713	38982973	-	0.487978	-1.21039	-0.275471	0.993668	1.04808	0.0677424	0.350689	-1.24746	-0.318992
AGAP012219	Med1	mediator of RNA polymerase II transcription subunit 1	chr3L	38984594	38992235	+	0.12254	-1.18223	-0.241511	0.0523254	-1.219	-0.285695	0.998624	-1.01798	-0.0257025
AGAP012220	ORK	orcokinin	chr3L	38992445	39000089	-	0.000149956	1.4846	0.570071	0.000149668	1.56461	0.645801	0.660586	1.0616	0.0862341
AGAP012221	AGAP012221		chr3L	39030561	39031745	+	0.371283	1.37821	0.462801	0.975957	-1.10456	-0.14347	0.530716	1.31065	0.390281
AGAP029560	AGAP029560		chr3L	39057664	39121090	+	0.000150158	1.53881	0.621819	0.0509281	1.1634	0.218349	0.991996	-1.02149	-0.0306683
AGAP012225	AGAP012225		chr3L	39124179	39127316	-	0.160151	1.53142	0.614874	0.00364289	2.18661	1.12869	0.999995	1.01186	0.0170054
AGAP012226	AGAP012226		chr3L	39127949	39151176	-	0.00193712	1.27376	0.349091	0.000162646	1.44288	0.528947	0.457138	1.08994	0.124247
AGAP012227	AGAP012227	Haloacid dehalogenase-like hydrolase domain-containing protein 2	chr3L	39154038	39155141	+	0.639443	1.08875	0.122668	0.644098	-1.08822	-0.121974	0.16936	1.15729	0.210754
AGAP012228	AGAP012228	NGG1 interacting factor 3-like protein	chr3L	39155289	39156368	-	0.0164384	-1.2145	-0.280359	0.00125375	-1.30642	-0.385615	0.178843	-1.13317	-0.180367
AGAP012229	AGAP012229	histone acetyltransferase MYST1	chr3L	39156406	39158546	-	0.00150315	-1.16303	-0.217891	0.227316	-1.06988	-0.0974522	0.000254484	1.21119	0.276428
AGAP012230	AGAP012230	amyrel	chr3L	39158788	39160816	+	0.820892	-1.18078	-0.239735	0.435212	-1.31387	-0.393824	0.974315	-1.09665	-0.13311
AGAP012231	AGAP012231		chr3L	39160823	39162502	-	0.619924	-1.26017	-0.333617	0.582168	-1.27326	-0.348531	0.0193236	-1.78819	-0.838497
AGAP028636	AGAP028636		chr3L	39163524	39172293	-	0.152042	1.43596	0.522016	0.462078	1.28394	0.360574	0.999997	-1.009	-0.0129309
AGAP012235	AGAP012235	prefoldin 6	chr3L	39176668	39177692	+	0.000186225	-1.25031	-0.322289	0.000153463	-1.29579	-0.373831	0.0210504	-1.12401	-0.168659
AGAP012236	AGAP012236		chr3L	39182641	39206649	+	0.994534	1.02357	0.0336113	0.826264	1.06472	0.0904713	0.122896	1.16643	0.222105
AGAP029483	AGAP029483		chr3L	39207858	39237044	-	0.99743	-1.01985	-0.0283585	0.177063	-1.15543	-0.208431	0.00326864	-1.31727	-0.397546
AGAP012239	AGAP012239		chr3L	39241962	39247700	-	0.0198077	-1.20272	-0.266298	0.000551634	-1.33339	-0.415096	0.921657	-1.04299	-0.0607319
AGAP012240	AGAP012240		chr3L	39249055	39252118	+	0.0108959	-1.11766	-0.160482	0.00954568	-1.11987	-0.163336	0.142711	-1.07415	-0.103201
AGAP012241	AGAP012241	TRP channel protein nanchung	chr3L	39252710	39255937	+	0.114595	1.69802	0.763855	0.211575	1.57622	0.656466	0.999703	1.03866	0.0547211
AGAP028637	AGAP028637	dual specificity phosphatase	chr3L	39260057	39271486	+	0.000149683	1.82977	0.871663	0.000149709	1.80234	0.849874	0.400785	1.11671	0.159256
AGAP012244	AGAP012244	BR serine/threonine kinase	chr3L	39273018	39283018	+	0.000158136	1.76169	0.816958	0.000171096	1.70321	0.768259	0.860802	1.07683	0.106793
AGAP012245	AGAP012245	DNA mismatch repair protein MSH4	chr3L	39286946	39290129	+	0.00818763	-1.34981	-0.432761	0.00107932	-1.46567	-0.551562	0.0201131	-1.30378	-0.382703
AGAP012247	AGAP012247	phosphoserine phosphatase	chr3L	39292847	39298348	+	0.000149967	-2.83852	-1.50514	0.000397973	-1.96781	-0.976589	0.000187541	-2.19432	-1.13377
AGAP012246	AGAP012246		chr3L	39294135	39296617	-	0.132648	-1.1021	-0.140257	0.0027709	-1.19271	-0.25424	0.88147	1.03612	0.0511932
AGAP012248	AGAP012248	ubiquitin carboxyl-terminal hydrolase 5/13	chr3L	39298476	39301495	-	0.0616386	-1.09537	-0.131417	0.105226	-1.08544	-0.118282	0.0798697	-1.0906	-0.125124
AGAP012249	ABCF2	ATP-binding cassette transporter (ABC transporter) family F member 2	chr3L	39301851	39304783	+	0.161731	-1.12408	-0.168748	0.00146526	-1.27041	-0.345299	0.177934	-1.12093	-0.164699
AGAP012250	AGAP012250	U11/U12 small nuclear ribonucleoprotein 35 kDa protein	chr3L	39304813	39305749	-	0.0146591	-1.24339	-0.314278	0.0303403	-1.2161	-0.282262	0.238684	-1.13572	-0.183602
AGAP012251	AGAP012251	inorganic phosphate cotransporter	chr3L	39313166	39329193	+	0.999066	1.01605	0.0229769	0.000149658	-1.9523	-0.965177	0.000161476	-1.59174	-0.670605
AGAP012252	AGAP012252	classical protein kinase C	chr3L	39334372	39397908	+	0.977225	1.02347	0.0334644	0.100648	1.11576	0.158025	0.129005	1.10932	0.149677
AGAP029779	AGAP029779	Polypeptide N-acetylgalactosaminyltransferase	chr3L	39400088	39402038	-	0.977388	1.14902	0.200403	0.995329	1.09573	0.131891	0.0872262	1.96768	0.976495
AGAP029781	AGAP029781	Polypeptide N-acetylgalactosaminyltransferase	chr3L	39402420	39404380	-	0.789548	1.18776	0.248249	0.652741	-1.23294	-0.302099	0.00023231	2.64178	1.40151
AGAP029780	AGAP029780	Polypeptide N-acetylgalactosaminyltransferase	chr3L	39404410	39406269	-	0.729039	-1.11508	-0.157153	0.0881927	1.27621	0.35187	0.00379217	1.4771	0.562768
AGAP028709	AGAP028709	Polypeptide N-acetylgalactosaminyltransferase	chr3L	39406420	39408603	-	0.0650221	-1.20288	-0.266489	0.31681	1.13286	0.179968	0.00017797	1.54149	0.624327
AGAP028708	AGAP028708	Polypeptide N-acetylgalactosaminyltransferase	chr3L	39409727	39412063	-	0.00127172	-1.39577	-0.481064	0.000149661	1.98678	0.990431	0.00379221	1.34113	0.42345
AGAP029765	AGAP029765	Polypeptide N-acetylgalactosaminyltransferase	chr3L	39412277	39414790	-	0.00099958	-1.49559	-0.580713	0.000239573	1.63314	0.70765	0.298953	1.17046	0.227074
AGAP029766	AGAP029766	Polypeptide N-acetylgalactosaminyltransferase	chr3L	39414843	39417035	-	0.0273433	-1.46091	-0.546869	0.0687424	1.38293	0.467731	0.869487	-1.11239	-0.153667
AGAP012255	AGAP012255		chr3L	39418474	39429876	-	0.000151313	1.56582	0.646917	0.0001837	1.4487	0.534763	0.999971	-1.00572	-0.00823593
AGAP012256	AGAP012256	Polypeptide N-acetylgalactosaminyltransferase	chr3L	39432555	39493966	-	0.07179	1.15863	0.212415	0.0029425	1.26252	0.336306	0.628533	1.07465	0.103871
AGAP012257	AGAP012257	Neuroglobin	chr3L	39498041	39505823	+	0.000162533	1.56975	0.650537	0.000158761	1.58593	0.665332	0.831338	1.06673	0.0932007
AGAP012258	AGAP012258	lysophospholipid acyltransferase 5	chr3L	39508141	39512313	+	0.710427	1.04799	0.0676241	0.0855435	1.10834	0.148398	0.811242	1.04076	0.0576344
AGAP029658	AGAP029658		chr3L	39512772	39524143	-	0.881165	-1.04033	-0.0570421	0.846475	-1.04395	-0.0620508	0.933453	1.03361	0.0476875
AGAP012261	AGAP012261	UDP-glucose 4-epimerase	chr3L	39524698	39526704	-	0.999944	-1.00623	-0.00895596	0.891066	1.0463	0.0652904	0.930411	1.04021	0.0568752
AGAP029622	AGAP029622		chr3L	39538225	39544208	-	0.00125915	1.52623	0.609969	0.00274618	1.47151	0.557296	1	1.00237	0.00341225
AGAP012265	AGAP012265	glycoprotein-N-acetylgalactosamine 3-beta-galactosyltransferase	chr3L	39542334	39543339	+	0.999999	-1.01151	-0.0165038	0.988133	1.12356	0.16808	0.99765	1.07971	0.110649
AGAP012268	GPRSMS	putative somatostatin receptor	chr3L	39594966	39609323	-	0.000716819	1.39675	0.482073	0.000149888	1.75414	0.810761	0.111713	1.17743	0.23564
AGAP029330	AGAP029330		chr3L	39621860	39624651	-	0.99026	-1.10213	-0.140299	0.418884	-1.46281	-0.548739	0.259418	-1.5749	-0.655262
AGAP028711	AGAP028711		chr3L	39625951	39630233	-	0.0374415	-1.66119	-0.732221	0.90377	-1.14572	-0.196252	0.112992	-1.51087	-0.595377
AGAP012270	AGAP012270		chr3L	39636203	39638991	-	0.634009	1.33701	0.419013	0.997205	1.07051	0.0983038	0.476307	1.41402	0.499798
AGAP012271	AGAP012271		chr3L	39658854	39660224	-	0.999778	1.01113	0.0159736	0.0189876	1.25566	0.328448	0.810806	1.07111	0.0991034
AGAP012272	AGAP012272	blocked early in transport 1	chr3L	39660571	39661221	+	0.0346954	-1.13578	-0.183684	0.929361	-1.03114	-0.0442429	0.959705	-1.02637	-0.0375566
AGAP012273	AGAP012273		chr3L	39661314	39668819	-	0.875503	-1.04249	-0.0600367	0.375215	-1.0858	-0.118763	1	-1.00151	-0.00217152
AGAP012274	AGAP012274		chr3L	39669491	39681570	+	0.999997	1.00252	0.00362587	0.994798	-1.01625	-0.0232611	0.559883	1.06589	0.092061
AGAP012275	AGAP012275		chr3L	39681580	39685695	-	0.689207	1.12208	0.166177	0.0557733	1.30512	0.384182	1	1.00209	0.00301313
AGAP029108	AGAP029108		chr3L	39689233	39693381	+	0.901194	-1.07105	-0.0990286	0.930095	1.06369	0.0890799	0.976938	-1.04601	-0.0648985
AGAP029114	AGAP029114		chr3L	39693521	39695557	+	0.986943	1.0504	0.0709357	0.563484	1.16442	0.219611	0.997399	-1.03284	-0.0466137
AGAP029120	AGAP029120		chr3L	39698094	39701887	+	0.999964	1.016	0.0229034	0.0376733	1.58866	0.667806	0.150635	1.42287	0.508808
AGAP012280	AGAP012280		chr3L	39702689	39758804	+	0.00130745	1.34787	0.430684	0.000204617	1.4772	0.562866	0.149185	1.15817	0.211848
AGAP012279	AGAP012279	amiloride-sensitive sodium channel	chr3L	39723546	39725365	-	0.097825	1.76617	0.820622	0.0341717	1.99084	0.993377	0.992529	-1.09292	-0.128193
AGAP012281	eIF3m	Eukaryotic translation initiation factor 3 subunit M	chr3L	39764196	39766078	+	0.187247	-1.109	-0.149258	0.102406	-1.12669	-0.172089	0.990375	-1.02031	-0.0290041
AGAP012282	AGAP012282		chr3L	39766491	39775379	+	0.150745	-1.11391	-0.155628	0.0122677	-1.18206	-0.241308	0.0430887	1.14853	0.199786
AGAP012283	AGAP012283	cysteinyl-tRNA synthetase	chr3L	39776047	39778606	-	0.246331	-1.09939	-0.136703	0.0441677	-1.14836	-0.199572	1	1.00054	0.000780106
AGAP012284	RpL18a-1	60S ribosomal protein L18a	chr3L	39778896	39780246	+	0.726918	-1.04961	-0.0698557	0.997675	-1.01234	-0.0176888	0.611957	-1.05773	-0.080965
AGAP029548	AGAP029548		chr3L	39780513	39783924	-	0.00416764	-1.32711	-0.408285	0.000687481	-1.41905	-0.504927	0.329985	-1.13467	-0.18227
AGAP012287	AGAP012287	AarF domain containing kinase 1 precursor	chr3L	39784774	39788162	-	0.000828353	-1.24423	-0.315248	0.355019	-1.08162	-0.113198	0.000830418	-1.24414	-0.315151
AGAP012288	AGAP012288	Van gogh	chr3L	39795223	39799309	-	0.990141	1.05102	0.0717969	0.916197	1.09497	0.130891	0.999143	1.02712	0.038599
AGAP012289	AGAP012289		chr3L	39799693	39806036	+	0.206097	-1.13149	-0.178219	0.39754	-1.10394	-0.142663	0.104867	-1.15656	-0.209841
AGAP012290	AGAP012290		chr3L	39806060	39834316	-	0.0510623	1.23251	0.301597	0.0112721	1.30079	0.37939	0.956579	-1.04769	-0.0672169
AGAP012291	CYP9J3	Cytochrome P450	chr3L	39811767	39813716	+	0.00875152	-1.60991	-0.686984	0.920222	-1.10251	-0.140795	0.984774	1.06292	0.0880365
AGAP012292	CYP9J4	cytochrome P450	chr3L	39814231	39816748	+	0.083667	1.14381	0.193842	0.000149706	1.59186	0.670712	0.000904146	1.28604	0.362931
AGAP012293	CYP9L3	cytochrome P450	chr3L	39817658	39818599	+	0.640556	1.2073	0.271781	0.00538451	1.77765	0.829975	0.20954	1.35828	0.441784
AGAP012294	CYP9L2	cytochrome P450	chr3L	39818918	39820604	+	0.826006	1.07419	0.103249	0.00208664	1.3816	0.466339	0.0784513	1.2127	0.278223
AGAP012295	CYP9L1	cytochrome P450	chr3L	39820960	39822628	+	0.0450316	1.21398	0.279746	0.000981282	1.37832	0.462913	0.580521	1.09659	0.133019
AGAP012296	CYP9J5	cytochrome P450	chr3L	39836357	39838568	+	0.00587209	1.47562	0.561316	0.00123614	1.59662	0.675019	0.0187768	1.39542	0.480696
AGAP029449	AGAP029449		chr3L	39838657	39843009	-	0.00260856	-1.39481	-0.48007	0.000265679	-1.56195	-0.643344	0.893121	-1.06648	-0.0928621
AGAP029544	AGAP029544		chr3L	39849612	39886884	-	0.436687	-1.11771	-0.160547	0.0535073	-1.21449	-0.280356	0.180883	1.16195	0.216552
AGAP012301	AGAP012301	N4-(beta-N-acetylglucosaminyl)-L-asparaginase	chr3L	39923913	39925919	+	0.0626789	-1.10679	-0.146381	0.000256307	-1.23918	-0.309386	0.121347	-1.09286	-0.128108
AGAP012303	AGAP012303		chr3L	39928219	39962384	+	0.999996	-1.01227	-0.0175872	0.971562	1.12402	0.168662	0.749436	-1.26013	-0.333572
AGAP012302	AGAP012302	sodium-independent sulfate anion transporter	chr3L	39928595	39936423	-	0.0457145	1.18316	0.242647	0.000430519	-1.36242	-0.44617	0.000196801	-1.42845	-0.514455
AGAP012304	AGAP012304	Muscular protein 20	chr3L	39966014	39967236	+	0.181983	1.15991	0.214015	0.109902	1.182	0.241232	0.780142	-1.07492	-0.104236
AGAP012305	AGAP012305	Muscle LIM protein at 84B	chr3L	39974029	39990252	+	0.0365082	1.126	0.171206	0.000188505	1.27869	0.354669	0.0035452	-1.17726	-0.235436
AGAP012306	AGAP012306		chr3L	39991229	39992499	+	0.0216597	-1.28743	-0.364494	0.0215229	-1.28774	-0.364837	0.994893	-1.02792	-0.0397234
AGAP012307	AGAP012307	Spondin-1	chr3L	40022320	40035553	+	0.000163878	1.29499	0.372941	0.000172357	1.28454	0.361256	0.98082	1.0197	0.028141
AGAP012308	AGAP012308	ornithine decarboxylase	chr3L	40062274	40064950	+	0.405603	1.26482	0.338931	0.000898906	-1.98178	-0.986795	0.000483177	-2.09216	-1.06499
AGAP012309	AGAP012309	translation initiation factor IF-3	chr3L	40070655	40071763	-	0.547071	1.08326	0.115385	0.0570984	1.16817	0.224252	0.411818	1.09686	0.133384
AGAP012310	AGAP012310		chr3L	40072120	40075643	+	0.000178368	-1.29106	-0.368561	0.000189805	-1.28318	-0.359724	0.152683	-1.09544	-0.131511
AGAP028638	AGAP028638		chr3L	40075766	40085937	-	0.529454	1.07423	0.103297	1	1.00131	0.00188923	0.604949	-1.068	-0.0949068
AGAP012313	AGAP012313		chr3L	40122648	40149764	+	0.18666	1.11497	0.157006	0.0587841	1.14992	0.201533	0.135944	1.12495	0.169862
AGAP012314	AGAP012314		chr3L	40141661	40142970	-	0.196033	-1.11424	-0.156066	0.0795988	1.14213	0.191721	0.538281	-1.07624	-0.106006
AGAP012316	AGAP012316		chr3L	40150950	40161476	-	0.882025	-1.0977	-0.13449	0.00484124	-1.54277	-0.625522	0.0665868	-1.34303	-0.425492
AGAP012317	AGAP012317		chr3L	40162735	40165041	-	0.0323443	-1.27646	-0.352149	0.999626	1.01479	0.0211802	0.99129	-1.03304	-0.046895
AGAP012320	OBP25	odorant-binding protein 25	chr3L	40209434	40210326	-	0.998869	-1.02311	-0.0329638	0.000873745	1.58213	0.66187	0.356158	1.18011	0.238921
AGAP012321	OBP26	odorant-binding protein 26	chr3L	40213816	40214477	-	0.000266776	1.33121	0.412736	0.169819	-1.11653	-0.159027	0.000152266	-1.44711	-0.533178
AGAP012325	OBP28	odorant-binding protein 28	chr3L	40221011	40221620	+	0.0690456	1.64968	0.722186	0.840587	-1.19234	-0.253797	0.979469	-1.10031	-0.137916
AGAP012326	TOLL7	TOLL-like receptor 7	chr3L	40292201	40298610	+	0.000150297	1.39498	0.480245	0.000186981	1.29697	0.375143	0.000150051	1.40625	0.491857
AGAP012328	AGAP012328		chr3L	40505652	40506860	+	0.27447	-1.31818	-0.398548	0.616423	1.20891	0.273702	0.998614	1.0372	0.0526972
AGAP012329	AGAP012329		chr3L	40691863	40693360	+	0.0107404	-1.38531	-0.470204	0.619093	1.12708	0.172585	0.0554211	1.2888	0.366031
AGAP012330	AGAP012330		chr3L	40703188	40704523	+	0.000254516	1.21533	0.281349	0.118366	1.08446	0.116976	0.809403	-1.03441	-0.0488024
AGAP012331	OBP29	odorant-binding protein 29	chr3L	40708338	40709444	-	0.00123385	1.58446	0.663987	0.310422	1.19975	0.262739	0.868901	1.09109	0.125772
AGAP012332	AGAP012332	Differentially expressed in FDCP 6-like protein	chr3L	40710759	40723008	-	0.99998	1.00592	0.00851536	0.725403	-1.07971	-0.110643	0.000945388	-1.37918	-0.463811
AGAP012333	AGAP012333	E3 ubiquitin-protein ligase RNF25	chr3L	40723957	40728115	-	0.000730878	-1.22711	-0.295263	0.000157115	-1.33139	-0.41293	0.997991	1.01159	0.0166235
AGAP012334	AGAP012334	high mobility group protein D, isoform C	chr3L	40732639	40738864	-	0.00141529	-1.56611	-0.647186	0.00314309	-1.50514	-0.589894	0.99996	-1.01031	-0.0148029
AGAP012335	AGAP012335	structure-specific recognition protein 1	chr3L	40740867	40743635	-	0.0174473	-1.22904	-0.297531	0.00264129	-1.30011	-0.378639	0.999994	1.00395	0.00569057
AGAP012336	AGAP012336		chr3L	40744000	40746590	+	0.9969	1.02064	0.0294781	0.694909	-1.08179	-0.11342	0.949574	1.04423	0.062439
AGAP028639	AGAP028639		chr3L	40746653	40749277	-	0.000149669	-1.44871	-0.534771	0.000149651	-1.75166	-0.808724	0.00523052	-1.16852	-0.224686
AGAP012339	AGAP012339	Translocase of outer mitochondrial membrane 20 homolog	chr3L	40750713	40752350	-	0.410664	1.05517	0.0774736	0.997496	-1.00963	-0.0138321	0.0672881	-1.09144	-0.126235
AGAP012340	AGAP012340		chr3L	40753119	40759529	+	0.00180213	-1.20983	-0.274807	0.000277939	-1.2745	-0.349926	0.999015	1.01005	0.014431
AGAP012342	AGAP012342	hairy and enhancer of split, invertebrate	chr3L	40784278	40786147	+	0.26067	1.19728	0.259755	0.998342	1.02482	0.035368	0.664625	-1.12152	-0.165457
AGAP012343	AGAP012343	neuromusculin	chr3L	40789392	40806478	+	0.00247313	1.37959	0.46424	0.00895531	1.31648	0.396688	0.999922	-1.0093	-0.0133514
AGAP012344	AGAP012344		chr3L	40810223	40812546	+	0.994302	1.12049	0.164135	0.999553	1.06183	0.0865593	1	-1.00784	-0.0112734
AGAP012345	AGAP012345	POU domain transcription factor, class 6	chr3L	40812699	40820006	-	0.82247	1.08933	0.123446	0.00762815	-1.38838	-0.473408	0.000149696	-2.20066	-1.13794
AGAP028640	AGAP028640		chr3L	40896143	40898717	-	0.841704	1.03382	0.0479803	1	-1.00026	-0.000372887	0.999808	-1.00551	-0.0079279
AGAP029525	AGAP029525		chr3L	40901026	40908463	-	0.00435002	1.16012	0.214272	0.0366139	1.11701	0.159645	0.0545283	1.10894	0.149186
AGAP012352	AGAP012352	Niemann-Pick C2 protein	chr3L	40909880	40910871	-	0.0900936	-1.15198	-0.204119	0.0835168	-1.15449	-0.207251	0.758984	-1.06256	-0.0875454
AGAP012353	AGAP012353		chr3L	40911251	40917828	-	0.00030965	-1.47279	-0.558547	0.00197157	-1.35896	-0.4425	0.868604	1.06333	0.0885897
AGAP012354	AGAP012354	Syntrophin, alpha 1	chr3L	40963601	41020454	+	0.000170598	1.53228	0.615677	0.000259989	1.45995	0.545919	0.528769	1.10062	0.138312
AGAP012357	AGAP012357	Vanin-like protein 1	chr3L	41069811	41074598	+	0.129476	1.13393	0.181327	0.148325	1.12946	0.175632	0.999994	-1.00346	-0.00497627
AGAP012358	AGAP012358	ATP-dependent RNA helicase DDX52/ROK1	chr3L	41074840	41079127	+	0.644476	-1.11115	-0.152048	0.0494435	-1.26508	-0.339227	0.557517	-1.12366	-0.168202
AGAP029608	AGAP029608		chr3L	41079308	41100344	-	0.73655	-1.09347	-0.128916	0.994978	-1.0283	-0.0402546	0.450943	1.13357	0.18087
AGAP012361	AGAP012361	MRG-binding protein	chr3L	41100764	41101821	-	0.00439389	-1.38648	-0.471427	0.0463687	-1.26406	-0.338062	0.989988	1.03495	0.0495615
AGAP012362	AGAP012362	nuclear pore complex protein Nup85	chr3L	41101978	41104521	+	0.00192127	-1.41337	-0.499138	0.000186005	-1.62849	-0.703534	0.675537	-1.10072	-0.138442
AGAP012363	AGAP012363		chr3L	41104681	41118996	-	0.00554511	-1.23083	-0.299632	0.00296002	-1.25116	-0.323269	0.790213	1.05675	0.079628
AGAP012364	AGAP012364		chr3L	41119364	41121444	-	0.998784	-1.0865	-0.11969	0.999982	1.0295	0.0419397	0.999737	1.05835	0.0818109
AGAP012365	AGAP012365		chr3L	41122567	41126580	-	0.446302	1.28784	0.364952	0.234618	1.37807	0.462649	1	1.00548	0.00787973
AGAP012366	AGAP012366	ubiquitin-protein ligase E3 A	chr3L	41127628	41132566	-	0.000153575	-1.33254	-0.414176	0.000149677	-1.44299	-0.52906	0.961273	-1.02458	-0.0350389
AGAP012367	AGAP012367	F-box protein 42	chr3L	41132773	41134888	-	0.999857	1.0051	0.00733376	0.415877	-1.05972	-0.0836811	0.991667	1.01429	0.0204678
AGAP029323	AGAP029323	Enhancer of yellow 2 transcription factor	chr3L	41135191	41135729	+	0.000837348	-1.43805	-0.524113	0.000357858	-1.49932	-0.584307	0.976466	-1.04034	-0.0570602
AGAP012368	AGAP012368	eukaryotic translation initiation factor 2-alpha kinase 4	chr3L	41135902	41141663	+	0.0270904	-1.13127	-0.177946	0.411084	1.06703	0.093606	0.872509	1.03494	0.049551
AGAP012369	AGAP012369	pre-mRNA-splicing factor SYF1	chr3L	41141714	41144576	-	0.432521	-1.07873	-0.109336	0.262566	-1.09578	-0.131965	0.950767	1.03117	0.0442839
AGAP029535	AGAP029535		chr3L	41145041	41149346	+	0.000839699	1.2926	0.370279	0.00191315	-1.26225	-0.336	0.0105552	-1.20806	-0.272688
AGAP012372	AGAP012372	low density lipoprotein receptor-related protein 2 precursor	chr3L	41149376	41166134	-	0.0193434	1.24259	0.31335	0.961963	1.04076	0.0576401	0.999989	1.00495	0.00712872
AGAP012373	AGAP012373	Poly(A)+ RNA export protein	chr3L	41231493	41232755	+	0.000999244	-1.37377	-0.458138	0.0815308	-1.18832	-0.248926	0.988567	-1.02948	-0.0419216
AGAP012374	AGAP012374	NADH dehydrogenase (ubiquinone) 1 beta subcomplex 3	chr3L	41232774	41233520	-	0.00035099	1.25357	0.326047	0.953753	1.02696	0.0383863	0.00177299	-1.20318	-0.266855
AGAP012375	AGAP012375	protein aurora borealis	chr3L	41233701	41236116	-	0.000421351	-2.90436	-1.53822	0.000150073	-5.10688	-2.35244	0.963488	-1.12784	-0.173562
AGAP012376	AGAP012376	peptidyl-prolyl cis-trans isomerase-like 1	chr3L	41236477	41237158	+	0.0377768	-1.24051	-0.310928	0.0331332	-1.24625	-0.317594	0.600929	1.1021	0.140253
AGAP012377	AGAP012377		chr3L	41237328	41240111	+	0.147059	-1.11833	-0.161345	0.00341979	-1.22453	-0.292233	0.999994	1.00312	0.00449944
AGAP012378	GPRNPY3	neuropeptide Y receptor 3	chr3L	41287120	41310811	-	0.000149798	1.73151	0.792032	0.000150038	1.68965	0.756727	0.996972	1.02003	0.0286121
AGAP012379	NIT8730		chr3L	41348796	41350494	-	0.997683	-1.01249	-0.0179148	0.295691	-1.08371	-0.115977	0.709489	-1.05158	-0.0725641
AGAP012380	AGAP012380	small nuclear ribonucleoprotein D3	chr3L	41350820	41351616	-	0.00301153	-1.27755	-0.353379	0.0160519	-1.21876	-0.285409	0.621384	-1.07951	-0.110383
AGAP012381	AGAP012381	Major facilitator superfamily domain containing 8	chr3L	41352098	41355008	+	0.974485	-1.0809	-0.112235	0.999942	1.0166	0.0237589	0.999931	1.01735	0.0248146
AGAP012382	AGAP012382		chr3L	41355324	41357277	+	0.0342	1.15224	0.204446	0.121061	-1.11833	-0.161345	0.999918	1.00588	0.008461
AGAP012383	AGAP012383	organic cation transporter	chr3L	41357362	41362101	-	0.149015	1.1236	0.168131	0.199734	-1.11416	-0.155957	0.679807	-1.06446	-0.0901241
AGAP012384	AGAP012384		chr3L	41363038	41364509	+	0.412805	1.451	0.537046	0.22913	1.58178	0.661547	0.999485	1.04599	0.0648732
AGAP012385	AGAP012385	Toll	chr3L	41374469	41381217	-	0.071871	1.27469	0.350144	0.00983561	1.39226	0.477432	1	-1.00097	-0.00139427
AGAP012386	AGAP012386		chr3L	41414615	41417993	-	0.411715	2.08967	1.06327	0.973622	1.27734	0.353142	0.825582	-1.54281	-0.625558
AGAP012387	TOLL6	TOLL-like receptor 6	chr3L	41484318	41492457	-	0.000149693	1.65028	0.722712	0.000149776	1.61255	0.689346	0.879577	1.04875	0.0686665
AGAP012388	AGAP012388		chr3L	41538550	41540386	-	0.803729	-1.11513	-0.157211	0.975412	1.0596	0.0835133	0.187778	1.26006	0.333494
AGAP012389	AGAP012389	Pangolin	chr3L	41626400	41632452	+	0.452728	1.13961	0.188542	0.416058	1.14554	0.196033	0.114926	1.2212	0.288297
AGAP012390	AGAP012390	Mpv17-like protein	chr3L	41693522	41695865	+	0.00019886	1.43618	0.522237	0.0185042	1.21812	0.284659	0.00356266	-1.27685	-0.352593
AGAP012391	AGAP012391		chr3L	41699020	41701707	+	0.994708	1.02059	0.0294065	0.000149651	2.29806	1.20042	0.000149662	1.72167	0.783813
AGAP012392	AGAP012392		chr3L	41701749	41705808	-	0.0695049	1.16407	0.219178	0.00111368	1.30689	0.38614	0.58503	1.08078	0.112067
AGAP012393	AGAP012393		chr3L	41707075	41708559	+	0.176987	-1.21034	-0.27541	0.997491	1.02618	0.037281	0.420514	1.15392	0.206549
AGAP012394	AGAP012394	peptide-methionine (S)-S-oxide reductase	chr3L	41710048	41711592	-	0.222426	-1.61955	-0.695591	0.0002235	-4.01902	-2.00684	0.724158	-1.31048	-0.3901
AGAP012395	AGAP012395	peptide-methionine (S)-S-oxide reductase	chr3L	41712157	41713673	+	0.164398	-1.76798	-0.822105	0.000149695	10.0846	3.33408	0.589808	1.41765	0.503503
AGAP012396	AGAP012396	4,3 kDa secreted salivary peptide	chr3L	41716004	41720036	+	0.015485	1.2145	0.280366	0.000165161	1.45831	0.544293	0.959566	1.03586	0.0508337
AGAP012397	AGAP012397	DNA-directed RNA polymerases I, II, and III subunit RPABC3	chr3L	41720453	41721221	-	0.00880197	-1.32515	-0.406157	0.00265146	-1.38572	-0.470633	0.820838	-1.07788	-0.108201
AGAP012398	AGAP012398	COP9 complex subunit 7a	chr3L	41721913	41723295	+	0.015718	-1.17823	-0.236624	0.0144482	-1.18052	-0.239428	0.999771	1.00785	0.011282
AGAP012399	AGAP012399	maltase	chr3L	41723406	41725464	-	0.946959	1.0482	0.067914	0.935305	-1.05118	-0.0720043	0.635368	1.09512	0.131091
AGAP012400	AGAP012400	alpha-glucosidase	chr3L	41725960	41728088	+	0.955988	-1.09024	-0.124649	0.398412	1.25663	0.329558	0.186693	1.34097	0.423281
AGAP012401	AGM1		chr3L	41729154	41731271	+	0.617283	1.13826	0.186831	0.995409	1.0344	0.0487938	0.980938	-1.0505	-0.0710716
AGAP012402	AGAP012402	exosome complex component RRP43	chr3L	41731404	41732561	+	0.00307051	-1.26525	-0.339417	0.000627343	-1.32814	-0.409411	0.372146	-1.10153	-0.139503
AGAP012403	AGAP012403		chr3L	41732727	41744622	-	0.886012	-1.05638	-0.0791254	0.0498067	-1.20305	-0.2667	0.989707	1.02803	0.0398779
AGAP012404	AGAP012404	alanine--glyoxylate aminotransferase 2, mitochondrial	chr3L	41748911	41754651	+	0.000149665	1.39663	0.481947	0.00311293	1.15969	0.213737	0.603571	1.04858	0.0684433
AGAP012405	AGAP012405		chr3L	41751685	41753187	-	0.0150409	1.16888	0.225122	0.427854	1.07678	0.106724	0.156673	-1.10796	-0.147902
AGAP012406	AGAP012406	uncharacterized protein slr0305	chr3L	41754787	41760540	-	0.369249	-1.11883	-0.161991	0.00478109	-1.29459	-0.372491	0.921082	-1.05011	-0.0705338
AGAP012407	AGAP012407	protein disulfide-isomerase A1	chr3L	41762605	41768591	-	0.627172	-1.05599	-0.0785942	0.000801327	1.22769	0.295952	0.000163476	1.32165	0.402344
AGAP012408	AGAP012408	tRNA (uracil-5-)-methyltransferase	chr3L	41768832	41771149	+	0.0239887	-1.35388	-0.437104	0.00150352	-1.53901	-0.622005	0.595643	-1.1366	-0.184728
AGAP012409	GNBPA2	3-glucan binding protein	chr3L	41771249	41773299	+	0.999955	1.00858	0.0123296	0.1044	1.21582	0.281931	0.436548	-1.13581	-0.183723
AGAP012410	AGAP012410		chr3L	41782632	41789009	+	0.0226539	1.13802	0.18653	0.000156358	1.3231	0.403918	0.209549	1.08709	0.120473
AGAP012411	AGAP012411	T-cell specific transcription factor	chr3L	41798965	41813389	-	0.000214177	1.40126	0.486722	0.000149716	1.64992	0.722396	0.0117532	1.22137	0.288499
AGAP012412	AGAP012412	ceramide glucosyltransferase	chr3L	41814924	41818232	-	0.00098532	-1.25678	-0.32973	0.000195714	-1.34009	-0.422329	0.0355689	-1.15454	-0.207321
AGAP012413	CycA	cyclin A	chr3L	41821456	41824663	+	0.0025163	-1.58556	-0.664992	0.000505221	-1.74697	-0.804852	0.999109	1.02483	0.0353804
AGAP012414	AGAP012414	polypeptide N-acetylgalactosaminyltransferase	chr3L	41826007	41828502	+	0.084293	-1.1692	-0.225528	0.395103	-1.10725	-0.146986	0.601868	1.08479	0.117416
AGAP012415	AGAP012415		chr3L	41828543	41829781	-	0.999483	1.01851	0.0264654	0.353387	1.17555	0.233339	0.415755	1.16331	0.218237
AGAP012416	AGAP012416	DNA-directed RNA polymerase III subunit RPC7	chr3L	41830062	41831116	+	0.788876	-1.08694	-0.120271	0.918389	1.06287	0.0879669	0.640774	1.10831	0.148357
AGAP012417	Exo1	exocyst complex component 1	chr3L	41831126	41834186	-	0.26617	-1.0961	-0.132376	0.686168	-1.05889	-0.0825558	0.545158	1.07	0.0976057
AGAP012418	AGAP012418		chr3L	41834603	41835368	-	0.0029999	1.22328	0.290757	0.0226594	1.16737	0.223263	0.00329245	-1.22056	-0.287548
AGAP012419	AGAP012419	Feline leukemia virus subgroup C receptor-related protein 1	chr3L	41839537	41841730	-	0.0036346	1.35416	0.437399	0.975489	-1.04046	-0.0572147	0.991822	-1.02997	-0.0426025
AGAP012420	AGAP012420		chr3L	41851461	41852294	+	0.143105	-1.22052	-0.287501	0.467122	-1.14446	-0.19467	0.99998	1.00767	0.0110235
AGAP029514	AGAP029514		chr3L	41854354	41888460	+	0.00458223	1.29565	0.373675	0.123114	1.16693	0.222722	0.0974068	1.1763	0.234261
AGAP012424	INR	insulin receptor	chr3L	41899845	41941381	+	0.00391609	1.25183	0.324035	0.0109973	1.21791	0.284413	0.0525198	1.16816	0.224234
AGAP012425	AGAP012425		chr3L	41942987	41948114	-	0.765925	1.07196	0.100247	0.005794	1.28376	0.360379	0.44651	1.10787	0.147792
AGAP029618	GPRNNA16	putative GPCR class a orphan receptor 16	chr3L	41950563	41962011	+	0.0014275	1.60902	0.686179	0.00866093	1.46658	0.552458	0.903134	1.08677	0.120046
AGAP007731	AGAP007731		chr3R	13603	22079	-	0.0505558	-1.25712	-0.330123	0.205515	-1.18422	-0.243932	0.127686	1.20984	0.27482
AGAP007732	AGAP007732	solute carrier family 17, member 5	chr3R	24056	39486	+	0.138854	1.06498	0.0908203	0.0188479	1.09432	0.130037	0.969598	1.01563	0.0223722
AGAP007734	AGAP007734		chr3R	57849	62977	+	0.0226284	2.00679	1.00489	0.0776504	1.76038	0.815889	0.997991	-1.06216	-0.0870058
AGAP007736	AGAP007736		chr3R	82151	142545	+	0.000863632	1.56425	0.645475	0.0172359	1.36213	0.445863	0.999839	-1.01375	-0.019702
AGAP007737	AGAP007737		chr3R	149476	153955	+	0.0210583	1.13258	0.179611	0.00014966	-1.44352	-0.529592	0.000150628	-1.34674	-0.429468
AGAP007738	AGAP007738		chr3R	166770	169081	+	0.0227765	-1.39545	-0.480729	0.000149677	-2.59295	-1.37459	0.000150009	-2.33492	-1.22338
AGAP007739	AGAP007739	transducin (beta)-like 1	chr3R	169278	172419	-	0.00731054	-1.19304	-0.254639	0.010236	-1.18411	-0.243808	0.999549	-1.00907	-0.0130205
AGAP007740	RpLP1	60S ribosomal protein LP1	chr3R	172973	173928	+	0.079213	-1.12223	-0.166364	0.368934	-1.07935	-0.110158	0.219315	-1.09515	-0.13113
AGAP007741	AGAP007741	ribonuclease H2 subunit A	chr3R	174263	175359	-	0.954664	-1.06858	-0.0956917	0.00265894	-1.55682	-0.638598	0.639004	-1.14269	-0.192434
AGAP007742	AGAP007742	E3 UFM1-protein ligase 1 homolog	chr3R	176320	179405	+	0.962205	-1.01555	-0.0222588	0.000287441	1.15433	0.207052	0.00281122	1.11376	0.155434
AGAP007743	AGAP007743	solute carrier family 16 (monocarboxylic acid transporters), member 10	chr3R	183531	191944	+	0.846449	1.0559	0.0784702	0.00229137	1.28862	0.365831	0.978894	-1.03062	-0.0435133
AGAP029704	AGAP029704		chr3R	193351	224454	-	0.000150424	1.6257	0.701064	0.000150282	1.63398	0.708387	0.982998	1.03038	0.0431728
AGAP007745	AGAP007745		chr3R	214912	216077	+	0.197682	-1.17493	-0.232578	0.0571017	-1.23522	-0.304767	0.000218818	-1.57191	-0.652517
AGAP007747	AGAP007747		chr3R	217347	218358	+	0.0205738	-1.3026	-0.381392	0.526958	-1.12513	-0.170094	0.0020566	-1.42551	-0.511481
AGAP007749	AGAP007749		chr3R	224948	228321	+	0.000152002	-1.2154	-0.281426	0.000150318	-1.23208	-0.3011	0.997643	1.00766	0.0110092
AGAP007751	AGAP007751		chr3R	228685	256328	+	0.473575	-1.12369	-0.16825	0.943754	1.05263	0.0740042	0.190162	-1.17521	-0.232917
AGAP013770	AGAP013770		chr3R	260546	264357	-	0.998612	-1.03188	-0.0452795	0.0340326	1.45374	0.539766	0.0348402	1.45169	0.537731
AGAP007752	AGAP007752		chr3R	265128	267074	-	0.0944422	-1.3019	-0.380621	0.22789	1.23744	0.307357	0.0286196	1.3855	0.470409
AGAP007753	AGAP007753		chr3R	267764	271254	-	0.86543	-1.06754	-0.0942955	0.000157197	1.66421	0.734835	0.00039193	1.48312	0.568637
AGAP007754	AGAP007754		chr3R	272627	296405	-	0.00255479	-1.20025	-0.263332	0.644705	-1.05587	-0.0784302	0.118703	1.10768	0.147547
AGAP007755	AGAP007755		chr3R	301723	305184	-	0.0525662	1.31563	0.395751	0.000257694	-1.75257	-0.809474	0.000401517	-1.68363	-0.751577
AGAP007756	Gr46	gustatory receptor 46	chr3R	307779	314239	-	0.03285	4.14292	2.05065	0.00957232	5.46164	2.44934	0.0225945	4.50771	2.1724
AGAP028028	LRIM16A	Leucine-rich immune protein (TM)	chr3R	317297	319661	+	0.561895	1.12996	0.176268	0.305818	1.17491	0.232546	0.94651	1.06001	0.0840826
AGAP028015	AGAP028015		chr3R	320403	322070	+	0.0164782	1.43502	0.521067	0.000165028	2.02948	1.02111	0.00026045	1.84835	0.886238
AGAP028064	LRIM16B	Leucine-rich immune protein (TM)	chr3R	322626	324900	+	0.990065	1.03906	0.0552788	0.000408465	1.62648	0.701755	0.00262001	1.47479	0.560513
AGAP007759	dpr2	defective proboscis extension response 2	chr3R	351396	373193	+	0.0193541	1.24667	0.318081	0.0132825	1.26173	0.335403	0.891085	1.05707	0.0800772
AGAP007760	AGAP007760		chr3R	420650	423609	+	0.105962	-1.2076	-0.272139	0.000954977	1.44528	0.531354	0.905418	-1.06289	-0.0879936
AGAP007761	AGAP007761	Complement control protein	chr3R	461780	478211	-	0.000149932	1.63383	0.708256	0.000507864	1.35896	0.442498	0.978303	-1.0312	-0.0443306
AGAP007762	AGAP007762		chr3R	466370	468350	+	0.000164579	1.70587	0.770512	0.000170919	1.68434	0.75218	0.783624	-1.08804	-0.12173
AGAP007763	AGAP007763		chr3R	479894	495761	-	0.00652078	1.24506	0.316214	0.0234814	1.20205	0.265492	0.231374	-1.12316	-0.167562
AGAP007765	AGAP007765		chr3R	497077	502806	-	0.564539	-1.04542	-0.0640831	0.004092	-1.13702	-0.185264	0.908915	-1.02525	-0.0359688
AGAP007766	AGAP007766	jumonji domain containing 7	chr3R	503148	505076	+	0.0628559	-1.08391	-0.116245	0.00150659	1.14393	0.193999	0.981416	1.01482	0.0212288
AGAP007767	AGAP007767		chr3R	505059	507187	-	0.000159892	-3.05384	-1.61063	0.000149829	-4.02132	-2.00767	0.807844	-1.17926	-0.23788
AGAP007768	AGAP007768	mitochondrial cytochrome c oxidase subunit VIC	chr3R	508104	508916	+	0.000164751	1.33441	0.4162	0.00018731	1.31077	0.390414	0.0264879	-1.14694	-0.197793
AGAP007769	AGAP007769	Katanin-60	chr3R	509020	511327	-	0.111215	-1.25312	-0.325526	0.555941	-1.14005	-0.189092	0.836882	1.09197	0.126932
AGAP007771	AGAP007771		chr3R	511998	531919	+	0.999999	-1.00248	-0.00356865	0.828802	-1.05791	-0.081213	0.0871074	1.16115	0.215554
AGAP007772	AGAP007772		chr3R	532385	536677	+	0.990084	-1.0101	-0.0144949	0.0349052	-1.07469	-0.103915	0.855938	-1.02197	-0.0313482
AGAP007773	AGAP007773		chr3R	537304	538766	+	0.0296361	-1.29003	-0.367401	0.236881	-1.17988	-0.238644	0.802007	-1.08708	-0.120457
AGAP007774	AGAP007774		chr3R	538457	548826	-	0.00438767	-1.28677	-0.363758	0.0249023	-1.22114	-0.288229	0.0590485	1.18915	0.249933
AGAP007775	AGAP007775	ATP-dependent DNA helicase PIF1	chr3R	611974	614177	+	0.000281355	-1.91415	-0.936704	0.00017872	-2.06805	-1.04827	0.995225	-1.04069	-0.0575352
AGAP007776	AGAP007776		chr3R	615047	737621	+	0.000150378	1.40521	0.490787	0.000149652	1.56859	0.649465	0.00116748	1.22314	0.290586
AGAP007777	AGAP007777		chr3R	738933	744146	-	0.0964969	1.22093	0.287983	0.00131469	1.44483	0.530895	0.964743	1.04845	0.0682621
AGAP007778	AGAP007778	DNA-directed RNA polymerase, mitochondrial	chr3R	745986	751196	+	0.000685632	1.45396	0.539985	0.00216473	1.38659	0.471541	0.383864	1.13583	0.183751
AGAP007779	AGAP007779		chr3R	751295	753599	-	0.466385	1.24131	0.311867	0.948572	-1.09628	-0.13261	0.996244	-1.04639	-0.0654201
AGAP007780	AGAP007780	NADH dehydrogenase (ubiquinone) 1 beta subcomplex 10	chr3R	755091	760964	-	0.057628	1.2415	0.312081	0.196472	-1.18014	-0.238953	0.0441978	-1.25431	-0.326891
AGAP013717	AGAP013717		chr3R	758261	759686	+	0.0190068	1.42628	0.512259	0.00677267	1.50375	0.588567	0.999841	-1.01599	-0.0228858
AGAP007781	AGAP007781	eukaryotic translation initiation factor 4E-binding protein 1	chr3R	762798	768298	-	0.000788286	1.21161	0.276925	0.941336	-1.02724	-0.0387774	0.993582	1.01478	0.021162
AGAP007782	AGAP007782		chr3R	784499	786566	-	0.126792	1.76646	0.820863	0.618309	1.37281	0.457134	0.986858	1.11536	0.15751
AGAP007783	AGAP007783		chr3R	820515	822514	+	0.00307281	2.09261	1.0653	0.000985711	2.3237	1.21642	0.0149038	1.82955	0.871492
AGAP007784	AGAP007784	enoyl-CoA hydratase / long-chain 3-hydroxyacyl-CoA dehydrogenase	chr3R	833176	836369	+	0.000264299	-1.32363	-0.404497	0.000149966	-1.49757	-0.582626	0.331774	-1.09205	-0.127035
AGAP007786	AGAP007786	isocitrate dehydrogenase (NAD+)	chr3R	838019	840304	-	0.000164944	1.42494	0.510899	0.0958636	1.14369	0.193696	0.0909013	-1.14537	-0.195817
AGAP007787	AGAP007787		chr3R	840452	841593	+	0.306775	-1.27269	-0.347878	0.041496	-1.46531	-0.551209	0.999733	1.02223	0.0317135
AGAP007788	AGAP007788	E3 ubiquitin-protein ligase RNF31	chr3R	841587	860397	-	0.00155057	1.39587	0.481162	0.000365917	1.48981	0.575132	0.999564	1.01414	0.020257
AGAP007789	AGAP007789		chr3R	863586	871317	+	0.155968	1.20755	0.272078	0.150644	1.20949	0.274394	0.685253	-1.10683	-0.146428
AGAP007790	AGAP007790	sodium/potassium-transporting ATPase subunit beta	chr3R	872547	879905	-	0.952621	-1.02201	-0.0314045	0.792911	-1.03533	-0.0500956	0.00116177	-1.17104	-0.227786
AGAP007791	AGAP007791	sodium/potassium-transporting ATPase subunit beta	chr3R	888097	910032	-	0.16835	1.18819	0.24876	0.712802	1.09542	0.131482	0.915201	-1.06186	-0.0865917
AGAP007792	AGAP007792		chr3R	912199	968342	-	0.000149651	1.83239	0.873727	0.000149651	2.03107	1.02224	0.000759116	1.29877	0.37715
AGAP007793	AGAP007793	Regucalcin protein	chr3R	1055265	1056822	-	0.0226054	1.59455	0.67315	0.000162499	2.63503	1.39782	0.121045	1.41254	0.49829
AGAP007794	AGAP007794	Regucalcin protein	chr3R	1057478	1058929	+	0.0353445	-1.85315	-0.889976	0.000149651	-10.8621	-3.44123	0.76924	-1.24596	-0.317258
AGAP007795	AGAP007795		chr3R	1068622	1070745	+	0.988131	-1.28036	-0.356554	0.0106111	-7.46101	-2.89937	0.998773	-1.14783	-0.198914
AGAP007796	Nep3	Neprilysin, neutral endopeptidase 3	chr3R	1070789	1076292	-	0.000155017	1.52324	0.607143	0.747264	1.06822	0.0952129	0.000326962	-1.38794	-0.47295
AGAP007798	AGAP007798	Wee1-like protein kinase	chr3R	1099286	1104579	+	0.035019	-1.25887	-0.332127	0.000190895	-1.60261	-0.680428	1	1.00084	0.00121403
AGAP007801	AGAP007801	vrille	chr3R	1126636	1135367	-	0.0170126	1.28861	0.365815	0.000150761	-1.79298	-0.842356	0.000159642	-1.67115	-0.740837
AGAP007802	AGAP007802		chr3R	1226791	1234468	-	0.999901	-1.01333	-0.0191059	0.457983	-1.17152	-0.228381	0.0651974	1.31366	0.393589
AGAP007803	AGAP007803		chr3R	1245467	1254581	+	0.000195831	1.25444	0.327038	0.00319014	1.16687	0.222646	0.458902	1.05982	0.0838127
AGAP007804	AGAP007804		chr3R	1254611	1256421	-	0.0948386	-1.19607	-0.258298	0.938055	-1.05101	-0.0717793	0.637359	1.09586	0.132058
AGAP007805	AGAP007805	STE20-related kinase adapter protein alpha isoform 1	chr3R	1256662	1258539	+	0.980275	1.01783	0.0254955	0.325473	1.06532	0.0912933	0.998021	1.00976	0.014019
AGAP007806	AGAP007806	myosin light chain, invertebrate	chr3R	1258784	1266457	-	0.194284	1.04893	0.0689201	0.902948	1.01816	0.0259686	0.249063	-1.04549	-0.0641775
AGAP007807	AGAP007807	F-box and leucine-rich repeat protein 2/20	chr3R	1266783	1279318	+	0.00112412	1.15051	0.202275	0.306055	1.0567	0.0795593	0.101378	1.0767	0.106617
AGAP028215	AGAP028215		chr3R	1279391	1283531	-	0.000314515	1.20811	0.272754	0.000153977	1.27673	0.352457	0.164061	1.07863	0.109206
AGAP007808	AGAP007808		chr3R	1289969	1315963	-	0.00286769	1.26262	0.336425	0.00263036	1.26566	0.33989	0.0330972	1.18293	0.242362
AGAP007810	AGAP007810	DNA-directed RNA polymerase II subunit RPB1	chr3R	1316443	1323152	-	0.999994	1.00324	0.00466537	0.960401	-1.03128	-0.0444374	0.96923	1.0291	0.0413828
AGAP007811	AGAP007811		chr3R	1323462	1325199	+	0.250461	-1.11658	-0.159085	0.165087	-1.13175	-0.17855	0.967213	-1.03301	-0.046854
AGAP007812	Pex11	peroxin 11	chr3R	1325434	1326623	+	0.981302	-1.02668	-0.0379848	0.000373521	1.33013	0.411571	0.0100425	1.2103	0.275361
AGAP007813	AGAP007813	ankyrin repeat domain-containing protein 49	chr3R	1326803	1327879	+	0.000174569	-1.32197	-0.402695	0.560358	-1.06322	-0.0884371	0.793523	1.04593	0.064786
AGAP007809	AP7862		chr3R	1327882	1329829	-	0.999944	1.00853	0.0122585	0.000158199	1.67009	0.739923	0.0958373	1.20589	0.270094
AGAP029594	AGAP029594		chr3R	1330154	1371503	+	0.000171574	1.22291	0.290319	0.000161271	1.23371	0.302998	0.00455554	1.13247	0.179472
AGAP007817	AGAP007817	Protein NEDD1	chr3R	1371898	1374269	+	0.000260733	-1.73754	-0.797044	0.000393792	-1.67468	-0.743883	0.965709	1.05835	0.0818195
AGAP007818	AGAP007818	Potassium inwardly-rectifying channel	chr3R	1374330	1375778	-	0.999348	-1.01182	-0.0169535	0.000149651	1.88633	0.915586	0.000169088	1.43646	0.522514
AGAP028144	AGAP028144		chr3R	1376061	1378471	-	0.139221	1.1944	0.256281	0.00332572	1.37527	0.459718	0.99881	-1.01894	-0.0270658
AGAP007819	AGAP007819		chr3R	1385532	1394030	+	0.25622	-1.10687	-0.146492	0.011046	-1.20273	-0.266313	0.878212	-1.04555	-0.0642624
AGAP007821	AGAP007821		chr3R	1399171	1422879	+	0.000149661	1.69077	0.757683	0.000149652	1.79789	0.846307	0.348481	1.10166	0.139679
AGAP007823	AGAP007823		chr3R	1435271	1442005	+	0.00948738	-2.10249	-1.0721	0.00384315	-2.29799	-1.20038	0.980161	1.10893	0.149175
AGAP007825	AGAP007825	ATP-dependent RNA helicase DDX23/PRP28	chr3R	1473396	1476131	+	0.0230582	-1.13953	-0.188434	0.867436	-1.0366	-0.0518579	0.999474	-1.00816	-0.0117226
AGAP007826	AGAP007826	Structural maintenance of chromosomes protein	chr3R	1476413	1482602	+	0.00114677	-1.28168	-0.358035	0.00280506	-1.25069	-0.322725	0.292884	-1.10443	-0.1433
AGAP013722	AGAP013722		chr3R	1480514	1481294	-	0.0285936	1.37198	0.456258	0.00772579	1.46218	0.54812	0.897144	1.08644	0.119611
AGAP007827	Eno	Enolase	chr3R	1483634	1487210	+	0.0011456	1.35133	0.434376	0.75909	1.07239	0.100829	0.519282	-1.09889	-0.136046
AGAP007828	AGAP007828		chr3R	1487439	1489127	+	0.82139	1.03253	0.0461779	0.0226573	1.11123	0.152151	0.969721	1.0188	0.0268641
AGAP007831	AGAP007831		chr3R	1501881	1519798	+	0.0704122	1.15031	0.202026	0.00148186	1.27019	0.345044	0.840455	-1.05065	-0.0712814
AGAP007832	AGAP007832	PRKCA-binding protein	chr3R	1519824	1523048	-	0.000172521	1.57636	0.656601	0.00015642	1.63736	0.711368	0.350548	1.13258	0.179608
AGAP007833	AGAP007833		chr3R	1523478	1530372	+	0.000784372	1.18341	0.242955	0.000149652	1.44475	0.530821	0.000524127	1.1934	0.255074
AGAP007834	AGAP007834	Tubulin gamma chain	chr3R	1530462	1532375	-	0.00368555	-1.14796	-0.199074	0.000170192	-1.24424	-0.315269	0.0838926	-1.09073	-0.125292
AGAP007835	AGAP007835		chr3R	1532581	1538357	+	0.00295205	-1.21508	-0.281051	0.000177744	-1.34174	-0.424103	0.998511	-1.01205	-0.0172749
AGAP007836	AGAP007836	sodium-coupled monocarboxylate transporter 2	chr3R	1539405	1545669	+	0.020223	1.15971	0.213764	0.484514	-1.07143	-0.0995417	0.0370372	-1.14449	-0.194699
AGAP007837	AGAP007837	Sodium-coupled monocarboxylate transporter 1	chr3R	1546762	1550756	+	0.00239111	-1.5581	-0.639788	0.000935033	-1.64045	-0.714095	0.681564	-1.13334	-0.180586
AGAP007838	AGAP007838	Sodium-coupled monocarboxylate transporter 2	chr3R	1551064	1556202	+	0.00018777	-1.62716	-0.702353	0.000149651	-2.49192	-1.31726	0.978821	-1.04126	-0.0583344
AGAP007839	AGAP007839		chr3R	1747596	1792204	+	0.0431011	-1.2096	-0.27453	0.0016185	-1.34272	-0.425158	0.975497	1.0357	0.0506039
AGAP007841	AGAP007841	F-type H+-transporting ATPase subunit delta	chr3R	1841751	1842669	+	0.00230505	1.27788	0.353749	0.9954	1.01969	0.0281267	0.00171829	-1.28876	-0.365982
AGAP029445	AGAP029445	O-acyltransferase	chr3R	1844042	1851026	+	0.0136321	-1.13188	-0.178723	0.00144964	-1.1773	-0.235488	0.302669	1.06865	0.0957956
AGAP007844	AGAP007844	aspartyl-tRNA synthetase	chr3R	1851088	1853426	-	0.0482897	-1.14869	-0.199986	0.165537	-1.11359	-0.155215	0.996982	-1.01509	-0.0216036
AGAP007845	AGAP007845	endonuclease G, mitochondrial	chr3R	1859036	1860164	+	0.662519	1.07833	0.108803	0.067019	-1.17691	-0.235008	0.659456	-1.07865	-0.109222
AGAP029772	AGAP029772		chr3R	1860378	1862006	+	0.97672	-1.01706	-0.0244045	0.999971	-1.00308	-0.00443363	0.729022	1.03712	0.0525761
AGAP007846	AGAP007846		chr3R	1864758	1919142	-	0.000768365	1.90278	0.928107	0.0635451	1.4262	0.512174	0.999078	1.03048	0.0433164
AGAP029771	AGAP029771		chr3R	1971913	1973499	+	0.999676	1.01002	0.0143795	0.999479	1.0113	0.0162144	0.981201	-1.02851	-0.040555
AGAP007847	AGAP007847	dual specificity tyrosine-phosphorylation-regulated kinase	chr3R	1975248	1991158	-	0.00135679	1.34084	0.423141	0.0224006	-1.22846	-0.296846	0.000161592	-1.53533	-0.618546
AGAP007848	AGAP007848		chr3R	2031813	2033203	-	0.0937928	1.47275	0.558516	0.0540598	-1.53722	-0.620328	0.0196666	-1.65781	-0.729282
AGAP007849	AGAP007849	laminin, alpha 1/2	chr3R	2034049	2094208	-	0.351639	1.17997	0.238754	0.999992	-1.0066	-0.00949669	0.996732	-1.03007	-0.0427361
AGAP007851	AGAP007851		chr3R	2114232	2115606	+	0.0106857	1.29236	0.370009	0.834747	-1.07055	-0.0983572	0.000234659	-1.51903	-0.603155
AGAP013771	AGAP013771		chr3R	2116135	2116953	+	0.000168479	1.74582	0.803904	0.000764087	1.52345	0.607342	0.00419977	-1.41096	-0.496679
AGAP013726	AGAP013726		chr3R	2117505	2118359	+	0.000152116	1.9501	0.963548	0.000366021	1.62962	0.704532	0.962497	1.05601	0.0786276
AGAP007852	AGAP007852	aconitate hydratase 1 / homoaconitase	chr3R	2122084	2127067	-	0.0818176	1.13852	0.187159	0.934348	1.03624	0.051363	0.00747196	-1.20674	-0.271116
AGAP013775	AGAP013775	general transcription factor IIH subunit 5	chr3R	2127401	2127823	+	0.912221	-1.04903	-0.0690622	0.334813	1.11683	0.159413	0.999992	-1.00427	-0.00614071
AGAP007853	AGAP007853	zinc finger HIT domain-containing protein 1	chr3R	2127898	2128456	+	0.989501	1.01326	0.0190048	0.0325219	1.09866	0.135749	0.41142	1.05223	0.073452
AGAP007854	AGAP007854	membrane dipeptidase	chr3R	2141418	2167664	-	0.000178512	2.43975	1.28673	0.000577957	2.05153	1.0367	0.154011	1.37395	0.458331
AGAP007855	AGAP007855	aurora kinase, other	chr3R	2153921	2155180	+	0.000272839	-2.05524	-1.03931	0.000150458	-2.70828	-1.43738	0.657284	-1.17215	-0.229162
AGAP007856	AGAP007856	Sugar transporter ERD6-like 10	chr3R	2204835	2206312	-	0.314075	1.39023	0.475321	0.00163961	2.24514	1.16681	0.0779844	1.59973	0.67783
AGAP029218	AGAP029218		chr3R	2237198	2238718	-	0.195903	1.22959	0.298174	0.00499557	1.46918	0.555007	0.175986	-1.23692	-0.306752
AGAP007857	AGAP007857		chr3R	2245649	2251845	+	0.0338362	1.20171	0.265086	0.998096	1.01684	0.0240889	0.114434	-1.15786	-0.211456
AGAP007858	AGAP007858	lysyl-tRNA synthetase, class II	chr3R	2252046	2254150	-	0.00187578	1.82639	0.868997	0.000153516	2.6666	1.415	0.20768	1.32795	0.409206
AGAP007859	AGAP007859	Sugar transporter ERD6-like 6	chr3R	2275016	2276491	+	0.317187	1.36838	0.452468	0.954688	-1.1157	-0.15795	0.000682903	2.35656	1.23668
AGAP007860	AGAP007860		chr3R	2331952	2333408	+	0.895031	-1.05858	-0.0821304	0.000261076	-1.4889	-0.574245	0.0290301	-1.24018	-0.310552
AGAP007862	AGAP007862		chr3R	2333523	2337601	+	0.0126072	-1.17067	-0.227337	0.000152133	-1.39518	-0.480455	0.448543	-1.07394	-0.10291
AGAP007863	AGAP007863	serine/threonine-protein kinase NIM1	chr3R	2338629	2352971	+	0.573959	1.10139	0.139324	0.9926	-1.02753	-0.0391846	0.690163	-1.08752	-0.121042
AGAP007864	AGAP007864	F-actin capping protein subunit beta	chr3R	2354275	2357722	+	0.716181	-1.03526	-0.0499887	0.966925	-1.01756	-0.0251207	0.985985	-1.01386	-0.0198565
AGAP007865	AGAP007865		chr3R	2358730	2368332	+	0.796887	-1.04746	-0.0669012	0.0272775	-1.15254	-0.204815	0.416899	1.07713	0.107199
AGAP007866	SPZ4	spaetzle-like cytokine 4	chr3R	2368647	2370615	-	0.479613	1.44251	0.528586	0.943097	-1.17674	-0.234797	0.972148	1.14198	0.191543
AGAP007867	AGAP007867		chr3R	2377001	2386652	+	0.0470618	-1.21023	-0.275285	0.213724	-1.14767	-0.198711	0.786524	1.0718	0.100029
AGAP007868	AGAP007868	2-hydroxyglutarate dehydrogenase	chr3R	2391126	2393215	+	0.345803	-1.10198	-0.140102	0.204981	-1.12175	-0.165756	0.0933577	-1.14842	-0.19965
AGAP007869	AGAP007869	Post-GPI attachment to proteins factor 2	chr3R	2393376	2394486	-	0.00151791	-1.45335	-0.539385	0.0100202	-1.34638	-0.42909	0.995616	-1.02836	-0.0403509
AGAP007870	AGAP007870	Ubiquitin conjugation factor E4 B	chr3R	2394764	2401152	-	0.796334	-1.11068	-0.151448	0.203907	-1.23976	-0.310057	0.999999	-1.00465	-0.00669575
AGAP007871	AGAP007871	mitochondrial import receptor subunit TOM40	chr3R	2401595	2403740	+	0.269464	-1.05949	-0.0833731	0.0222648	-1.10154	-0.139527	0.405919	-1.05091	-0.0716419
AGAP007872	AGAP007872	Mps one binder kinase activator-like 3	chr3R	2403895	2405468	-	0.00175237	-1.10211	-0.140269	0.149494	-1.0507	-0.0713568	0.993019	1.00838	0.012043
AGAP007873	TOR	autophagy related TOR protein (Target of rapamycin)	chr3R	2405525	2414260	+	0.978425	-1.02486	-0.0354271	0.15351	-1.11293	-0.15436	0.668881	1.06034	0.0845203
AGAP007874	AGAP007874	CWC22 spliceosome-associated protein homolog	chr3R	2414302	2417495	-	0.0373797	-1.18518	-0.245104	0.516699	-1.08767	-0.121235	0.999219	1.01268	0.0181847
AGAP007875	AGAP007875		chr3R	2417794	2419754	+	0.243338	-1.26753	-0.342025	0.00606781	-1.58134	-0.661146	1	-1.00377	-0.00543022
AGAP013741	Med11	Mediator of RNA polymerase II transcription subunit 11	chr3R	2419774	2420345	-	0.0403163	-1.20484	-0.268847	0.163464	-1.1511	-0.203012	0.980301	1.03251	0.0461597
AGAP007877	AGAP007877		chr3R	2420445	2436088	+	0.99986	1.0051	0.00733662	0.99997	-1.00344	-0.0049572	0.737047	1.04079	0.0576849
AGAP007876	AGAP007876		chr3R	2423101	2424362	+	0.00690448	1.35017	0.433142	0.756097	1.09058	0.125092	0.99997	-1.00774	-0.011117
AGAP007878	AGAP007878		chr3R	2438726	2458757	+	0.137683	1.21395	0.279715	0.954025	1.05506	0.0773239	0.891631	1.07183	0.10008
AGAP007879	AGAP007879	Steroid dehydrogenase	chr3R	2459424	2460803	+	0.120728	-1.18308	-0.242551	0.0110629	1.28538	0.36219	0.0408783	1.22972	0.298326
AGAP007880	AGAP007880	3-ketoacyl-CoA reductase	chr3R	2460995	2462481	+	0.0137445	1.2278	0.296081	0.217534	-1.12988	-0.176164	0.66353	-1.07658	-0.106452
AGAP007881	AGAP007881	Steroid dehydrogenase	chr3R	2462832	2464336	+	0.0279628	-1.16523	-0.220612	0.000159223	-1.39697	-0.482296	0.997838	-1.01403	-0.0200996
AGAP007882	AGAP007882	ribosome maturation protein SBDS	chr3R	2464384	2465190	-	0.902876	1.04395	0.0620537	0.742788	1.06182	0.0865383	0.823937	1.05365	0.0754004
AGAP007883	AGAP007883		chr3R	2465325	2467552	-	0.0035284	-1.3501	-0.433066	0.00323059	-1.35434	-0.437593	0.86007	1.06786	0.0947199
AGAP007884	AGAP007884	protein dpy-30	chr3R	2467651	2468034	+	0.994961	-1.032	-0.0454383	0.172563	-1.21651	-0.282749	0.99982	1.01373	0.0196776
AGAP007885	AGAP007885	ER membrane protein complex subunit 3	chr3R	2468211	2469523	+	0.00742159	-1.09883	-0.13597	0.00226616	-1.11494	-0.156972	0.519199	-1.03759	-0.0532303
AGAP007886	AGAP007886		chr3R	2472343	2495188	-	0.961131	1.03096	0.0439854	0.0133253	-1.18959	-0.250463	0.754321	1.05635	0.0790825
AGAP029216	Ir155	ionotropic receptor	chr3R	2489106	2490880	+	0.0925166	1.55183	0.633974	0.0859731	1.56206	0.643447	0.0657181	1.59958	0.677697
AGAP007887	AGAP007887		chr3R	2509057	2512794	+	0.000157129	1.50492	0.589685	0.000149826	1.64857	0.721216	0.836218	1.05758	0.0807629
AGAP007888	AGAP007888		chr3R	2512895	2528465	-	0.00132048	-1.22724	-0.295413	0.000149799	-1.46059	-0.546548	0.999993	-1.00297	-0.00427818
AGAP007890	AGAP007890	Coiled-coil domain-containing protein 130	chr3R	2528667	2529994	-	0.892582	-1.04824	-0.0679741	0.343805	-1.10639	-0.145864	0.998654	-1.01446	-0.020709
AGAP007891	AGAP007891	Methionyl-tRNA synthetase	chr3R	2530399	2533941	+	0.769422	-1.04003	-0.0566282	0.241229	1.07592	0.105571	0.695416	1.0447	0.0630856
AGAP007889	AGAP007889	UDP-N-acetylglucosamine pyrophosphorylase	chr3R	2534221	2537491	+	0.483863	1.0895	0.123662	0.000239029	1.38603	0.470956	0.408784	1.09728	0.133929
AGAP007892	AGAP007892	paired amphipathic helix protein Sin3a	chr3R	2537919	2560117	-	0.0348286	-1.16056	-0.21482	0.0263025	-1.16838	-0.224504	0.0598938	1.14536	0.195799
AGAP007893	AGAP007893	Protein FAM36A	chr3R	2560282	2560826	+	0.815448	1.04278	0.0604305	0.00234025	1.20067	0.263845	0.792527	1.04463	0.062995
AGAP007894	AGAP007894	translation elongation factor G	chr3R	2560923	2563370	-	0.95429	1.02563	0.0365047	0.999911	1.00507	0.00729275	0.78347	1.04232	0.0597916
AGAP007895	AGAP007895	A-kinase anchor protein 10	chr3R	2563514	2567643	+	0.531783	1.06412	0.0896559	0.91369	1.03364	0.0477362	0.824244	-1.04256	-0.0601273
AGAP007896	AGAP007896	predicted G-protein coupled receptor GPCR	chr3R	2567748	2570697	-	0.00629307	-1.15159	-0.20363	0.00222328	-1.17343	-0.230731	0.987456	-1.01661	-0.0237618
AGAP007897	AGAP007897	UbiA prenyltransferase domain containing 1	chr3R	2571447	2574285	+	0.000683972	-1.23935	-0.309582	0.000179297	-1.31212	-0.391897	0.997906	1.0122	0.0174875
AGAP013719	AGAP013719	Crumbs	chr3R	2576518	2583151	-	0.00521992	1.36354	0.447362	0.0431355	1.25848	0.331683	0.826927	-1.07942	-0.110255
AGAP007899	AGAP007899		chr3R	2584170	2585220	+	0.00484265	-1.54429	-0.626948	0.00119189	-1.66946	-0.739378	0.998477	1.02893	0.0411391
AGAP007901	AGAP007901	Ras-related protein Rab-5C	chr3R	2585748	2593117	+	0.00231074	1.16561	0.221087	0.000174084	1.25484	0.327504	0.0355485	1.11233	0.153581
AGAP007902	AGAP007902		chr3R	2595073	2602362	-	0.000162052	1.18537	0.245342	0.000174226	1.17626	0.234207	0.410297	1.04274	0.060379
[truncated: 8,831 more rows]
