# Supplementary material for: Experimental evolution supports the potential of neonicotinoid-pyrethroid combination for managing insecticide resistance in malaria vectors
Source: Sci Rep. 2021 Sep 30;11:19501. doi: 10.1038/s41598-021-99061-x (PMC8484614; doi:10.1038/s41598-021-99061-x)
Supplement: Supplementary file 3 — Supplementary Information 3. [file 41598_2021_99061_MOESM3_ESM.xlsx]

## Sheet: Suppl Table S6
Supplementary Table S6. SNPs data obtained from RNA-seq. Only genes containing polymorphic SNPs are shown.
Accession	Chrom	Gene start	Gene end	Strand	Gene name	Description	Candidate gene family	Total polymorphic SNPs	Diff SNPs [Delta-R vs Tiassale-S]	Diff SNPs affecting protein [Delta-R vs Tiassale-S]	% Diff SNPs [Delta-R vs Tiassale-S]	Under selection Diff SNPs [Delta-R vs Tiassale-S]	Outliers [Delta-R vs Tiassale-S]	Outliers affectin protein [Delta-R vs Tiassale-S]	% Outliers [Delta-R vs Tiassale-S]	Under selection Outliers [Delta-R vs Tiassale-S]	Diff SNPs [Clothia-R vs Tiassale-S]	Diff SNPs affecting protein [Clothia-R vs Tiassale-S]	% Diff SNPs [Clothia-R vs Tiassale-S]	Under selection Diff SNPs [Clothia-R vs Tiassale-S]	Outliers [Clothia-R vs Tiassale-S]	Outliers affectin protein [Clothia-R vs Tiassale-S]	% Outliers [Clothia-R vs Tiassale-S]	Under selection Outliers [Clothia-R vs Tiassale-S]	Diff SNPs [Fludo-R vs Tiassale-S]	Diff SNPs affecting protein [Fludo-R vs Tiassale-S]	% Diff SNPs [Fludo-R vs Tiassale-S]	Under selection by Diff SNPs [Fludo-R vs Tiassale-S]	Outliers [Fludo-R vs Tiassale-S]	Outliers affectin protein [Fludo-R vs Tiassale-S]	% Outliers [Fludo-R vs Tiassale-S]	Under selection by Outliers [Fludo-R vs Tiassale-S]
AGAP004677	2L	157348	186936	-	AGAP004677	methylenetetrahydrofolate dehydrogenase(NAD+) / 5,10-methenyltetrahydrofolate	-	1	0	0	0	No	0	0	0	No	0	0	0	No	0	0	0	No	0	0	0	No	0	0	0	No
AGAP004678	2L	203779	205293	+	AGAP004678	NA	-	4	0	0	0	No	0	0	0	No	0	0	0	No	0	0	0	No	0	0	0	No	0	0	0	No
AGAP004679	2L	207894	210460	+	AGAP004679	Folylpolyglutamate synthase	-	7	0	0	0	No	0	0	0	No	0	0	0	No	0	0	0	No	0	0	0	No	0	0	0	No
AGAP004682	2L	433503	461627	-	AGAP004682	U4/U6 small nuclear ribonucleoprotein PRP3	-	4	0	0	0	No	0	0	0	No	0	0	0	No	0	0	0	No	0	0	0	No	0	0	0	No
AGAP004684	2L	492965	493569	+	AGAP004684	rRNA-processing protein CGR1	-	3	0	0	0	No	0	0	0	No	0	0	0	No	0	0	0	No	0	0	0	No	0	0	0	No
AGAP004686	2L	742004	789572	+	AGAP004686	NA	-	9	0	0	0	No	0	0	0	No	0	0	0	No	0	0	0	No	0	0	0	No	0	0	0	No
AGAP004689	2L	1052036	1057434	+	AGAP004689	NA	-	11	0	0	0	No	0	0	0	No	0	0	0	No	0	0	0	No	0	0	0	No	0	0	0	No
AGAP004691	2L	1270280	1301008	-	AGAP004691	LIM domain-binding protein 1	-	2	0	0	0	No	0	0	0	No	0	0	0	No	0	0	0	No	0	0	0	No	0	0	0	No
AGAP028433	2L	1315238	1333056	+	AGAP028433	NA	-	10	0	0	0	No	0	0	0	No	0	0	0	No	0	0	0	No	0	0	0	No	0	0	0	No
AGAP004692	2L	1411011	1441380	+	AGAP004692	NA	-	14	0	0	0	No	0	0	0	No	0	0	0	No	0	0	0	No	0	0	0	No	0	0	0	No
AGAP004696	2L	1923904	1965505	-	exd	Homeobox protein extradenticle	-	16	0	0	0	No	0	0	0	No	0	0	0	No	0	0	0	No	0	0	0	No	0	0	0	No
AGAP004698	2L	1967083	1971192	-	AGAP004698	Pre-mRNA-splicing factor 38B	-	3	0	0	0	No	0	0	0	No	0	0	0	No	0	0	0	No	0	0	0	No	0	0	0	No
AGAP004703	2L	2248667	2253660	+	AGAP004703	DNA-directed RNA polymerase III subunit RPC1	-	2	0	0	0	No	0	0	0	No	0	0	0	No	0	0	0	No	0	0	0	No	0	0	0	No
AGAP004704	2L	2253670	2255495	-	AGAP004704	COMPASS component SPP1	-	7	0	0	0	No	0	0	0	No	0	0	0	No	0	0	0	No	0	0	0	No	0	0	0	No
AGAP004708	2L	2471589	2474401	-	AGAP004708	arginyl-tRNA synthetase	-	1	0	0	0	No	0	0	0	No	0	0	0	No	0	0	0	No	0	0	0	No	0	0	0	No
AGAP004709	2L	2482553	2483310	+	mRpL18	39S ribosomal protein L18, mitochondrial	-	2	0	0	0	No	0	0	0	No	0	0	0	No	0	0	0	No	0	0	0	No	0	0	0	No
AGAP004715	2L	2615613	2620722	+	AGAP004715	Pyruvate dehydrogenase phosphatase regulatory subunit, mitochondrial	-	6	0	0	0	No	0	0	0	No	0	0	0	No	0	0	0	No	0	0	0	No	0	0	0	No
AGAP029688	2L	2751786	2752176	-	AGAP029688	NA	-	2	0	0	0	No	0	0	0	No	0	0	0	No	0	0	0	No	0	0	0	No	0	0	0	No
AGAP004723	2L	2756404	2760473	+	AGAP004723	chromobox protein homolog 1	-	1	0	0	0	No	0	0	0	No	0	0	0	No	0	0	0	No	0	0	0	No	0	0	0	No
AGAP004725	2L	2797664	2801444	+	eIF3c	Eukaryotic translation initiation factor 3 subunit C	-	8	0	0	0	No	0	0	0	No	0	0	0	No	0	0	0	No	0	0	0	No	0	0	0	No
AGAP004731	2L	2867037	2886486	-	AGAP004731	secretory phospholipase A2	-	1	0	0	0	No	0	0	0	No	0	0	0	No	0	0	0	No	0	0	0	No	0	0	0	No
AGAP029113	2L	2895973	2931030	-	AGAP029113	NA	-	38	0	0	0	No	0	0	0	No	0	0	0	No	0	0	0	No	0	0	0	No	0	0	0	No
AGAP004737	2L	2970597	2972774	+	AGAP004737	Rhomboid-4, isoform B	-	4	0	0	0	No	0	0	0	No	0	0	0	No	0	0	0	No	0	0	0	No	0	0	0	No
AGAP004739	2L	2976111	2978335	+	AGAP004739	H/ACA ribonucleoprotein complex subunit 4	-	14	0	0	0	No	0	0	0	No	0	0	0	No	0	0	0	No	0	0	0	No	0	0	0	No
AGAP004742	2L	2998916	3008084	-	AGAP004742	Pyruvate carboxylase	-	11	0	0	0	No	0	0	0	No	0	0	0	No	0	0	0	No	0	0	0	No	0	0	0	No
AGAP004743	2L	3020238	3021140	+	AGAP004743	Transmembrane emp24 domain-containing protein	-	1	0	0	0	No	0	0	0	No	0	0	0	No	0	0	0	No	0	0	0	No	0	0	0	No
AGAP004744	2L	3021774	3025711	+	skap	succinyl-CoA ligase beta subunit	-	11	0	0	0	No	0	0	0	No	0	0	0	No	0	0	0	No	0	0	0	No	0	0	0	No
AGAP004745	2L	3026512	3030332	-	AGAP004745	transcription elongation regulator 1	-	1	0	0	0	No	0	0	0	No	0	0	0	No	0	0	0	No	0	0	0	No	0	0	0	No
AGAP004747	2L	3034014	3037695	-	AGAP004747	Uncharacterized protein C05D11.1	-	5	0	0	0	No	0	0	0	No	0	0	0	No	0	0	0	No	0	0	0	No	0	0	0	No
AGAP004748	2L	3037963	3038411	-	AGAP004748	NA	-	1	0	0	0	No	0	0	0	No	0	0	0	No	0	0	0	No	0	0	0	No	0	0	0	No
AGAP004749	2L	3038604	3040277	+	AGAP004749	coproporphyrinogen III oxidase	-	3	0	0	0	No	0	0	0	No	0	0	0	No	0	0	0	No	0	0	0	No	0	0	0	No
AGAP004750	2L	3040861	3052055	-	AGAP004750	Translation initiation factor 4G	-	29	0	0	0	No	0	0	0	No	0	0	0	No	0	0	0	No	0	0	0	No	0	0	0	No
AGAP013546	2L	3068708	3069527	+	AGAP013546	Vacuolar ATPase assembly integral membrane protein VMA21 homolog	-	2	0	0	0	No	0	0	0	No	0	0	0	No	0	0	0	No	0	0	0	No	0	0	0	No
AGAP004757	2L	3069282	3070456	+	AGAP004757	NA	-	8	0	0	0	No	0	0	0	No	0	0	0	No	0	0	0	No	0	0	0	No	0	0	0	No
AGAP004758	2L	3070600	3072473	-	Rpn13	26S proteasome 26S non-ATPase subunit N13	-	8	0	0	0	No	0	0	0	No	0	0	0	No	0	0	0	No	0	0	0	No	0	0	0	No
AGAP004762	2L	3150315	3152338	+	AGAP004762	alpha-tocopherol transfer protein-like protein	-	8	0	0	0	No	0	0	0	No	0	0	0	No	0	0	0	No	0	0	0	No	0	0	0	No
AGAP004766	2L	3163010	3178079	+	AGAP004766	endophilin-A	-	13	0	0	0	No	0	0	0	No	0	0	0	No	0	0	0	No	0	0	0	No	0	0	0	No
AGAP004768	2L	3288076	3290094	-	AGAP004768	periodic tryptophan protein 1	-	6	0	0	0	No	0	0	0	No	0	0	0	No	0	0	0	No	0	0	0	No	0	0	0	No
AGAP004769	2L	3292998	3321093	+	AGAP004769	Ras-related protein Rap-1b precursor	-	31	0	0	0	No	0	0	0	No	0	0	0	No	0	0	0	No	0	0	0	No	0	0	0	No
AGAP004772	2L	3342981	3377271	-	AGAP004772	SLIT-ROBO Rho GTPase activating protein	-	1	0	0	0	No	0	0	0	No	0	0	0	No	0	0	0	No	0	0	0	No	0	0	0	No
AGAP004774	2L	3387728	3400498	+	AGAP004774	host cell factor	-	16	0	0	0	No	0	0	0	No	0	0	0	No	0	0	0	No	0	0	0	No	0	0	0	No
AGAP004775	2L	3401014	3447379	-	AGAP004775	Xaa-Pro dipeptidase	-	68	0	0	0	No	0	0	0	No	0	0	0	No	0	0	0	No	0	0	0	No	0	0	0	No
AGAP004776	2L	3402582	3404685	+	AGAP004776	pre-mRNA-processing factor SLU7	-	14	0	0	0	No	0	0	0	No	0	0	0	No	0	0	0	No	0	0	0	No	0	0	0	No
AGAP004778	2L	3445900	3447091	+	AGAP004778	NA	-	4	0	0	0	No	0	0	0	No	0	0	0	No	0	0	0	No	0	0	0	No	0	0	0	No
AGAP004780	2L	3452433	3461274	-	AGAP004780	cyclin-dependent kinase 12/13	-	3	0	0	0	No	0	0	0	No	0	0	0	No	0	0	0	No	0	0	0	No	0	0	0	No
AGAP004784	2L	3519838	3522515	+	AGAP004784	fatty acyl-CoA reductase 2	-	5	0	0	0	No	0	0	0	No	0	0	0	No	0	0	0	No	0	0	0	No	0	0	0	No
AGAP004786	2L	3545835	3548422	+	AGAP004786	Pyruvate dehydrogenase E1 component subunit alpha	-	2	0	0	0	No	0	0	0	No	0	0	0	No	0	0	0	No	0	0	0	No	0	0	0	No
AGAP004787	2L	3552528	3554809	-	AGAP004787	Fatty acyl-CoA reductase	-	13	0	0	0	No	0	0	0	No	0	0	0	No	0	0	0	No	0	0	0	No	0	0	0	No
AGAP004792	2L	3579851	3583746	+	AGAP004792	StAR-related lipid transfer protein 7	-	14	0	0	0	No	0	0	0	No	0	0	0	No	0	0	0	No	0	0	0	No	0	0	0	No
AGAP004793	2L	3585262	3590507	+	AGAP004793	ornithine--oxo-acid transaminase	-	2	0	0	0	No	0	0	0	No	0	0	0	No	0	0	0	No	0	0	0	No	0	0	0	No
AGAP004794	2L	3596961	3598493	+	AGAP004794	pancreatic triacylglycerol lipase	-	11	0	0	0	No	0	0	0	No	0	0	0	No	0	0	0	No	0	0	0	No	0	0	0	No
AGAP004795	2L	3612748	3632162	-	AGAP004795	RNA polymerase II elongation factor ELL	-	4	0	0	0	No	0	0	0	No	0	0	0	No	0	0	0	No	0	0	0	No	0	0	0	No
AGAP004798	2L	3638641	3645721	-	AGAP004798	Coatomer protein complex, subunit beta 2	-	11	0	0	0	No	0	0	0	No	0	0	0	No	0	0	0	No	0	0	0	No	0	0	0	No
AGAP004799	2L	3720848	3721878	-	AGAP004799	NA	-	4	0	0	0	No	0	0	0	No	0	0	0	No	0	0	0	No	0	0	0	No	0	0	0	No
AGAP004801	2L	3733801	3744679	+	AGAP004801	Huntingtin interacting protein	-	19	0	0	0	No	0	0	0	No	0	0	0	No	0	0	0	No	0	0	0	No	0	0	0	No
AGAP004802	2L	3745921	3747552	+	AGAP004802	4-hydroxyphenylpyruvate dioxygenase	-	12	0	0	0	No	0	0	0	No	0	0	0	No	0	0	0	No	0	0	0	No	0	0	0	No
AGAP004805	2L	3751358	3778548	+	AGAP004805	NA	-	26	0	0	0	No	0	0	0	No	0	0	0	No	0	0	0	No	0	0	0	No	0	0	0	No
AGAP004809	2L	3793554	3797323	-	APN1	alanyl aminopeptidase N 1	-	30	0	0	0	No	0	0	0	No	0	0	0	No	0	0	0	No	0	0	0	No	0	0	0	No
AGAP004812	2L	3803320	3807553	-	AGAP004812	calcium-independent phospholipase A2	-	11	0	0	0	No	0	0	0	No	0	0	0	No	0	0	0	No	0	0	0	No	0	0	0	No
AGAP004817	2L	3842964	3856049	-	lig	protein lingerer	-	26	0	0	0	No	0	0	0	No	0	0	0	No	0	0	0	No	0	0	0	No	0	0	0	No
AGAP004818	2L	3858794	3859471	+	mRpS16	28S ribosomal protein S16, mitochondrial	-	4	0	0	0	No	0	0	0	No	0	0	0	No	0	0	0	No	0	0	0	No	0	0	0	No
AGAP004819	2L	3860781	3870396	-	AGAP004819	receptor expression-enhancing protein 5	-	9	0	0	0	No	0	0	0	No	0	0	0	No	0	0	0	No	0	0	0	No	0	0	0	No
AGAP004824	2L	3952883	3981152	-	AGAP004824	translation initiation factor 5B	-	18	0	0	0	No	0	0	0	No	0	0	0	No	0	0	0	No	0	0	0	No	0	0	0	No
AGAP029342	2L	3981764	3982678	-	AGAP029342	NA	-	2	0	0	0	No	0	0	0	No	0	0	0	No	0	0	0	No	0	0	0	No	0	0	0	No
AGAP004830	2L	4182749	4186024	-	AGAP004830	NA	-	8	0	0	0	No	0	0	0	No	0	0	0	No	0	0	0	No	0	0	0	No	0	0	0	No
AGAP004833	2L	4233302	4239966	+	AGAP004833	serine/threonine-protein kinase PRP4	-	1	0	0	0	No	0	0	0	No	0	0	0	No	0	0	0	No	0	0	0	No	0	0	0	No
AGAP004834	2L	4243321	4252291	-	AGAP004834	NA	-	2	0	0	0	No	0	0	0	No	0	0	0	No	0	0	0	No	0	0	0	No	0	0	0	No
AGAP029668	2L	4349340	4362703	-	AGAP029668	NA	-	46	0	0	0	No	0	0	0	No	0	0	0	No	0	0	0	No	0	0	0	No	0	0	0	No
AGAP004839	2L	4376907	4377479	+	mRpL52	39S ribosomal protein L52, mitochondrial	-	5	0	0	0	No	0	0	0	No	0	0	0	No	0	0	0	No	0	0	0	No	0	0	0	No
AGAP004841	2L	4379773	4388291	-	AGAP004841	NA	-	10	0	0	0	No	0	0	0	No	0	0	0	No	0	0	0	No	0	0	0	No	0	0	0	No
AGAP004842	2L	4388592	4392419	+	AGAP004842	ubiquinone biosynthesis protein COQ9, mitochondrial	-	2	0	0	0	No	0	0	0	No	0	0	0	No	0	0	0	No	0	0	0	No	0	0	0	No
AGAP004845	2L	4396212	4402689	+	AGAP004845	scavenger receptor class B member	-	1	0	0	0	No	0	0	0	No	0	0	0	No	0	0	0	No	0	0	0	No	0	0	0	No
AGAP004846	2L	4404139	4428751	+	SCRB9	Class B Scavenger Receptor (CD36 domain).	-	32	0	0	0	No	0	0	0	No	0	0	0	No	0	0	0	No	0	0	0	No	0	0	0	No
AGAP004847	2L	4429859	4438349	+	SCRB7	Class B Scavenger Receptor (CD36 domain).	-	12	0	0	0	No	0	0	0	No	0	0	0	No	0	0	0	No	0	0	0	No	0	0	0	No
AGAP004848	2L	4438474	4441484	-	AGAP004848	NA	-	26	0	0	0	No	0	0	0	No	0	0	0	No	0	0	0	No	0	0	0	No	0	0	0	No
AGAP004852	2L	4465356	4475550	-	AGAP004852	Adducin	-	37	0	0	0	No	0	0	0	No	0	0	0	No	0	0	0	No	0	0	0	No	0	0	0	No
AGAP004853	2L	4476401	4479536	-	AGAP004853	Ral GEF with PH domain and SH3-binding motif 1	-	6	0	0	0	No	0	0	0	No	0	0	0	No	0	0	0	No	0	0	0	No	0	0	0	No
AGAP004854	2L	4483668	4490466	+	AGAP004854	histone demethylase JARID1	-	10	0	0	0	No	0	0	0	No	0	0	0	No	0	0	0	No	0	0	0	No	0	0	0	No
AGAP004855	2L	4492189	4494085	+	CLIPB13	CLIP-domain serine protease	-	18	0	0	0	No	0	0	0	No	0	0	0	No	0	0	0	No	0	0	0	No	0	0	0	No
AGAP004859	2L	4501583	4503073	-	AGAP004859	serine protease snake	-	7	0	0	0	No	0	0	0	No	0	0	0	No	0	0	0	No	0	0	0	No	0	0	0	No
AGAP004860	2L	4506869	4510053	-	AGAP004860	protease m1 zinc metalloprotease	-	54	0	0	0	No	0	0	0	No	0	0	0	No	0	0	0	No	0	0	0	No	0	0	0	No
AGAP004861	2L	4512323	4531632	-	AGAP004861	Tetraspanin	-	11	0	0	0	No	0	0	0	No	0	0	0	No	0	0	0	No	0	0	0	No	0	0	0	No
AGAP004864	2L	4586760	4591451	-	AGAP004864	NA	-	3	0	0	0	No	0	0	0	No	0	0	0	No	0	0	0	No	0	0	0	No	0	0	0	No
AGAP004866	2L	4666898	4676560	-	AGAP004866	NA	-	6	0	0	0	No	0	0	0	No	0	0	0	No	0	0	0	No	0	0	0	No	0	0	0	No
AGAP004867	2L	4676920	4678867	+	AGAP004867	V-type H+-transporting ATPase subunit G	-	7	0	0	0	No	0	0	0	No	0	0	0	No	0	0	0	No	0	0	0	No	0	0	0	No
AGAP029807	2L	4680081	4692071	-	AGAP029807	NA	-	9	0	0	0	No	0	0	0	No	0	0	0	No	0	0	0	No	0	0	0	No	0	0	0	No
AGAP004870	2L	4692543	4698202	+	AGAP004870	tripeptidyl-peptidase II	-	20	0	0	0	No	0	0	0	No	0	0	0	No	0	0	0	No	0	0	0	No	0	0	0	No
AGAP004873	2L	4768400	4817320	-	AGAP004873	NA	-	4	0	0	0	No	0	0	0	No	0	0	0	No	0	0	0	No	0	0	0	No	0	0	0	No
AGAP004877	2L	4851777	4866265	+	AGAP004877	paramyosin	-	52	0	0	0	No	0	0	0	No	0	0	0	No	0	0	0	No	0	0	0	No	0	0	0	No
AGAP004880	2L	4905326	4908734	+	AGAP004880	L-lactate dehydrogenase	-	1	0	0	0	No	0	0	0	No	0	0	0	No	0	0	0	No	0	0	0	No	0	0	0	No
AGAP004882	2L	4934985	4944994	-	AGAP004882	transmembrane 9 superfamily member 3	-	18	0	0	0	No	0	0	0	No	0	0	0	No	0	0	0	No	0	0	0	No	0	0	0	No
AGAP004883	2L	4939315	4940319	+	AGAP004883	NA	-	8	0	0	0	No	0	0	0	No	0	0	0	No	0	0	0	No	0	0	0	No	0	0	0	No
AGAP004884	2L	4948029	4953343	-	AGAP004884	muskelin	-	19	0	0	0	No	0	0	0	No	0	0	0	No	0	0	0	No	0	0	0	No	0	0	0	No
AGAP004885	2L	4953470	4954359	+	AGAP004885	CDGSH iron sulfur domain-containing protein 3, mitochondrial	-	4	0	0	0	No	0	0	0	No	0	0	0	No	0	0	0	No	0	0	0	No	0	0	0	No
AGAP004886	2L	4956109	4968464	-	AGAP004886	microtubule-associated protein, RP/EB family	-	10	0	0	0	No	0	0	0	No	0	0	0	No	0	0	0	No	0	0	0	No	0	0	0	No
AGAP004889	2L	4974901	4977615	-	AGAP004889	ubiquitin-conjugating enzyme (huntingtin interacting protein 2)	-	4	0	0	0	No	0	0	0	No	0	0	0	No	0	0	0	No	0	0	0	No	0	0	0	No
AGAP004890	2L	4976558	4986660	+	AGAP004890	ribose-phosphate pyrophosphokinase	-	30	0	0	0	No	0	0	0	No	0	0	0	No	0	0	0	No	0	0	0	No	0	0	0	No
AGAP004892	2L	5002254	5042389	+	AGAP004892	NA	-	20	0	0	0	No	0	0	0	No	0	0	0	No	0	0	0	No	0	0	0	No	0	0	0	No
AGAP029346	2L	5605327	5606838	-	AGAP029346	NA	-	17	0	0	0	No	0	0	0	No	0	0	0	No	0	0	0	No	0	0	0	No	0	0	0	No
AGAP004900	2L	5634117	5635270	-	AGAP004900	trypsin type 4	-	6	0	0	0	No	0	0	0	No	0	0	0	No	0	0	0	No	0	0	0	No	0	0	0	No
AGAP029369	2L	5639620	5640502	+	AGAP029369	NA	-	2	0	0	0	No	0	0	0	No	0	0	0	No	0	0	0	No	0	0	0	No	0	0	0	No
AGAP004903	2L	5768982	5769889	-	AGAP004903	NA	-	3	0	0	0	No	0	0	0	No	0	0	0	No	0	0	0	No	0	0	0	No	0	0	0	No
AGAP004904	2L	5771985	5780988	+	CAT1	Catalase	-	8	0	0	0	No	0	0	0	No	0	0	0	No	0	0	0	No	0	0	0	No	0	0	0	No
AGAP004906	2L	5793347	5794156	+	AGAP004906	Mitochondrial pyruvate carrier	-	7	0	0	0	No	0	0	0	No	0	0	0	No	0	0	0	No	0	0	0	No	0	0	0	No
AGAP004912	2L	5826320	5831336	+	AGAP004912	ATP-dependent RNA helicase DDX5/DBP2	-	10	0	0	0	No	0	0	0	No	0	0	0	No	0	0	0	No	0	0	0	No	0	0	0	No
AGAP004916	2L	5996795	5997803	-	AGAP004916	NA	-	2	0	0	0	No	0	0	0	No	0	0	0	No	0	0	0	No	0	0	0	No	0	0	0	No
AGAP004918	2L	6008201	6009301	-	AGAP004918	fibrinogen	-	2	0	0	0	No	0	0	0	No	0	0	0	No	0	0	0	No	0	0	0	No	0	0	0	No
AGAP004928	2L	6109050	6113907	-	LL6	lipopolysaccharide-induced TNF-alpha transcription factor (LITAF-like 6)	-	23	0	0	0	No	0	0	0	No	0	0	0	No	0	0	0	No	0	0	0	No	0	0	0	No
AGAP004929	2L	6114439	6115700	+	AIMP3	aminoacyl tRNA synthase complex-interacting multifunctional protein 3	-	3	0	0	0	No	0	0	0	No	0	0	0	No	0	0	0	No	0	0	0	No	0	0	0	No
AGAP028394	2L	6133739	6157959	+	AGAP028394	NA	-	6	0	0	0	No	0	0	0	No	0	0	0	No	0	0	0	No	0	0	0	No	0	0	0	No
AGAP004932	2L	6175400	6189662	+	AGAP004932	solute carrier family 6 (neurotransmitter transporter), invertebrate	-	34	0	0	0	No	0	0	0	No	0	0	0	No	0	0	0	No	0	0	0	No	0	0	0	No
AGAP004933	2L	6194082	6195739	-	AGAP004933	ankyrin repeat and MYND domain-containing protein 2	-	11	0	0	0	No	0	0	0	No	0	0	0	No	0	0	0	No	0	0	0	No	0	0	0	No
AGAP004934	2L	6196305	6202195	-	GALE3	galectin 3, peroxin 23	-	1	0	0	0	No	0	0	0	No	0	0	0	No	0	0	0	No	0	0	0	No	0	0	0	No
AGAP004936	2L	6207723	6209539	+	AGAP004936	NA	-	9	0	0	0	No	0	0	0	No	0	0	0	No	0	0	0	No	0	0	0	No	0	0	0	No
AGAP004937	2L	6209886	6223316	-	AGAP004937	NA	-	79	0	0	0	No	0	0	0	No	0	0	0	No	0	0	0	No	0	0	0	No	0	0	0	No
AGAP004938	2L	6223902	6228021	-	AGAP004938	zinc finger, DHHC-type containing 15	-	1	0	0	0	No	0	0	0	No	0	0	0	No	0	0	0	No	0	0	0	No	0	0	0	No
AGAP004940	2L	6228852	6267521	+	AGAP004940	cAMP-dependent protein kinase regulator	-	90	0	0	0	No	0	0	0	No	0	0	0	No	0	0	0	No	0	0	0	No	0	0	0	No
AGAP004942	2L	6374776	6437542	-	AGAP004942	poly(rC)-binding protein 2/3/4	-	33	0	0	0	No	0	0	0	No	0	0	0	No	0	0	0	No	0	0	0	No	0	0	0	No
AGAP004944	2L	6544141	6546511	-	AGAP004944	heat shock 70kDa protein 1/8	-	33	0	0	0	No	0	0	0	No	0	0	0	No	0	0	0	No	0	0	0	No	0	0	0	No
AGAP004945	2L	6551148	6553909	-	AGAP004945	NA	-	10	0	0	0	No	0	0	0	No	0	0	0	No	0	0	0	No	0	0	0	No	0	0	0	No
AGAP004946	2L	6554680	6559375	-	AGAP004946	NCK-associated protein 1	-	11	0	0	0	No	0	0	0	No	0	0	0	No	0	0	0	No	0	0	0	No	0	0	0	No
AGAP004948	2L	6692915	6694970	-	AGAP004948	duplex-specific nuclease	-	20	0	0	0	No	0	0	0	No	0	0	0	No	0	0	0	No	0	0	0	No	0	0	0	No
AGAP004950	2L	6916167	7007099	+	AGAP004950	CUG-BP- and ETR3-like factor	-	3	0	0	0	No	0	0	0	No	0	0	0	No	0	0	0	No	0	0	0	No	0	0	0	No
AGAP004952	2L	7172678	7174184	+	AGAP004952	CBF1 interacting corepressor	-	7	0	0	0	No	0	0	0	No	0	0	0	No	0	0	0	No	0	0	0	No	0	0	0	No
AGAP004953	2L	7174132	7176492	-	AGAP004953	G protein pathway suppressor 1	-	3	0	0	0	No	0	0	0	No	0	0	0	No	0	0	0	No	0	0	0	No	0	0	0	No
AGAP004955	2L	7181937	7182959	+	AGAP004955	NA	-	7	0	0	0	No	0	0	0	No	0	0	0	No	0	0	0	No	0	0	0	No	0	0	0	No
AGAP004960	2L	7195880	7197257	-	Prosalpha3	26S proteasome alpha 3 subunit	-	9	0	0	0	No	0	0	0	No	0	0	0	No	0	0	0	No	0	0	0	No	0	0	0	No
AGAP004963	2L	7219030	7221562	+	AGAP004963	cyclin B	-	7	0	0	0	No	0	0	0	No	0	0	0	No	0	0	0	No	0	0	0	No	0	0	0	No
AGAP028425	2L	7289296	7296394	+	AGAP028425	NA	-	42	0	0	0	No	0	0	0	No	0	0	0	No	0	0	0	No	0	0	0	No	0	0	0	No
AGAP004977	2L	7452207	7454977	-	PPO6	prophenoloxidase 6	-	12	0	0	0	No	0	0	0	No	0	0	0	No	0	0	0	No	0	0	0	No	0	0	0	No
AGAP004983	2L	7537857	7541687	-	AGAP004983	NA	-	15	0	0	0	No	0	0	0	No	0	0	0	No	0	0	0	No	0	0	0	No	0	0	0	No
AGAP004985	2L	7540007	7541032	-	mRpL16	39S ribosomal protein L16, mitochondrial	-	15	0	0	0	No	0	0	0	No	0	0	0	No	0	0	0	No	0	0	0	No	0	0	0	No
AGAP004986	2L	7541759	7542559	+	Seleno	15 kDa selenoprotein	-	11	0	0	0	No	0	0	0	No	0	0	0	No	0	0	0	No	0	0	0	No	0	0	0	No
AGAP004987	2L	7545673	7546442	+	AGAP004987	NA	-	9	0	0	0	No	0	0	0	No	0	0	0	No	0	0	0	No	0	0	0	No	0	0	0	No
AGAP004988	2L	7550405	7551445	+	AGAP004988	NA	-	18	0	0	0	No	0	0	0	No	0	0	0	No	0	0	0	No	0	0	0	No	0	0	0	No
AGAP004990	2L	7585796	7587650	+	mbf1	multiprotein bridging factor 1	-	11	0	0	0	No	0	0	0	No	0	0	0	No	0	0	0	No	0	0	0	No	0	0	0	No
AGAP004991	2L	7587832	7588801	-	AGAP004991	20S proteasome subunit beta 6	-	10	0	0	0	No	0	0	0	No	0	0	0	No	0	0	0	No	0	0	0	No	0	0	0	No
AGAP004992	2L	7589632	7591130	+	AGAP004992	microsomal prostaglandin-E synthase 2	-	19	0	0	0	No	0	0	0	No	0	0	0	No	0	0	0	No	0	0	0	No	0	0	0	No
AGAP004993	2L	7592420	7608179	+	AGAP004993	laminin subunit alpha	-	94	0	0	0	No	0	0	0	No	0	0	0	No	0	0	0	No	0	0	0	No	0	0	0	No
AGAP005003	2L	7788430	7792161	-	AGAP005003	melanotransferrin	-	9	0	0	0	No	0	0	0	No	0	0	0	No	0	0	0	No	0	0	0	No	0	0	0	No
AGAP005004	2L	7792331	7794417	+	AGAP005004	kelch domain-containing protein 10	-	8	0	0	0	No	0	0	0	No	0	0	0	No	0	0	0	No	0	0	0	No	0	0	0	No
AGAP005005	2L	7794965	7806455	+	AGAP005005	NA	-	98	0	0	0	No	0	0	0	No	1	1	1.02041	No	0	0	0	No	0	0	0	No	0	0	0	No
AGAP005006	2L	7807740	7811896	+	AGAP005006	U2-associated protein SR140	-	7	0	0	0	No	0	0	0	No	0	0	0	No	0	0	0	No	0	0	0	No	0	0	0	No
AGAP005007	2L	7816277	7818115	-	AGAP005007	kelch domain containing 4	-	10	0	0	0	No	0	0	0	No	0	0	0	No	0	0	0	No	0	0	0	No	0	0	0	No
AGAP005008	2L	7820730	7916998	-	AGAP005008	NA	-	7	0	0	0	No	0	0	0	No	0	0	0	No	0	0	0	No	0	0	0	No	0	0	0	No
AGAP005009	2L	7897791	7899967	+	AGAP005009	Pyrroline-5-carboxylate reductase	-	7	0	0	0	No	0	0	0	No	0	0	0	No	0	0	0	No	0	0	0	No	0	0	0	No
AGAP005014	2L	8297037	8299839	+	AGAP005014	NA	-	1	0	0	0	No	0	0	0	No	0	0	0	No	0	0	0	No	0	0	0	No	0	0	0	No
AGAP005015	2L	8300313	8324177	-	AGAP005015	heterogeneous nuclear ribonucleoprotein K	-	39	0	0	0	No	0	0	0	No	0	0	0	No	0	0	0	No	0	0	0	No	0	0	0	No
AGAP005020	2L	8329676	8344790	-	AGAP005020	NA	-	41	0	0	0	No	0	0	0	No	0	0	0	No	0	0	0	No	0	0	0	No	0	0	0	No
AGAP005021	2L	8334586	8337858	-	AGAP005021	Transcription elongation factor SPT5	-	37	0	0	0	No	0	0	0	No	0	0	0	No	0	0	0	No	0	0	0	No	0	0	0	No
AGAP005029	2L	8569090	8581151	+	AGAP005029	serine-threonine kinase receptor-associated protein	-	44	0	0	0	No	0	0	0	No	0	0	0	No	0	0	0	No	0	0	0	No	0	0	0	No
AGAP005030	2L	8584148	8603663	-	AGAP005030	NA	-	37	0	0	0	No	0	0	0	No	0	0	0	No	0	0	0	No	0	0	0	No	0	0	0	No
AGAP005031	2L	8612239	8621142	-	PIAS	E3 SUMO-protein ligase PIAS2	-	3	0	0	0	No	0	0	0	No	0	0	0	No	0	0	0	No	0	0	0	No	0	0	0	No
AGAP005032	2L	8622980	8628110	+	AGAP005032	calnexin	-	32	0	0	0	No	0	0	0	No	0	0	0	No	0	0	0	No	0	0	0	No	0	0	0	No
AGAP005033	2L	8628215	8638600	-	AGAP005033	U3 small nucleolar RNA-associated protein 20	-	10	0	0	0	No	0	0	0	No	0	0	0	No	0	0	0	No	0	0	0	No	0	0	0	No
AGAP005039	2L	8703190	8707908	-	AGAP005039	NA	-	35	0	0	0	No	0	0	0	No	0	0	0	No	0	0	0	No	0	0	0	No	0	0	0	No
AGAP005040	2L	8709248	8712165	-	AGAP005040	RILP-like protein-like protein	-	12	0	0	0	No	0	0	0	No	0	0	0	No	0	0	0	No	0	0	0	No	0	0	0	No
AGAP005042	2L	8750113	8760559	+	AGAP005042	NA	-	53	0	0	0	No	0	0	0	No	0	0	0	No	0	0	0	No	0	0	0	No	0	0	0	No
AGAP005043	2L	8767466	8779576	-	AGAP005043	Inactive dipeptidyl peptidase 10	-	17	0	0	0	No	0	0	0	No	0	0	0	No	0	0	0	No	0	0	0	No	0	0	0	No
AGAP005055	2L	8858489	8887616	+	ITP	ion-transport peptide CHH-like	-	41	0	0	0	No	0	0	0	No	0	0	0	No	0	0	0	No	0	0	0	No	0	0	0	No
AGAP005056	2L	8887752	8889485	-	AGAP005056	cyclin-related protein FAM58A	-	2	0	0	0	No	0	0	0	No	0	0	0	No	0	0	0	No	0	0	0	No	0	0	0	No
AGAP005057	2L	8892483	8912235	+	AGAP005057	NA	-	78	0	0	0	No	0	0	0	No	0	0	0	No	0	0	0	No	0	0	0	No	0	0	0	No
AGAP005060	2L	9149032	9150830	-	GPRNND2	putative GPCR class d orphan receptor 2	-	11	0	0	0	No	0	0	0	No	0	0	0	No	0	0	0	No	0	0	0	No	0	0	0	No
AGAP005061	2L	9150880	9153646	+	RpS9	40S ribosomal protein S9	-	1	0	0	0	No	0	0	0	No	0	0	0	No	0	0	0	No	0	0	0	No	0	0	0	No
AGAP005062	2L	9155189	9159529	+	AGAP005062	cleavage and polyadenylation specificity factor subunit 6/7	-	44	0	0	0	No	0	0	0	No	0	0	0	No	0	0	0	No	0	0	0	No	0	0	0	No
AGAP005063	2L	9166657	9183508	-	AGAP005063	RAN binding protein 9	-	58	0	0	0	No	0	0	0	No	0	0	0	No	0	0	0	No	0	0	0	No	0	0	0	No
AGAP005071	2L	9486328	9493057	-	AGAP005071	calcium release-activated calcium channel protein 1	-	23	0	0	0	No	0	0	0	No	0	0	0	No	0	0	0	No	0	0	0	No	0	0	0	No
AGAP005075	2L	9642985	9651954	+	AGAP005075	NA	-	5	0	0	0	No	0	0	0	No	0	0	0	No	0	0	0	No	0	0	0	No	0	0	0	No
AGAP005076	2L	9657060	9693793	+	AGAP005076	bridging integrator	-	56	0	0	0	No	0	0	0	No	0	0	0	No	0	0	0	No	0	0	0	No	0	0	0	No
AGAP005079	2L	9735321	9746596	+	AGAP005079	guanine nucleotide-binding protein G(q) alpha subunit	-	24	0	0	0	No	0	0	0	No	0	0	0	No	0	0	0	No	0	0	0	No	0	0	0	No
AGAP005080	2L	9757386	9758334	-	AGAP005080	Ribulose-phosphate 3-epimerase	-	6	0	0	0	No	0	0	0	No	0	0	0	No	0	0	0	No	0	0	0	No	0	0	0	No
AGAP005081	2L	9758828	9759668	+	AGAP005081	mesoderm development candidate 2	-	13	0	0	0	No	0	0	0	No	0	0	0	No	0	0	0	No	0	0	0	No	0	0	0	No
AGAP005082	2L	9760009	9779905	+	Vps13	vacuolar protein sorting 13	-	168	0	0	0	No	0	0	0	No	0	0	0	No	0	0	0	No	0	0	0	No	0	0	0	No
AGAP005088	2L	9873604	9884956	+	AGAP005088	NA	-	153	0	0	0	No	0	0	0	No	0	0	0	No	0	0	0	No	0	0	0	No	0	0	0	No
AGAP005091	2L	9898848	9941997	+	AGAP005091	protein GDAP2 homolog	-	42	0	0	0	No	0	0	0	No	0	0	0	No	0	0	0	No	0	0	0	No	0	0	0	No
AGAP005093	2L	9948612	9957132	+	AGAP005093	NA	-	3	0	0	0	No	0	0	0	No	0	0	0	No	0	0	0	No	0	0	0	No	0	0	0	No
AGAP005095	2L	9969229	9971786	+	AGAP005095	actin beta/gamma 1	-	14	0	0	0	No	0	0	0	No	0	0	0	No	0	0	0	No	0	0	0	No	0	0	0	No
AGAP005100	2L	10116617	10117747	+	Vps60	vacuolar protein sorting 60	-	9	0	0	0	No	0	0	0	No	0	0	0	No	0	0	0	No	0	0	0	No	0	0	0	No
AGAP005102	2L	10126033	10127958	-	APG7B	autophagy related gene	-	7	0	0	0	No	0	0	0	No	0	0	0	No	0	0	0	No	0	0	0	No	0	0	0	No
AGAP005103	2L	10139697	10142653	-	AGAP005103	NA	-	22	0	0	0	No	0	0	0	No	0	0	0	No	0	0	0	No	0	0	0	No	0	0	0	No
AGAP005108	2L	10198419	10202718	+	AGAP005108	Proliferation-associated 2G4	-	14	0	0	0	No	0	0	0	No	0	0	0	No	0	0	0	No	0	0	0	No	0	0	0	No
AGAP005109	2L	10202690	10203577	-	AGAP005109	MICOS complex subunit MIC13	-	1	0	0	0	No	0	0	0	No	0	0	0	No	0	0	0	No	0	0	0	No	0	0	0	No
AGAP005110	2L	10203864	10206481	+	Actincytosk	NA	-	12	0	0	0	No	0	0	0	No	0	0	0	No	0	0	0	No	0	0	0	No	0	0	0	No
AGAP005111	2L	10207803	10228414	+	AGAP005111	palmitoyltransferase ZDHHC14	-	26	0	0	0	No	0	0	0	No	0	0	0	No	0	0	0	No	0	0	0	No	0	0	0	No
AGAP005113	2L	10231009	10232687	-	AGAP005113	Thiamine pyrophosphate carrier	-	21	0	0	0	No	0	0	0	No	0	0	0	No	0	0	0	No	0	0	0	No	0	0	0	No
AGAP005114	2L	10232779	10234005	-	AGAP005114	NA	-	2	0	0	0	No	0	0	0	No	0	0	0	No	0	0	0	No	0	0	0	No	0	0	0	No
AGAP005115	2L	10234339	10238636	-	AGAP005115	NA	-	1	0	0	0	No	0	0	0	No	0	0	0	No	0	0	0	No	0	0	0	No	0	0	0	No
AGAP005117	2L	10241196	10244380	-	AGAP005117	polyadenylate-binding protein 2	-	8	0	0	0	No	0	0	0	No	0	0	0	No	0	0	0	No	0	0	0	No	0	0	0	No
AGAP005118	2L	10244607	10245368	+	mRpS17	28S ribosomal protein S17, mitochondrial	-	12	0	0	0	No	0	0	0	No	0	0	0	No	0	0	0	No	0	0	0	No	0	0	0	No
AGAP005119	2L	10245476	10248521	-	AGAP005119	RNA polymerase II subunit A C-terminal domain phosphatase	-	4	0	0	0	No	0	0	0	No	0	0	0	No	0	0	0	No	0	0	0	No	0	0	0	No
AGAP005120	2L	10248945	10251399	-	AGAP005120	NA	-	1	0	0	0	No	0	0	0	No	0	0	0	No	0	0	0	No	0	0	0	No	0	0	0	No
AGAP005121	2L	10251723	10252977	+	AGAP005121	PRA1 family protein	-	21	0	0	0	No	0	0	0	No	0	0	0	No	0	0	0	No	0	0	0	No	0	0	0	No
AGAP005122	2L	10253229	10255149	-	AGAP005122	UBX domain-containing protein 1	-	15	0	0	0	No	0	0	0	No	0	0	0	No	0	0	0	No	0	0	0	No	0	0	0	No
AGAP005124	2L	10257652	10274971	-	AGAP005124	aldehyde dehydrogenase	-	30	0	0	0	No	0	0	0	No	0	0	0	No	0	0	0	No	0	0	0	No	0	0	0	No
AGAP005127	2L	10331961	10336460	-	AGAP005127	RNA-binding protein 15	-	38	0	0	0	No	0	0	0	No	0	0	0	No	0	0	0	No	0	0	0	No	0	0	0	No
AGAP005128	2L	10336780	10338420	+	AGAP005128	elongation factor Tu	-	2	0	0	0	No	0	0	0	No	0	0	0	No	0	0	0	No	0	0	0	No	0	0	0	No
AGAP005129	2L	10338714	10339920	-	AGAP005129	5'-methylthioadenosine phosphorylase	-	11	0	0	0	No	0	0	0	No	0	0	0	No	0	0	0	No	0	0	0	No	0	0	0	No
AGAP005131	2L	10342081	10343123	-	RpS24	40S ribosomal protein S24	-	2	0	0	0	No	0	0	0	No	0	0	0	No	0	0	0	No	0	0	0	No	0	0	0	No
AGAP005132	2L	10343504	10345513	+	AGAP005132	NA	-	4	0	0	0	No	0	0	0	No	0	0	0	No	0	0	0	No	0	0	0	No	0	0	0	No
AGAP005133	2L	10345607	10354585	-	AGAP005133	NA	-	29	0	0	0	No	0	0	0	No	0	0	0	No	0	0	0	No	0	0	0	No	0	0	0	No
AGAP005134	2L	10355282	10358610	+	AGAP005134	F-type H+-transporting ATPase subunit alpha	-	2	0	0	0	No	0	0	0	No	0	0	0	No	0	0	0	No	0	0	0	No	0	0	0	No
AGAP005136	2L	10370242	10370878	+	AGAP005136	U6 snRNA-associated Sm-like protein LSm2	-	4	0	0	0	No	0	0	0	No	0	0	0	No	0	0	0	No	0	0	0	No	0	0	0	No
AGAP005142	2L	10472272	10475218	+	AGAP005142	mRNA-capping enzyme	-	44	0	0	0	No	0	0	0	No	0	0	0	No	0	0	0	No	0	0	0	No	0	0	0	No
AGAP005143	2L	10475316	10498130	-	AGAP005143	E3 ubiquitin-protein ligase RNF144	-	25	0	0	0	No	0	0	0	No	0	0	0	No	0	0	0	No	0	0	0	No	0	0	0	No
AGAP005147	2L	10565256	10575531	-	AGAP005147	NA	-	32	0	0	0	No	0	0	0	No	0	0	0	No	0	0	0	No	0	0	0	No	0	0	0	No
AGAP005148	2L	10575676	10577666	+	AGAP005148	NA	-	2	0	0	0	No	0	0	0	No	0	0	0	No	0	0	0	No	0	0	0	No	0	0	0	No
AGAP005149	2L	10577656	10578050	-	AGAP005149	H/ACA ribonucleoprotein complex subunit 3	-	1	0	0	0	No	0	0	0	No	0	0	0	No	0	0	0	No	0	0	0	No	0	0	0	No
AGAP005150	2L	10579751	10582776	-	AGAP005150	NA	-	21	0	0	0	No	0	0	0	No	0	0	0	No	0	0	0	No	0	0	0	No	0	0	0	No
AGAP029363	2L	10582806	10587700	-	AGAP029363	NA	-	12	0	0	0	No	0	0	0	No	0	0	0	No	0	0	0	No	0	0	0	No	0	0	0	No
AGAP005152	2L	10589199	10590944	+	AGAP005152	NA	-	3	0	0	0	No	0	0	0	No	0	0	0	No	0	0	0	No	0	0	0	No	0	0	0	No
AGAP005153	2L	10600456	10604439	+	AGAP005153	cysteine dioxygenase	-	15	0	0	0	No	0	0	0	No	0	0	0	No	0	0	0	No	0	0	0	No	0	0	0	No
AGAP005155	2L	10608476	10646189	+	AGAP005155	NA	-	72	0	0	0	No	0	0	0	No	0	0	0	No	0	0	0	No	0	0	0	No	0	0	0	No
AGAP005160	2L	10785074	10811531	-	AGAP005160	Ras homolog gene family, member A	-	14	0	0	0	No	0	0	0	No	0	0	0	No	1	0	7.14286	No	0	0	0	No	0	0	0	No
AGAP005161	2L	10811841	10816977	+	AGAP005161	polynucleotide 5'-hydroxyl-kinase GRC3/NOL9	-	1	0	0	0	No	0	0	0	No	0	0	0	No	0	0	0	No	0	0	0	No	0	0	0	No
AGAP005162	2L	10817121	10849984	-	AGAP005162	dystroglycan 1	-	87	0	0	0	No	0	0	0	No	0	0	0	No	0	0	0	No	0	0	0	No	0	0	0	No
AGAP005164	2L	11052366	11119385	-	AGAP005164	NA	-	10	0	0	0	No	0	0	0	No	0	0	0	No	0	0	0	No	0	0	0	No	0	0	0	No
AGAP005170	2L	11284393	11334901	-	AGAP005170	NA	-	44	0	0	0	No	0	0	0	No	0	0	0	No	0	0	0	No	0	0	0	No	0	0	0	No
AGAP005174	2L	11376450	11378030	-	AGAP005174	nucleoporin SEH1	-	7	0	0	0	No	0	0	0	No	0	0	0	No	0	0	0	No	0	0	0	No	0	0	0	No
AGAP005175	2L	11378371	11405181	+	AGAP005175	acetyl-CoA carboxylase / biotin carboxylase	-	136	0	0	0	No	0	0	0	No	0	0	0	No	0	0	0	No	0	0	0	No	0	0	0	No
AGAP005178	2L	11410730	11414253	-	AGAP005178	NA	-	5	0	0	0	No	0	0	0	No	0	0	0	No	0	0	0	No	0	0	0	No	0	0	0	No
AGAP005187	2L	12117746	12138374	+	AGAP005187	NA	-	52	0	0	0	No	0	0	0	No	0	0	0	No	0	0	0	No	0	0	0	No	0	0	0	No
AGAP005188	2L	12140996	12149296	+	AGAP005188	NA	-	28	0	0	0	No	0	0	0	No	0	0	0	No	0	0	0	No	0	0	0	No	0	0	0	No
AGAP005189	2L	12149345	12152250	-	AGAP005189	Biogenesis of lysosome-related organelles complex 1 subunit 6	-	4	0	0	0	No	0	0	0	No	0	0	0	No	0	0	0	No	0	0	0	No	0	0	0	No
AGAP005190	2L	12150414	12151432	-	AGAP005190	protein KTI12	-	1	0	0	0	No	0	0	0	No	0	0	0	No	0	0	0	No	0	0	0	No	0	0	0	No
AGAP005192	2L	12158269	12160475	-	AGAP005192	N-acetyltransferase 15	-	7	0	0	0	No	0	0	0	No	0	0	0	No	0	0	0	No	0	0	0	No	0	0	0	No
AGAP005194	2L	12168087	12169243	-	AGAP005194	NA	-	14	0	0	0	No	0	0	0	No	0	0	0	No	0	0	0	No	0	0	0	No	0	0	0	No
AGAP005195	2L	12171394	12172468	-	AGAP005195	NA	-	1	0	0	0	No	0	0	0	No	0	0	0	No	0	0	0	No	0	0	0	No	0	0	0	No
AGAP005196	2L	12176816	12178137	-	AGAP005196	NA	-	1	0	0	0	No	0	0	0	No	0	0	0	No	0	0	0	No	0	0	0	No	0	0	0	No
AGAP005197	2L	12182849	12186929	-	ben	E2 ubiquitin-conjugating enzyme, bendless	-	45	0	0	0	No	0	0	0	No	0	0	0	No	0	0	0	No	0	0	0	No	0	0	0	No
AGAP005198	2L	12189849	12191436	+	AGAP005198	NA	-	22	0	0	0	No	0	0	0	No	0	0	0	No	0	0	0	No	0	0	0	No	0	0	0	No
AGAP005202	2L	12198694	12199481	+	AGAP005202	RING-box protein 1	-	11	0	0	0	No	0	0	0	No	0	0	0	No	0	0	0	No	0	0	0	No	0	0	0	No
AGAP005203	2L	12199478	12208630	-	PGRPLC	peptidoglycan recognition protein (long)	-	30	0	0	0	No	0	0	0	No	0	0	0	No	0	0	0	No	0	0	0	No	0	0	0	No
AGAP005205	2L	12210831	12220900	-	PGRPLA	peptidoglycan recognition protein (long)	-	12	0	0	0	No	0	0	0	No	0	0	0	No	0	0	0	No	0	0	0	No	0	0	0	No
AGAP005207	2L	12234779	12316842	-	AGAP005207	SCY1-like protein 2	-	3	0	0	0	No	0	0	0	No	0	0	0	No	0	0	0	No	0	0	0	No	0	0	0	No
AGAP005208	2L	12288238	12289603	+	OBP20	odorant-binding protein 20	-	3	0	0	0	No	0	0	0	No	0	0	0	No	0	0	0	No	0	0	0	No	0	0	0	No
AGAP005209	2L	12353162	12356183	-	AGAP005209	Uridine kinase	-	28	0	0	0	No	0	0	0	No	0	0	0	No	0	0	0	No	0	0	0	No	0	0	0	No
AGAP005210	2L	12357077	12358920	+	AGAP005210	translation initiation factor eIF-2B subunit gamma	-	5	0	0	0	No	0	0	0	No	0	0	0	No	0	0	0	No	0	0	0	No	0	0	0	No
AGAP005211	2L	12358996	12360867	-	AGAP005211	CDK5 regulatory subunit-associated protein 1-like 1	-	5	0	0	0	No	0	0	0	No	0	0	0	No	0	0	0	No	0	0	0	No	0	0	0	No
AGAP005216	2L	12411118	12418346	+	AGAP005216	1-phosphatidylinositol-3-phosphate 5-kinase	-	42	0	0	0	No	0	0	0	No	0	0	0	No	0	0	0	No	0	0	0	No	0	0	0	No
AGAP005218	2L	12430178	12431915	-	AGAP005218	Zinc finger Ran-binding domain-containing protein 2	-	5	0	0	0	No	0	0	0	No	0	0	0	No	0	0	0	No	0	0	0	No	0	0	0	No
AGAP005221	2L	12501101	12503861	+	AGAP005221	ribosomal RNA methyltransferase Nop2	-	36	0	0	0	No	0	0	0	No	0	0	0	No	0	0	0	No	0	0	0	No	0	0	0	No
AGAP005222	2L	12504545	12515179	+	AGAP005222	NA	-	11	0	0	0	No	0	0	0	No	0	0	0	No	0	0	0	No	0	0	0	No	0	0	0	No
AGAP005227	2L	12535007	12538519	+	AGAP005227	NA	-	27	0	0	0	No	0	0	0	No	0	0	0	No	0	0	0	No	0	0	0	No	0	0	0	No
AGAP013141	2L	12538777	12539028	-	AGAP013141	NA	-	1	0	0	0	No	0	0	0	No	0	0	0	No	0	0	0	No	0	0	0	No	0	0	0	No
AGAP005228	2L	12539063	12539876	-	Med9	mediator of RNA polymerase II transcription subunit 9	-	5	0	0	0	No	0	0	0	No	0	0	0	No	0	0	0	No	0	0	0	No	0	0	0	No
AGAP029579	2L	12594158	12641773	-	AGAP029579	NA	-	1	0	0	0	No	0	0	0	No	0	0	0	No	0	0	0	No	0	0	0	No	0	0	0	No
AGAP005234	2L	12656739	12660717	-	CuSOD2	copper-zinc superoxide dismutase 2	-	27	0	0	0	No	0	0	0	No	0	0	0	No	0	0	0	No	0	0	0	No	0	0	0	No
AGAP005236	2L	12692890	12694273	-	AGAP005236	solute carrier family 50 (sugar transporter)	-	5	0	0	0	No	0	0	0	No	0	0	0	No	0	0	0	No	0	0	0	No	0	0	0	No
AGAP005237	2L	12695111	12704057	+	AGAP005237	facilitated glucose transporter (solute carrier family 2)	-	6	0	0	0	No	0	0	0	No	0	0	0	No	0	0	0	No	0	0	0	No	0	0	0	No
AGAP005238	2L	12704418	12707969	+	AGAP005238	facilitated glucose transporter (solute carrier family 2)	-	30	0	0	0	No	0	0	0	No	0	0	0	No	0	0	0	No	0	0	0	No	0	0	0	No
AGAP005240	2L	12710806	12712852	+	AGAP005240	NA	-	11	0	0	0	No	0	0	0	No	0	0	0	No	0	0	0	No	0	0	0	No	0	0	0	No
AGAP005242	2L	12718453	12728685	+	AGAP005242	NA	-	36	0	0	0	No	0	0	0	No	0	0	0	No	0	0	0	No	0	0	0	No	0	0	0	No
AGAP005243	2L	12728806	12767581	-	AGAP005243	NA	-	22	0	0	0	No	0	0	0	No	0	0	0	No	0	0	0	No	0	0	0	No	0	0	0	No
AGAP005244	2L	12776819	12860540	-	AGAP005244	NA	-	24	0	0	0	No	0	0	0	No	0	0	0	No	0	0	0	No	0	0	0	No	0	0	0	No
AGAP005245	2L	12875392	12980092	+	AGAP005245	NA	-	54	0	0	0	No	0	0	0	No	0	0	0	No	0	0	0	No	0	0	0	No	0	0	0	No
AGAP005246	2L	12996143	13001344	-	SRPN10	serine protease inhibitor (serpin) 10	-	21	0	0	0	No	0	0	0	No	0	0	0	No	0	0	0	No	0	0	0	No	0	0	0	No
AGAP005247	2L	13062848	13068104	+	AGAP005247	NA	-	8	0	0	0	No	0	0	0	No	0	0	0	No	0	0	0	No	0	0	0	No	0	0	0	No
AGAP005249	2L	13125288	13128644	-	AGAP005249	multiple RNA-binding domain-containing protein 1	-	2	0	0	0	No	0	0	0	No	0	0	0	No	0	0	0	No	0	0	0	No	0	0	0	No
AGAP005250	2L	13129636	13132824	+	AGAP005250	protein kintoun	-	56	0	0	0	No	0	0	0	No	0	0	0	No	0	0	0	No	0	0	0	No	0	0	0	No
AGAP005252	2L	13194812	13196613	-	MYD	TOLL pathway signalling.	-	2	0	0	0	No	0	0	0	No	0	0	0	No	0	0	0	No	0	0	0	No	0	0	0	No
AGAP005253	2L	13206074	13208762	+	AGAP005253	NA	-	2	0	0	0	No	0	0	0	No	0	0	0	No	0	0	0	No	0	0	0	No	0	0	0	No
AGAP005255	2L	13244005	13250634	-	AGAP005255	Ras-related protein Rab-3C	-	1	0	0	0	No	0	0	0	No	0	0	0	No	0	0	0	No	0	0	0	No	0	0	0	No
AGAP029530	2L	13257525	13338702	+	AGAP029530	NA	-	1	0	0	0	No	0	0	0	No	0	0	0	No	0	0	0	No	0	0	0	No	0	0	0	No
AGAP005261	2L	13357762	13362271	+	AGAP005261	G protein pathway suppressor 2	-	1	0	0	0	No	0	0	0	No	0	0	0	No	0	0	0	No	0	0	0	No	0	0	0	No
AGAP005263	2L	13377926	13387389	+	AGAP005263	protein transport protein SEC24	-	46	0	0	0	No	0	0	0	No	0	0	0	No	0	0	0	No	0	0	0	No	0	0	0	No
AGAP005267	2L	13494051	13495408	+	Arl2	ADP-ribosylation factor-like protein 2	-	8	0	0	0	No	0	0	0	No	0	0	0	No	0	0	0	No	0	0	0	No	0	0	0	No
AGAP005268	2L	13494790	13495156	-	AGAP005268	NA	-	3	0	0	0	No	0	0	0	No	0	0	0	No	0	0	0	No	0	0	0	No	0	0	0	No
AGAP005270	2L	13502754	13504208	-	AGAP005270	protein phosphatase	-	2	0	0	0	No	0	0	0	No	0	0	0	No	0	0	0	No	0	0	0	No	0	0	0	No
AGAP005275	2L	13532519	13544666	+	AGAP005275	NA	-	56	0	0	0	No	0	0	0	No	0	0	0	No	0	0	0	No	0	0	0	No	0	0	0	No
AGAP005279	2L	13547841	13588550	+	AGAP005279	Rho-type gtpase activating protein	-	34	0	0	0	No	0	0	0	No	0	0	0	No	0	0	0	No	0	0	0	No	0	0	0	No
AGAP005282	2L	13620351	13622456	+	AGAP005282	guanine deaminase	-	12	0	0	0	No	0	0	0	No	0	0	0	No	0	0	0	No	0	0	0	No	0	0	0	No
AGAP005287	2L	13667398	13672489	-	AGAP005287	NA	-	12	0	0	0	No	0	0	0	No	0	0	0	No	0	0	0	No	0	0	0	No	0	0	0	No
AGAP005288	2L	13687736	13715570	+	AGAP005288	bitesize	-	50	0	0	0	No	0	0	0	No	0	0	0	No	0	0	0	No	0	0	0	No	0	0	0	No
AGAP005289	2L	13719396	13720030	+	AGAP005289	myostatin	-	4	0	0	0	No	0	0	0	No	0	0	0	No	0	0	0	No	0	0	0	No	0	0	0	No
AGAP005291	2L	13737172	13748463	+	AGAP005291	NA	-	103	0	0	0	No	0	0	0	No	0	0	0	No	0	0	0	No	0	0	0	No	0	0	0	No
AGAP005292	2L	13753940	13780618	-	AGAP005292	nucleolysin TIA-1/TIAR	-	3	0	0	0	No	0	0	0	No	0	0	0	No	0	0	0	No	0	0	0	No	0	0	0	No
AGAP005293	2L	13791811	13796657	+	AGAP005293	beta-tubulin isotype I	-	20	0	0	0	No	0	0	0	No	0	0	0	No	0	0	0	No	0	0	0	No	0	0	0	No
AGAP005294	2L	13798321	13801103	+	AGAP005294	NA	-	19	0	0	0	No	0	0	0	No	0	0	0	No	0	0	0	No	0	0	0	No	0	0	0	No
AGAP005295	2L	13801354	13802660	-	AGAP005295	evolutionarily conserved signaling intermediate in Toll pathways	-	11	0	0	0	No	0	0	0	No	0	0	0	No	0	0	0	No	0	0	0	No	0	0	0	No
AGAP005298	2L	13807365	13808828	-	AGAP005298	DnaJ homolog subfamily C member 8	-	2	0	0	0	No	0	0	0	No	0	0	0	No	0	0	0	No	0	0	0	No	0	0	0	No
AGAP005299	2L	13809195	13811906	+	AGAP005299	cereblon	-	4	0	0	0	No	0	0	0	No	0	0	0	No	0	0	0	No	0	0	0	No	0	0	0	No
AGAP005300	2L	13816597	13858982	-	CNCC	nuclear factor erythroid 2, invertebrate	Detox-associated transcription factors	43	0	0	0	No	0	0	0	No	0	0	0	No	0	0	0	No	0	0	0	No	0	0	0	No
AGAP005305	2L	13900469	13910563	+	AGAP005305	NA	-	52	0	0	0	No	0	0	0	No	0	0	0	No	0	0	0	No	0	0	0	No	0	0	0	No
AGAP005306	2L	13911835	13923741	-	AGAP005306	calcium/calmodulin-dependent protein kinase I	-	112	0	0	0	No	0	0	0	No	0	0	0	No	0	0	0	No	0	0	0	No	0	0	0	No
AGAP005314	2L	14018273	14019013	-	AGAP005314	U6 snRNA-associated Sm-like protein LSm6	-	1	0	0	0	No	0	0	0	No	0	0	0	No	0	0	0	No	0	0	0	No	0	0	0	No
AGAP005316	2L	14020375	14022148	-	AGAP005316	charged multivesicular body protein 4	-	17	0	0	0	No	0	0	0	No	0	0	0	No	0	0	0	No	0	0	0	No	0	0	0	No
AGAP005317	2L	14022986	14025209	-	AGAP005317	MFS transporter, PCFT/HCP family, solute carrier family 46 (folate transporter	-	18	0	0	0	No	0	0	0	No	0	0	0	No	0	0	0	No	0	0	0	No	0	0	0	No
AGAP005319	2L	14029223	14032092	+	AGAP005319	NA	-	1	0	0	0	No	0	0	0	No	0	0	0	No	0	0	0	No	0	0	0	No	0	0	0	No
AGAP005320	2L	14033559	14035128	+	AGAP005320	U3 small nucleolar RNA-interacting protein 2	-	17	0	0	0	No	0	0	0	No	0	0	0	No	0	0	0	No	0	0	0	No	0	0	0	No
AGAP005322	2L	14040677	14052634	+	AGAP005322	serine/threonine-protein kinase SRPK1	-	22	0	0	0	No	0	0	0	No	0	0	0	No	0	0	0	No	0	0	0	No	0	0	0	No
AGAP005323	2L	14057406	14073092	+	AGAP005323	D-aspartate oxidase	-	9	0	0	0	No	0	0	0	No	0	0	0	No	0	0	0	No	0	0	0	No	0	0	0	No
AGAP005324	2L	14075295	14100657	+	AGAP005324	ubiquitin-conjugating enzyme E2 W	-	52	0	0	0	No	0	0	0	No	0	0	0	No	0	0	0	No	0	0	0	No	0	0	0	No
AGAP005325	2L	14101665	14108886	+	AGAP005325	spermine synthase	-	16	0	0	0	No	0	0	0	No	0	0	0	No	0	0	0	No	0	0	0	No	0	0	0	No
AGAP005327	2L	14114567	14115657	+	AGAP005327	ribonuclease UK114	-	10	0	0	0	No	0	0	0	No	0	0	0	No	0	0	0	No	0	0	0	No	0	0	0	No
AGAP005334	2L	14232533	14233424	+	CTLMA2	C-type lectin (CTL) - mannose binding	-	12	0	0	0	No	0	0	0	No	0	0	0	No	0	0	0	No	0	0	0	No	0	0	0	No
AGAP005335	2L	14233403	14234307	-	CTL4	C-type lectin (CTL)	-	12	0	0	0	No	0	0	0	No	0	0	0	No	0	0	0	No	0	0	0	No	0	0	0	No
AGAP005336	2L	14237025	14239080	+	AGAP005336	SWI/SNF-related matrix-associated actin-dependent regulator of chromatin subfamily D member 1	-	9	0	0	0	No	0	0	0	No	0	0	0	No	0	0	0	No	0	0	0	No	0	0	0	No
AGAP005340	2L	14264824	14265747	-	AGAP005340	NA	-	17	0	0	0	No	0	0	0	No	0	0	0	No	0	0	0	No	0	0	0	No	0	0	0	No
AGAP005341	2L	14269657	14288258	-	AGAP005341	myotubularin related protein 6	-	11	0	0	0	No	0	0	0	No	0	0	0	No	0	0	0	No	0	0	0	No	0	0	0	No
AGAP005344	2L	14295648	14296771	+	Vps28	vacuolar protein sorting 28	-	3	0	0	0	No	0	0	0	No	0	0	0	No	0	0	0	No	0	0	0	No	0	0	0	No
AGAP005350	2L	14436207	14440952	+	AGAP005350	NA	-	22	0	0	0	No	0	0	0	No	0	0	0	No	0	0	0	No	0	0	0	No	0	0	0	No
AGAP005351	2L	14444873	14450861	-	AGAP005351	DEAD box polypeptide 5	-	14	0	0	0	No	0	0	0	No	0	0	0	No	0	0	0	No	0	0	0	No	0	0	0	No
AGAP005352	2L	14451489	14475060	+	AGAP005352	tyrosine-protein phosphatase non-receptor type 1	-	44	0	0	0	No	0	0	0	No	0	0	0	No	0	0	0	No	0	0	0	No	0	0	0	No
AGAP029370	2L	14479940	14480535	+	AGAP029370	NA	-	4	0	0	0	No	0	0	0	No	0	0	0	No	0	0	0	No	0	0	0	No	0	0	0	No
AGAP005359	2L	14613204	14645171	+	AGAP005359	F-box and WD-40 domain protein 7	-	94	0	0	0	No	0	0	0	No	0	0	0	No	0	0	0	No	0	0	0	No	0	0	0	No
AGAP005360	2L	14645741	14647433	+	AGAP005360	PQ loop repeat-containing protein 3	-	7	0	0	0	No	0	0	0	No	0	0	0	No	0	0	0	No	0	0	0	No	0	0	0	No
AGAP005364	2L	14654367	14658275	+	AGAP005364	protein BAT5	-	48	0	0	0	No	0	0	0	No	0	0	0	No	0	0	0	No	0	0	0	No	0	0	0	No
AGAP005365	2L	14658769	14660171	-	AGAP005365	ribosome biogenesis protein BRX1	-	18	0	0	0	No	0	0	0	No	0	0	0	No	0	0	0	No	0	0	0	No	0	0	0	No
AGAP005366	2L	14660703	14666613	+	AGAP005366	serine/arginine repetitive matrix protein 1	-	38	0	0	0	No	0	0	0	No	0	0	0	No	0	0	0	No	0	0	0	No	0	0	0	No
AGAP005369	2L	14698778	14706996	-	AGAP005369	NA	-	79	0	0	0	No	0	0	0	No	0	0	0	No	0	0	0	No	0	0	0	No	0	0	0	No
AGAP005374	2L	14709493	14724339	+	AGAP005374	NA	-	28	0	0	0	No	0	0	0	No	0	0	0	No	0	0	0	No	0	0	0	No	0	0	0	No
AGAP005372	2L	14714193	14716037	-	COEBE3C	carboxylesterase beta esterase	Carboxylesterases	28	0	0	0	No	0	0	0	No	0	0	0	No	0	0	0	No	0	0	0	No	0	0	0	No
AGAP005375	2L	14724450	14726177	+	AGAP005375	nonsense-mediated mRNA decay protein	-	13	0	0	0	No	0	0	0	No	0	0	0	No	0	0	0	No	0	0	0	No	0	0	0	No
AGAP005376	2L	14726207	14728132	-	AGAP005376	NA	-	13	0	0	0	No	0	0	0	No	0	0	0	No	0	0	0	No	0	0	0	No	0	0	0	No
AGAP005377	2L	14728293	14728858	+	AGAP005377	NA	-	2	0	0	0	No	0	0	0	No	0	0	0	No	0	0	0	No	0	0	0	No	0	0	0	No
AGAP005378	2L	14738117	14809846	-	AGAP005378	NA	-	32	0	0	0	No	0	0	0	No	0	0	0	No	0	0	0	No	0	0	0	No	0	0	0	No
AGAP005380	2L	14831049	14832574	+	AGAP005380	NA	-	20	0	0	0	No	0	0	0	No	0	0	0	No	0	0	0	No	0	0	0	No	0	0	0	No
AGAP005381	2L	14832803	14835786	-	AGAP005381	hexosaminidase	-	30	0	0	0	No	0	0	0	No	0	0	0	No	0	0	0	No	0	0	0	No	0	0	0	No
AGAP005382	2L	14836158	14837553	+	AGAP005382	transcription initiation factor TFIIE subunit beta	-	1	0	0	0	No	0	0	0	No	0	0	0	No	0	0	0	No	0	0	0	No	0	0	0	No
AGAP005391	2L	14897553	14902668	+	AGAP005391	ATP-dependent RNA helicase DDX20	-	19	0	0	0	No	0	0	0	No	0	0	0	No	0	0	0	No	0	0	0	No	0	0	0	No
AGAP005393	2L	14905569	14909679	+	AGAP005393	Ras-related protein Rab-2A	-	29	0	0	0	No	0	0	0	No	0	0	0	No	0	0	0	No	0	0	0	No	0	0	0	No
AGAP005394	2L	14911787	14922482	-	AGAP005394	NA	-	26	0	0	0	No	0	0	0	No	0	0	0	No	0	0	0	No	0	0	0	No	0	0	0	No
AGAP005396	2L	14974487	14977568	+	AGAP005396	NA	-	4	0	0	0	No	0	0	0	No	0	0	0	No	0	0	0	No	0	0	0	No	0	0	0	No
AGAP005398	2L	15016928	15020798	+	AGAP005398	NA	-	1	0	0	0	No	0	0	0	No	0	0	0	No	0	0	0	No	0	0	0	No	0	0	0	No
AGAP005399	2L	15035025	15038781	+	AGAP005399	NA	-	50	0	0	0	No	0	0	0	No	0	0	0	No	0	0	0	No	0	0	0	No	0	0	0	No
AGAP005400	2L	15054808	15075117	+	AGAP005400	four and a half LIM domains	-	42	0	0	0	No	0	0	0	No	0	0	0	No	0	0	0	No	0	0	0	No	0	0	0	No
AGAP005401	2L	15080231	15083982	-	AGAP005401	karyopherin (Importin) alpha 6	-	10	0	0	0	No	0	0	0	No	0	0	0	No	0	0	0	No	0	0	0	No	0	0	0	No
AGAP005402	2L	15084467	15085590	+	AGAP005402	coiled-coil domain-containing protein 58	-	15	0	0	0	No	0	0	0	No	0	0	0	No	0	0	0	No	0	0	0	No	0	0	0	No
AGAP005404	2L	15147019	15150154	-	AGAP005404	lectin, mannose-binding 1	-	11	0	0	0	No	0	0	0	No	0	0	0	No	0	0	0	No	0	0	0	No	0	0	0	No
AGAP005405	2L	15159566	15177852	-	AGAP005405	solute carrier family 39 (zinc transporter), member 10	-	36	0	0	0	No	0	0	0	No	0	0	0	No	0	0	0	No	0	0	0	No	0	0	0	No
AGAP005406	2L	15181478	15184552	-	AGAP005406	RNA exonuclease 1	-	27	0	0	0	No	0	0	0	No	0	0	0	No	0	0	0	No	0	0	0	No	0	0	0	No
AGAP005410	2L	15211390	15213382	+	AGAP005410	peptide alpha-N-acetyltransferase	-	17	0	0	0	No	0	0	0	No	0	0	0	No	0	0	0	No	0	0	0	No	0	0	0	No
AGAP005411	2L	15214798	15270783	-	AGAP005411	NA	-	7	0	0	0	No	0	0	0	No	0	0	0	No	0	0	0	No	0	0	0	No	0	0	0	No
AGAP005413	2L	15337110	15338402	+	AGAP005413	survival of motor neuron protein-interacting protein 1	-	11	0	0	0	No	0	0	0	No	0	0	0	No	0	0	0	No	0	0	0	No	0	0	0	No
AGAP005414	2L	15338664	15340635	-	AGAP005414	misexpression suppressor of ras 6	-	24	0	0	0	No	0	0	0	No	0	0	0	No	0	0	0	No	0	0	0	No	0	0	0	No
AGAP005418	2L	15361091	15362969	-	AIMP2	aminoacyl tRNA synthase complex-interacting multifunctional protein 2	-	18	0	0	0	No	0	0	0	No	0	0	0	No	0	0	0	No	0	0	0	No	0	0	0	No
AGAP005421	2L	15373100	15374728	+	AGAP005421	mitochondrial inner membrane protein OXA1L	-	18	0	0	0	No	0	0	0	No	0	0	0	No	0	0	0	No	0	0	0	No	0	0	0	No
AGAP005422	2L	15374680	15375352	-	AGAP005422	NA	-	3	0	0	0	No	0	0	0	No	0	0	0	No	0	0	0	No	0	0	0	No	0	0	0	No
AGAP005423	2L	15375471	15376556	+	Prosalpha4	26S proteasome alpha 4 subunit	-	9	0	0	0	No	0	0	0	No	0	0	0	No	0	0	0	No	0	0	0	No	0	0	0	No
AGAP005425	2L	15380545	15420233	-	AGAP005425	actin-binding LIM protein	-	60	0	0	0	No	0	0	0	No	0	0	0	No	0	0	0	No	0	0	0	No	0	0	0	No
AGAP005427	2L	15420858	15422462	+	RpL28	60S ribosomal protein L28	-	2	0	0	0	No	0	0	0	No	0	0	0	No	0	0	0	No	0	0	0	No	0	0	0	No
AGAP005428	2L	15423019	15423774	-	AGAP005428	transcription elongation factor SPT4 1	-	1	0	0	0	No	0	0	0	No	0	0	0	No	0	0	0	No	0	0	0	No	0	0	0	No
AGAP005430	2L	15425105	15426179	-	AGAP005430	NA	-	7	0	0	0	No	0	0	0	No	0	0	0	No	0	0	0	No	0	0	0	No	0	0	0	No
AGAP005431	2L	15426523	15428376	+	AGAP005431	thioredoxin domain-containing protein	-	1	0	0	0	No	0	0	0	No	0	0	0	No	0	0	0	No	0	0	0	No	0	0	0	No
AGAP005432	2L	15428668	15429457	-	AGAP005432	programmed cell death protein 5	-	6	0	0	0	No	0	0	0	No	0	0	0	No	0	0	0	No	0	0	0	No	0	0	0	No
AGAP005433	2L	15429893	15458971	+	AGAP005433	NA	-	47	0	0	0	No	0	0	0	No	0	0	0	No	0	0	0	No	0	0	0	No	0	0	0	No
AGAP005434	2L	15452920	15454742	-	AGAP005434	vitellogenic carboxypeptidase-like protein	-	1	0	0	0	No	0	0	0	No	0	0	0	No	0	0	0	No	0	0	0	No	0	0	0	No
AGAP005435	2L	15466771	15467829	+	AGAP005435	Iodotyrosine dehalogenase	-	1	0	0	0	No	0	0	0	No	0	0	0	No	0	0	0	No	0	0	0	No	0	0	0	No
AGAP005437	2L	15468462	15469285	-	AGAP005437	NA	-	14	0	0	0	No	0	0	0	No	0	0	0	No	0	0	0	No	0	0	0	No	0	0	0	No
AGAP005438	2L	15469592	15473157	+	AGAP005438	ribosome biogenesis protein MAK21	-	30	0	0	0	No	0	0	0	No	0	0	0	No	0	0	0	No	0	0	0	No	0	0	0	No
AGAP029473	2L	15536505	15546680	-	AGAP029473	NA	-	95	0	0	0	No	0	0	0	No	0	0	0	No	0	0	0	No	0	0	0	No	0	0	0	No
AGAP005456	2L	15758476	15760047	+	CPR15	cuticular protein RR-1 family 15	Cuticle proteins	10	0	0	0	No	0	0	0	No	0	0	0	No	0	0	0	No	0	0	0	No	0	0	0	No
AGAP005459	2L	15797627	15801993	+	CPR16	cuticular protein RR-1 family 16	Cuticle proteins	20	0	0	0	No	0	0	0	No	0	0	0	No	0	0	0	No	0	0	0	No	0	0	0	No
AGAP005460	2L	15808176	15809859	+	AGAP005460	phosphopantetheine adenylyltransferase / dephospho-CoA kinase	-	5	0	0	0	No	0	0	0	No	0	0	0	No	0	0	0	No	0	0	0	No	0	0	0	No
AGAP005462	2L	15814662	15816029	+	AGAP005462	NA	-	13	0	0	0	No	0	0	0	No	0	0	0	No	0	0	0	No	0	0	0	No	0	0	0	No
AGAP005467	2L	15963587	15980283	+	AGAP005467	vigilin	-	131	0	0	0	No	0	0	0	No	0	0	0	No	0	0	0	No	0	0	0	No	0	0	0	No
AGAP005471	2L	15990634	16057766	+	AGAP005471	NA	-	142	0	0	0	No	0	0	0	No	0	0	0	No	0	0	0	No	0	0	0	No	0	0	0	No
AGAP005474	2L	16070116	16071133	-	AGAP005474	NA	-	1	0	0	0	No	0	0	0	No	0	0	0	No	0	0	0	No	0	0	0	No	0	0	0	No
AGAP005486	2L	16132000	16133180	-	mRpL50	39S ribosomal protein L50, mitochondrial	-	8	0	0	0	No	0	0	0	No	0	0	0	No	0	0	0	No	0	0	0	No	0	0	0	No
AGAP005496	2L	16215221	16218700	+	LRIM12	leucine-rich immune protein (Short)	-	3	0	0	0	No	0	0	0	No	0	0	0	No	0	0	0	No	0	0	0	No	0	0	0	No
AGAP005498	2L	16235991	16255422	-	AGAP005498	phospholipid scramblase 2	-	12	0	0	0	No	0	0	0	No	0	0	0	No	0	0	0	No	0	0	0	No	0	0	0	No
AGAP005499	2L	16238832	16239769	-	AGAP005499	dehydrogenase/reductase SDR family member 11 precursor	-	4	0	0	0	No	0	0	0	No	0	0	0	No	0	0	0	No	0	0	0	No	0	0	0	No
AGAP005502	2L	16247181	16249286	+	AGAP005502	dehydrogenase/reductase SDR family member 11 precursor	-	8	0	0	0	No	0	0	0	No	0	0	0	No	0	0	0	No	0	0	0	No	0	0	0	No
AGAP005504	2L	16259340	16281009	-	AGAP005504	phospholipid scramblase 1	-	26	0	0	0	No	0	0	0	No	0	0	0	No	0	0	0	No	0	0	0	No	0	0	0	No
AGAP005505	2L	16282577	16291144	-	AGAP005505	RNA-binding protein 45	-	20	0	0	0	No	0	0	0	No	0	0	0	No	0	0	0	No	0	0	0	No	0	0	0	No
AGAP005506	2L	16333119	16343670	+	AGAP005506	Boule, transcript variant B	-	46	0	0	0	No	0	0	0	No	0	0	0	No	0	0	0	No	0	0	0	No	0	0	0	No
AGAP005507	2L	16359842	16382143	+	nSyb	synaptic vesicle-associated integral membrane protein	-	92	0	0	0	No	0	0	0	No	0	0	0	No	0	0	0	No	0	0	0	No	0	0	0	No
AGAP029078	2L	16367989	16369095	-	AGAP029078	NA	-	32	0	0	0	No	0	0	0	No	0	0	0	No	0	0	0	No	0	0	0	No	0	0	0	No
AGAP005508	2L	16389028	16444137	-	AGAP005508	NA	-	14	0	0	0	No	0	0	0	No	0	0	0	No	0	0	0	No	0	0	0	No	0	0	0	No
AGAP005509	2L	16467657	16485321	+	AGAP005509	Ufm1-specific protease 1	-	20	0	0	0	No	0	0	0	No	0	0	0	No	0	0	0	No	0	0	0	No	0	0	0	No
AGAP005510	2L	16486942	16537364	-	AGAP005510	oxysterol binding protein-like 9	-	24	0	0	0	No	0	0	0	No	0	0	0	No	0	0	0	No	0	0	0	No	0	0	0	No
AGAP005512	2L	16517508	16519847	+	AGAP005512	Elongation of very long chain fatty acids protein	-	3	0	0	0	No	0	0	0	No	0	0	0	No	0	0	0	No	0	0	0	No	0	0	0	No
AGAP005520	2L	16590603	16598032	-	AGAP005520	cytochrome b-561	-	6	0	0	0	No	0	0	0	No	0	0	0	No	0	0	0	No	0	0	0	No	0	0	0	No
AGAP005521	2L	16601920	16608387	-	AGAP005521	serine/threonine kinase 38	-	44	0	0	0	No	0	0	0	No	0	0	0	No	0	0	0	No	0	0	0	No	0	0	0	No
AGAP005522	2L	16608769	16609635	+	AGAP005522	transcription initiation factor TFIID subunit 11	-	4	0	0	0	No	0	0	0	No	0	0	0	No	0	0	0	No	0	0	0	No	0	0	0	No
AGAP005523	2L	16609746	16610893	+	AGAP005523	small nuclear ribonucleoprotein B and B'	-	18	0	0	0	No	0	0	0	No	0	0	0	No	0	0	0	No	0	0	0	No	0	0	0	No
AGAP005526	2L	16616967	16633624	-	AGAP005526	cubilin	-	15	0	0	0	No	0	0	0	No	0	0	0	No	0	0	0	No	0	0	0	No	0	0	0	No
AGAP005528	2L	16649931	16651754	+	AGAP005528	NA	-	27	0	0	0	No	0	0	0	No	0	0	0	No	0	0	0	No	0	0	0	No	0	0	0	No
AGAP005529	2L	16652976	16656903	+	AGAP005529	Transmembrane BAX inhibitor motif-containing protein 4	-	32	0	0	0	No	0	0	0	No	0	0	0	No	0	0	0	No	0	0	0	No	0	0	0	No
AGAP005531	2L	16664221	16667464	-	AGAP005531	programmed cell death 6-interacting protein	-	54	0	0	0	No	0	0	0	No	0	0	0	No	0	0	0	No	0	0	0	No	0	0	0	No
AGAP005532	2L	16667876	16669304	+	AGAP005532	Dehydrogenase/reductase SDR family protein 7-like	-	6	0	0	0	No	0	0	0	No	0	0	0	No	0	0	0	No	0	0	0	No	0	0	0	No
AGAP005535	2L	16692761	16694754	-	Rpn5	26S proteasome 26S non-ATPase subunit N5	-	34	0	0	0	No	0	0	0	No	0	0	0	No	0	0	0	No	0	0	0	No	0	0	0	No
AGAP005536	2L	16782961	16843321	+	AGAP005536	Phosphodiesterase	-	34	0	0	0	No	0	0	0	No	0	0	0	No	0	0	0	No	0	0	0	No	0	0	0	No
AGAP005537	2L	16846616	16853447	-	AGAP005537	solute carrier family 35 member C2	-	1	0	0	0	No	0	0	0	No	0	0	0	No	0	0	0	No	0	0	0	No	0	0	0	No
AGAP005538	2L	16849765	16851074	+	AGAP005538	translin	-	1	0	0	0	No	0	0	0	No	0	0	0	No	0	0	0	No	0	0	0	No	0	0	0	No
AGAP005539	2L	16853514	16854540	-	AGAP005539	cappuccino	-	11	0	0	0	No	0	0	0	No	0	0	0	No	0	0	0	No	0	0	0	No	0	0	0	No
AGAP005540	2L	16854743	16859145	-	Uch-L5	ubiquitin carboxyl-terminal hydrolase L5	-	18	0	0	0	No	0	0	0	No	0	0	0	No	0	0	0	No	0	0	0	No	0	0	0	No
AGAP005541	2L	16859524	16869070	+	AGAP005541	protein Jumonji	-	2	0	0	0	No	0	0	0	No	0	0	0	No	0	0	0	No	0	0	0	No	0	0	0	No
AGAP005542	2L	16869617	16873772	-	AGAP005542	Queuine tRNA-ribosyltransferase subunit QTRTD1 homolog	-	1	0	0	0	No	0	0	0	No	0	0	0	No	0	0	0	No	0	0	0	No	0	0	0	No
AGAP005543	2L	16873936	16877327	-	Syx7	syntaxin 7	-	37	0	0	0	No	0	0	0	No	0	0	0	No	0	0	0	No	0	0	0	No	0	0	0	No
AGAP005545	2L	16882709	16886744	+	AGAP005545	NA	-	35	0	0	0	No	0	0	0	No	0	0	0	No	0	0	0	No	0	0	0	No	0	0	0	No
AGAP005549	2L	16957543	16966306	+	AGAP005549	Pre-mRNA-splicing factor rse1	-	82	0	0	0	No	0	0	0	No	0	0	0	No	0	0	0	No	0	0	0	No	0	0	0	No
AGAP005550	2L	16968562	16971024	-	AGAP005550	NA	-	17	0	0	0	No	0	0	0	No	0	0	0	No	0	0	0	No	0	0	0	No	0	0	0	No
AGAP005551	2L	16972322	16975845	+	AGAP005551	NA	-	7	0	0	0	No	0	0	0	No	0	0	0	No	0	0	0	No	0	0	0	No	0	0	0	No
AGAP005552	2L	16977086	16983156	+	PGRPLD	peptidoglycan recognition protein (long)	-	24	0	0	0	No	0	0	0	No	0	0	0	No	0	0	0	No	0	0	0	No	0	0	0	No
AGAP005553	2L	16983297	16994592	-	AGAP005553	cellular retinaldehyde binding protein	-	9	0	0	0	No	0	0	0	No	0	0	0	No	0	0	0	No	0	0	0	No	0	0	0	No
AGAP005555	2L	17000032	17003584	-	AGAP005555	CTCF-like protein	-	2	0	0	0	No	0	0	0	No	0	0	0	No	0	0	0	No	0	0	0	No	0	0	0	No
AGAP005556	2L	17005434	17017978	-	AGAP005556	Motile sperm domain-containing protein 2	-	12	0	0	0	No	0	0	0	No	0	0	0	No	0	0	0	No	0	0	0	No	0	0	0	No
AGAP005558	2L	17030571	17032220	+	AGAP005558	peptidase (mitochondrial processing) beta	-	22	0	0	0	No	0	0	0	No	0	0	0	No	0	0	0	No	0	0	0	No	0	0	0	No
AGAP005559	2L	17032428	17034254	+	Rpn10	26S proteasome 26S non-ATPase subunit N10	-	33	0	0	0	No	0	0	0	No	0	0	0	No	0	0	0	No	0	0	0	No	0	0	0	No
AGAP005560	2L	17034494	17036297	-	AGAP005560	microspherule protein 1	-	11	0	0	0	No	0	0	0	No	0	0	0	No	0	0	0	No	0	0	0	No	0	0	0	No
AGAP005562	2L	17047662	17082946	-	AGAP005562	RING-box protein 2	-	122	0	0	0	No	0	0	0	No	0	0	0	No	0	0	0	No	0	0	0	No	0	0	0	No
AGAP005563	2L	17066531	17082025	+	Tret1	facilitated trehalose transporter Tret1	-	114	0	0	0	No	0	0	0	No	0	0	0	No	0	0	0	No	0	0	0	No	0	0	0	No
AGAP005566	2L	17306500	17308376	-	AGAP005566	NA	-	3	0	0	0	No	0	0	0	No	0	0	0	No	0	0	0	No	0	0	0	No	0	0	0	No
AGAP005567	2L	17308832	17317695	+	AGAP005567	bone morphogenetic protein receptor type-2	-	12	0	0	0	No	0	0	0	No	0	0	0	No	0	0	0	No	0	0	0	No	0	0	0	No
AGAP005569	2L	17320615	17321803	+	AGAP005569	casein kinase II subunit alpha	-	2	0	0	0	No	0	0	0	No	0	0	0	No	0	0	0	No	0	0	0	No	0	0	0	No
AGAP005576	2L	17345840	17348553	+	AGAP005576	aspartyl-tRNA synthetase	-	23	0	0	0	No	0	0	0	No	0	0	0	No	0	0	0	No	0	0	0	No	0	0	0	No
AGAP005577	2L	17349144	17361462	+	AGAP005577	WD repeat, sterile alpha motif and U-box domain containing 1	-	10	0	0	0	No	0	0	0	No	0	0	0	No	0	0	0	No	0	0	0	No	0	0	0	No
AGAP005581	2L	17369416	17371537	+	AGAP005581	3-hydroxyisobutyrate dehydrogenase	-	7	0	0	0	No	0	0	0	No	0	0	0	No	0	0	0	No	0	0	0	No	0	0	0	No
AGAP005582	2L	17371656	17373292	-	AGAP005582	pre-rRNA-processing protein TSR4	-	4	0	0	0	No	0	0	0	No	0	0	0	No	0	0	0	No	0	0	0	No	0	0	0	No
AGAP005583	2L	17373343	17416279	+	AGAP005583	phosphoinositide-3-kinase, regulatory subunit	-	66	0	0	0	No	0	0	0	No	0	0	0	No	0	0	0	No	0	0	0	No	0	0	0	No
AGAP005585	2L	17424809	17441217	+	AGAP005585	NA	-	38	0	0	0	No	0	0	0	No	0	0	0	No	0	0	0	No	0	0	0	No	0	0	0	No
AGAP005595	2L	17569811	17609741	+	AGAP005595	a component of the cytoplasm (encore)	-	73	0	0	0	No	0	0	0	No	0	0	0	No	0	0	0	No	0	0	0	No	0	0	0	No
AGAP005602	2L	17801168	17802186	+	AGAP005602	zinc finger protein 706	-	6	0	0	0	No	0	0	0	No	0	0	0	No	0	0	0	No	0	0	0	No	0	0	0	No
AGAP005603	2L	17802271	17803028	-	AGAP005603	zinc finger protein 706	-	4	0	0	0	No	0	0	0	No	0	0	0	No	0	0	0	No	0	0	0	No	0	0	0	No
AGAP005606	2L	17805981	17830356	+	AGAP005606	NA	-	58	0	0	0	No	1	0	1.72414	No	0	0	0	No	0	0	0	No	0	0	0	No	0	0	0	No
AGAP005608	2L	17830520	17833666	-	AGAP005608	NA	-	58	0	0	0	No	0	0	0	No	0	0	0	No	0	0	0	No	0	0	0	No	0	0	0	No
AGAP005609	2L	17833846	17838349	+	AGAP005609	ADP-ribosylation factor GTPase-activating protein 2/3	-	63	0	0	0	No	0	0	0	No	0	0	0	No	0	0	0	No	0	0	0	No	0	0	0	No
AGAP005611	2L	17843368	17844428	+	AGAP005611	NA	-	35	0	0	0	No	0	0	0	No	0	0	0	No	0	0	0	No	0	0	0	No	0	0	0	No
AGAP005612	2L	17845652	17848220	+	AGAP005612	NA	-	16	0	0	0	No	0	0	0	No	0	0	0	No	0	0	0	No	0	0	0	No	0	0	0	No
AGAP005615	2L	17874129	17875269	+	mRpS15	28S ribosomal protein S15, mitochondrial	-	14	0	0	0	No	0	0	0	No	0	0	0	No	0	0	0	No	0	0	0	No	0	0	0	No
AGAP005616	2L	17875368	17877581	-	AGAP005616	NA	-	4	0	0	0	No	0	0	0	No	0	0	0	No	0	0	0	No	0	0	0	No	0	0	0	No
AGAP005617	2L	17878937	17918400	+	AGAP005617	NA	-	120	0	0	0	No	0	0	0	No	0	0	0	No	0	0	0	No	0	0	0	No	0	0	0	No
AGAP005618	2L	17919178	17921262	-	AGAP005618	1,2-dihydroxy-3-keto-5-methylthiopentene dioxygenase	-	27	0	0	0	No	0	0	0	No	0	0	0	No	0	0	0	No	0	0	0	No	0	0	0	No
AGAP005619	2L	17921683	17932748	+	AGAP005619	NA	-	22	0	0	0	No	0	0	0	No	0	0	0	No	0	0	0	No	0	0	0	No	0	0	0	No
AGAP005620	2L	17932982	17933710	+	ATT	attacin anti-microbial peptide	-	10	0	0	0	No	0	0	0	No	0	0	0	No	0	0	0	No	0	0	0	No	0	0	0	No
AGAP005621	2L	17933699	17934601	-	AGAP005621	NADH dehydrogenase (ubiquinone) 1 alpha subcomplex 5	-	6	0	0	0	No	0	0	0	No	0	0	0	No	0	0	0	No	0	0	0	No	0	0	0	No
AGAP005622	2L	17934766	17939004	+	AGAP005622	F-box protein 33	-	31	0	0	0	No	0	0	0	No	0	0	0	No	0	0	0	No	0	0	0	No	0	0	0	No
AGAP005623	2L	17945420	17947123	-	AGAP005623	Uncharacterized protein C45G9.7	-	4	0	0	0	No	0	0	0	No	0	0	0	No	0	0	0	No	0	0	0	No	0	0	0	No
AGAP005624	2L	17947266	17949488	+	AGAP005624	mitochondrial inner membrane protein COX18	-	11	0	0	0	No	0	0	0	No	0	0	0	No	0	0	0	No	0	0	0	No	0	0	0	No
AGAP005625	2L	17949265	17955192	-	SCRASP1	Class A Scavenger Receptor (SRCR domain) with Serine Protease domain.	-	93	0	0	0	No	0	0	0	No	0	0	0	No	0	0	0	No	0	0	0	No	0	0	0	No
AGAP029821	2L	17959301	17969533	+	AGAP029821	NA	-	14	0	0	0	No	0	0	0	No	0	0	0	No	0	0	0	No	0	0	0	No	0	0	0	No
AGAP029820	2L	17980883	18000152	+	AGAP029820	NA	-	40	0	0	0	No	0	0	0	No	0	0	0	No	0	0	0	No	0	0	0	No	0	0	0	No
AGAP005630	2L	18009937	18015089	-	AGAP005630	transitional endoplasmic reticulum ATPase	-	49	0	0	0	No	0	0	0	No	0	0	0	No	0	0	0	No	0	0	0	No	0	0	0	No
AGAP005632	2L	18017500	18022069	+	AGAP005632	gamma-soluble NSF attachment protein	-	39	0	0	0	No	0	0	0	No	0	0	0	No	0	0	0	No	0	0	0	No	0	0	0	No
AGAP005635	2L	18058959	18067863	-	AGAP005635	NA	-	70	0	0	0	No	0	0	0	No	0	0	0	No	0	0	0	No	0	0	0	No	0	0	0	No
AGAP005639	2L	18092053	18120216	-	ABCB2	ATP-binding cassette transporter (ABC transporter) family B member 2	ABC transporters	64	0	0	0	No	0	0	0	No	0	0	0	No	0	0	0	No	0	0	0	No	0	0	0	No
AGAP005641	2L	18127514	18165864	-	AGAP005641	NA	-	10	0	0	0	No	0	0	0	No	0	0	0	No	0	0	0	No	0	0	0	No	0	0	0	No
AGAP005645	2L	18215535	18216490	-	AGAP005645	dehydrogenase/reductase SDR family member 11 precursor	-	16	0	0	0	No	0	0	0	No	0	0	0	No	0	0	0	No	0	0	0	No	0	0	0	No
AGAP005646	2L	18220587	18229777	-	AGAP005646	NA	-	7	0	0	0	No	0	0	0	No	0	0	0	No	0	0	0	No	0	0	0	No	0	0	0	No
AGAP005647	2L	18222567	18228774	-	AGAP005647	NA	-	7	0	0	0	No	0	0	0	No	0	0	0	No	0	0	0	No	0	0	0	No	0	0	0	No
AGAP029520	2L	18230024	18270472	+	AGAP029520	NA	-	45	0	0	0	No	0	0	0	No	0	0	0	No	0	0	0	No	0	0	0	No	0	0	0	No
AGAP005652	2L	18293874	18301098	+	AGAP005652	ATP-dependent RNA helicase DDX5/DBP2	-	106	0	0	0	No	0	0	0	No	0	0	0	No	0	0	0	No	0	0	0	No	0	0	0	No
AGAP005654	2L	18310062	18311366	+	AGAP005654	Nitric oxide synthase-interacting protein homolog	-	9	0	0	0	No	0	0	0	No	0	0	0	No	0	0	0	No	0	0	0	No	0	0	0	No
AGAP005655	2L	18314659	18338289	+	CYC	cycle	-	41	0	0	0	No	0	0	0	No	0	0	0	No	0	0	0	No	0	0	0	No	0	0	0	No
AGAP005656	2L	18340786	18345362	-	CYP305A1	cytochrome P450	P450s	5	0	0	0	No	0	0	0	No	0	0	0	No	0	0	0	No	0	0	0	No	0	0	0	No
AGAP005661	2L	18358795	18482959	-	AGAP005661	Ftz transcription factor	-	2	0	0	0	No	0	0	0	No	0	0	0	No	0	0	0	No	0	0	0	No	0	0	0	No
AGAP005662	2L	18491539	18494246	-	AGAP005662	acyl-CoA dehydrogenase	-	28	0	0	0	No	0	0	0	No	0	0	0	No	0	0	0	No	0	0	0	No	0	0	0	No
AGAP005672	2L	18535500	18542604	-	AGAP005672	staphylococcal nuclease domain-containing protein 1	-	15	0	0	0	No	0	0	0	No	0	0	0	No	0	0	0	No	0	0	0	No	0	0	0	No
AGAP005674	2L	18548574	18613450	-	AGAP005674	Miple	-	60	0	0	0	No	0	0	0	No	0	0	0	No	0	0	0	No	0	0	0	No	0	0	0	No
AGAP005675	2L	18648883	18670795	+	AGAP005675	NA	-	6	0	0	0	No	0	0	0	No	0	0	0	No	0	0	0	No	0	0	0	No	0	0	0	No
AGAP005680	2L	18672822	18687314	-	AGAP005680	PAB-dependent poly(A)-specific ribonuclease subunit 3	-	26	0	0	0	No	0	0	0	No	0	0	0	No	0	0	0	No	0	0	0	No	0	0	0	No
AGAP005683	2L	18740275	18742387	-	AGAP005683	NA	-	2	0	0	0	No	0	0	0	No	0	0	0	No	0	0	0	No	0	0	0	No	0	0	0	No
AGAP005684	2L	18744613	18746180	+	Syx17	syntaxin 17	-	4	0	0	0	No	0	0	0	No	0	0	0	No	0	0	0	No	0	0	0	No	0	0	0	No
AGAP005685	2L	18746156	18746953	-	AGAP005685	NA	-	11	0	0	0	No	0	0	0	No	0	0	0	No	0	0	0	No	0	0	0	No	0	0	0	No
AGAP005693	2L	18785249	18788122	+	LRIM17	leucine-rich immune protein (Coil-less)	-	58	0	0	0	No	1	0	1.72414	No	0	0	0	No	0	0	0	No	0	0	0	No	0	0	0	No
AGAP005700	2L	19150849	19157811	+	Med14	Mediator of RNA polymerase II transcription subunit 14	-	3	0	0	0	No	0	0	0	No	0	0	0	No	0	0	0	No	0	0	0	No	0	0	0	No
AGAP005701	2L	19158540	19175245	-	AGAP005701	NA	-	5	0	0	0	No	0	0	0	No	0	0	0	No	0	0	0	No	0	0	0	No	0	0	0	No
AGAP005710	2L	19213769	19255034	+	AGAP005710	prominin-like protein	-	29	0	0	0	No	0	0	0	No	0	0	0	No	0	0	0	No	0	0	0	No	0	0	0	No
AGAP005711	2L	19260916	19276347	+	CLK	clock	-	32	0	0	0	No	0	0	0	No	0	0	0	No	0	0	0	No	0	0	0	No	0	0	0	No
AGAP005712	2L	19277265	19282704	-	AGAP005712	phenylalanine-4-hydroxylase	-	18	0	0	0	No	0	0	0	No	0	0	0	No	0	0	0	No	0	0	0	No	0	0	0	No
AGAP005715	2L	19503076	19537280	+	AGAP005715	Autophagy-related protein 13	-	9	0	0	0	No	0	0	0	No	0	0	0	No	0	0	0	No	0	0	0	No	0	0	0	No
AGAP005716	2L	19542880	19567580	+	SCRB16	Class B Scavenger Receptor (CD36 domain)	-	15	0	0	0	No	0	0	0	No	0	0	0	No	0	0	0	No	0	0	0	No	0	0	0	No
AGAP005717	2L	19562120	19565615	-	LYSC6	C-type lysozyme (multi-lysozyme domain protein)	-	7	0	0	0	No	0	0	0	No	0	0	0	No	0	0	0	No	0	0	0	No	0	0	0	No
AGAP029549	2L	19575583	19594687	+	AGAP029549	NA	-	23	0	0	0	No	0	0	0	No	0	0	0	No	0	0	0	No	0	0	0	No	0	0	0	No
AGAP005721	2L	19595969	19622077	-	AGAP005721	chondroitin 4-sulfotransferase	-	26	0	0	0	No	0	0	0	No	0	0	0	No	0	0	0	No	0	0	0	No	0	0	0	No
AGAP005723	2L	19626929	19628095	+	AGAP005723	adenine phosphoribosyltransferase	-	3	0	0	0	No	0	0	0	No	0	0	0	No	0	0	0	No	0	0	0	No	0	0	0	No
AGAP005728	2L	19769635	19783063	-	AGAP005728	puromycin-sensitive aminopeptidase	-	2	0	0	0	No	0	0	0	No	0	0	0	No	0	0	0	No	0	0	0	No	0	0	0	No
AGAP005729	2L	19789444	19887405	-	AGAP005729	cyclin-dependent kinase 14	-	10	0	0	0	No	0	0	0	No	0	0	0	No	0	0	0	No	0	0	0	No	0	0	0	No
AGAP005733	2L	19929849	19931010	-	AGAP005733	NA	-	15	0	0	0	No	0	0	0	No	0	0	0	No	0	0	0	No	0	0	0	No	0	0	0	No
AGAP005735	2L	19966345	19969099	+	AGAP005735	NA	-	20	0	0	0	No	0	0	0	No	0	0	0	No	0	0	0	No	0	0	0	No	0	0	0	No
AGAP005736	2L	19970366	19972405	+	AGAP005736	NA	-	23	0	0	0	No	0	0	0	No	0	0	0	No	0	0	0	No	0	0	0	No	0	0	0	No
AGAP029489	2L	20039589	20065129	+	AGAP029489	NA	-	115	0	0	0	No	0	0	0	No	0	0	0	No	0	0	0	No	0	0	0	No	0	0	0	No
AGAP005742	2L	20067322	20095278	-	AGAP005742	semaphorin	-	4	0	0	0	No	0	0	0	No	0	0	0	No	0	0	0	No	0	0	0	No	0	0	0	No
AGAP005744	2L	20167021	20168922	+	LRIM26	leucine-rich immune protein (Coil-less)	-	16	0	0	0	No	0	0	0	No	0	0	0	No	0	0	0	No	0	0	0	No	0	0	0	No
AGAP005749	2L	20197176	20199146	-	GSTO1	glutathione S-transferase omega class 1	GSTs	7	0	0	0	No	0	0	0	No	0	0	0	No	0	0	0	No	0	0	0	No	0	0	0	No
AGAP005750	2L	20200865	20202761	-	AGAP005750	glucosyl/glucuronosyl transferases	UDPGTs	40	0	0	0	No	0	0	0	No	0	0	0	No	0	0	0	No	0	0	0	No	0	0	0	No
AGAP005752	2L	20205574	20207467	-	AGAP005752	glucosyl/glucuronosyl transferases	UDPGTs	18	0	0	0	No	0	0	0	No	0	0	0	No	0	0	0	No	0	0	0	No	0	0	0	No
AGAP005753	2L	20208508	20210526	+	AGAP005753	glucosyl/glucuronosyl transferases	UDPGTs	1	0	0	0	No	0	0	0	No	0	0	0	No	0	0	0	No	0	0	0	No	0	0	0	No
AGAP005757	2L	20290151	20293785	+	COEAE2E	carboxylesterase alpha esterase	Carboxylesterases	15	0	0	0	No	0	0	0	No	0	0	0	No	0	0	0	No	0	0	0	No	0	0	0	No
AGAP005759	2L	20298770	20304584	-	AGAP005759	NA	-	29	0	0	0	No	0	0	0	No	0	0	0	No	0	0	0	No	0	0	0	No	0	0	0	No
AGAP005763	2L	20308889	20355566	+	AGAP005763	tyrosine-protein kinase receptor torso	-	19	0	0	0	No	0	0	0	No	0	0	0	No	0	0	0	No	0	0	0	No	0	0	0	No
AGAP005761	2L	20336663	20340021	+	AGAP005761	heparan-alpha-glucosaminide N-acetyltransferase	-	16	0	0	0	No	0	0	0	No	0	0	0	No	0	0	0	No	0	0	0	No	0	0	0	No
AGAP005762	2L	20339460	20349601	-	AGAP005762	NA	-	12	0	0	0	No	0	0	0	No	0	0	0	No	0	0	0	No	0	0	0	No	0	0	0	No
AGAP005764	2L	20355871	20357135	-	AGAP005764	NA	-	1	0	0	0	No	0	0	0	No	0	0	0	No	0	0	0	No	0	0	0	No	0	0	0	No
AGAP005765	2L	20357631	20376242	+	AGAP005765	NA	-	14	0	0	0	No	0	0	0	No	0	0	0	No	0	0	0	No	0	0	0	No	0	0	0	No
AGAP005771	2L	20415196	20427457	-	AGAP005771	DnaJ homolog subfamily C member 13	-	33	0	0	0	No	0	0	0	No	0	0	0	No	0	0	0	No	0	0	0	No	0	0	0	No
AGAP005772	2L	20427981	20429898	+	AGAP005772	cyclin-dependent kinase 5	-	1	0	0	0	No	0	0	0	No	0	0	0	No	0	0	0	No	0	0	0	No	0	0	0	No
AGAP005775	2L	20498196	20501158	+	AGAP005775	Bax inhibitor 1	-	20	0	0	0	No	0	0	0	No	0	0	0	No	0	0	0	No	0	0	0	No	0	0	0	No
AGAP005776	2L	20501636	20502850	-	PDH	pigment dispersing hormone	-	6	0	0	0	No	0	0	0	No	0	0	0	No	0	0	0	No	0	0	0	No	0	0	0	No
AGAP005777	2L	20505393	20521711	+	AGAP005777	chloride channel	-	43	0	0	0	No	0	0	0	No	0	0	0	No	0	0	0	No	0	0	0	No	0	0	0	No
AGAP029526	2L	20528175	20546001	+	AGAP029526	NA	-	105	0	0	0	No	0	0	0	No	0	0	0	No	0	0	0	No	0	0	0	No	0	0	0	No
AGAP005781	2L	20546129	20549634	+	AGAP005781	glycine C-acetyltransferase	-	57	0	0	0	No	0	0	0	No	0	0	0	No	0	0	0	No	0	0	0	No	0	0	0	No
AGAP005782	2L	20549091	20550658	-	ASNA1	arsenical pump-driving ATPase	-	14	0	0	0	No	0	0	0	No	0	0	0	No	0	0	0	No	0	0	0	No	0	0	0	No
AGAP005783	2L	20557582	20579745	+	AGAP005783	NA	-	17	0	0	0	No	0	0	0	No	0	0	0	No	0	0	0	No	0	0	0	No	0	0	0	No
AGAP005784	2L	20580047	20601712	-	AGAP005784	NA	-	43	0	0	0	No	0	0	0	No	0	0	0	No	0	0	0	No	0	0	0	No	0	0	0	No
AGAP005799	2L	21040466	21163656	+	AGAP005799	dally	-	52	0	0	0	No	0	0	0	No	0	0	0	No	0	0	0	No	0	0	0	No	0	0	0	No
AGAP005801	2L	21195428	21197032	+	AGAP005801	NA	-	25	0	0	0	No	0	0	0	No	0	0	0	No	0	0	0	No	0	0	0	No	0	0	0	No
AGAP005803	2L	21200869	21236702	-	AGAP005803	NA	-	148	0	0	0	No	0	0	0	No	0	0	0	No	0	0	0	No	0	0	0	No	0	0	0	No
AGAP005807	2L	21508765	21610766	+	AGAP005807	NA	-	148	0	0	0	No	0	0	0	No	0	0	0	No	0	0	0	No	0	0	0	No	0	0	0	No
AGAP005808	2L	21536783	21545393	+	AGAP005808	NA	-	3	0	0	0	No	0	0	0	No	0	0	0	No	0	0	0	No	0	0	0	No	0	0	0	No
AGAP005809	2L	21617772	21623334	-	AGAP005809	protein phosphatase inhibitor 2	-	63	0	0	0	No	0	0	0	No	0	0	0	No	0	0	0	No	0	0	0	No	0	0	0	No
AGAP005813	2L	21632619	21633346	+	AGAP005813	FeS cluster assembly scaffold IscU	-	20	0	0	0	No	0	0	0	No	0	0	0	No	0	0	0	No	0	0	0	No	0	0	0	No
AGAP005814	2L	21634021	21637555	+	AGAP005814	ecdysoneless homolog	-	2	0	0	0	No	0	0	0	No	0	0	0	No	0	0	0	No	0	0	0	No	0	0	0	No
AGAP005815	2L	21637686	21641240	-	AGAP005815	NA	-	2	0	0	0	No	0	0	0	No	0	0	0	No	0	0	0	No	0	0	0	No	0	0	0	No
AGAP005822	2L	21865434	21867120	+	AGAP005822	NA	-	47	0	0	0	No	0	0	0	No	0	0	0	No	0	0	0	No	0	0	0	No	0	0	0	No
AGAP005823	2L	22049966	22051521	-	AGAP005823	Ubiquitin-related modifier 1 homolog	-	17	0	0	0	No	0	0	0	No	0	0	0	No	0	0	0	No	0	0	0	No	0	0	0	No
AGAP005824	2L	22051819	22052908	+	AGAP005824	presqualene diphosphate phosphatase	-	10	0	0	0	No	0	0	0	No	0	0	0	No	0	0	0	No	0	0	0	No	0	0	0	No
AGAP005825	2L	22052905	22054542	-	AGAP005825	acylglycerol kinase	-	31	0	0	0	No	0	0	0	No	0	0	0	No	0	0	0	No	0	0	0	No	0	0	0	No
AGAP005826	2L	22055330	22067814	+	AGAP005826	NA	-	78	0	0	0	No	0	0	0	No	0	0	0	No	0	0	0	No	0	0	0	No	0	0	0	No
AGAP005828	2L	22068864	22086035	-	AGAP005828	Alpha-tubulin N-acetyltransferase	-	33	0	0	0	No	0	0	0	No	0	0	0	No	0	0	0	No	0	0	0	No	0	0	0	No
AGAP005830	2L	22089889	22094832	-	AGAP005830	NA	-	5	0	0	0	No	0	0	0	No	0	0	0	No	0	0	0	No	0	0	0	No	0	0	0	No
AGAP005831	2L	22278053	22283720	-	AGAP005831	E3 ubiquitin-protein ligase Topors	-	2	0	0	0	No	0	0	0	No	0	0	0	No	0	0	0	No	0	0	0	No	0	0	0	No
AGAP005832	2L	22284707	22295917	+	AGAP005832	NA	-	142	0	0	0	No	0	0	0	No	0	0	0	No	0	0	0	No	0	0	0	No	0	0	0	No
AGAP005837	2L	22316476	22318579	-	COEJHE5E	carboxylesterase	Carboxylesterases	47	0	0	0	No	0	0	0	No	0	0	0	No	0	0	0	No	0	0	0	No	0	0	0	No
AGAP005838	2L	22321985	22327760	-	AGAP005838	NA	-	17	0	0	0	No	0	0	0	No	0	0	0	No	0	0	0	No	0	0	0	No	0	0	0	No
AGAP005839	2L	22335681	22358753	-	AGAP005839	MFS transporter, FLVCR family	-	1	0	0	0	No	0	0	0	No	0	0	0	No	0	0	0	No	0	0	0	No	0	0	0	No
AGAP029512	2L	22376611	22420156	+	AGAP029512	NA	-	144	0	0	0	No	0	0	0	No	0	0	0	No	0	0	0	No	0	0	0	No	0	0	0	No
AGAP005843	2L	22422914	22423937	+	AGAP005843	NA	-	16	0	0	0	No	0	0	0	No	0	0	0	No	0	0	0	No	0	0	0	No	0	0	0	No
AGAP005845	2L	22427237	22434841	-	AGAP005845	V-type H+-transporting ATPase subunit C	-	39	0	0	0	No	0	0	0	No	0	0	0	No	0	0	0	No	0	0	0	No	0	0	0	No
AGAP005847	2L	22440742	22444394	-	AGAP005847	hydroxymethylglutaryl-CoA synthase	-	41	0	0	0	No	0	0	0	No	0	0	0	No	0	0	0	No	0	0	0	No	0	0	0	No
AGAP005848	2L	22488407	22489811	-	AGAP005848	ficolin A	-	57	0	0	0	No	0	0	0	No	0	0	0	No	0	0	0	No	0	0	0	No	3	0	5.26316	No
AGAP005852	2L	22610196	22610683	-	mRpL42	39S ribosomal protein L42, mitochondrial	-	7	0	0	0	No	0	0	0	No	0	0	0	No	0	0	0	No	0	0	0	No	0	0	0	No
AGAP005856	2L	22624877	22628768	-	AGAP005856	nodal modulator 2	-	81	0	0	0	No	0	0	0	No	0	0	0	No	0	0	0	No	0	0	0	No	0	0	0	No
AGAP005857	2L	22632771	22634748	+	AGAP005857	actin-related protein 6	-	7	0	0	0	No	0	0	0	No	0	0	0	No	0	0	0	No	0	0	0	No	0	0	0	No
AGAP005858	2L	22634777	22635891	-	AGAP005858	protein lin-7 homolog C	-	8	0	0	0	No	0	0	0	No	0	0	0	No	0	0	0	No	0	0	0	No	0	0	0	No
AGAP005860	2L	22638513	22640734	-	AGAP005860	phosphoglucomutase	-	35	0	0	0	No	0	0	0	No	0	0	0	No	0	0	0	No	0	0	0	No	0	0	0	No
AGAP005861	2L	22641732	22643038	+	AGAP005861	Translocon-associated protein subunit beta	-	20	0	0	0	No	0	0	0	No	0	0	0	No	0	0	0	No	0	0	0	No	0	0	0	No
AGAP005863	2L	22645345	22648522	-	AGAP005863	N-alpha-acetyltransferase 35, NatC auxiliary subunit	-	1	0	0	0	No	0	0	0	No	0	0	0	No	0	0	0	No	0	0	0	No	0	0	0	No
AGAP005864	2L	22649419	22654222	+	AGAP005864	NA	-	21	0	0	0	No	0	0	0	No	0	0	0	No	0	0	0	No	0	0	0	No	0	0	0	No
AGAP005866	2L	22659643	22674320	-	AGAP005866	glutamate decarboxylase	-	20	0	0	0	No	0	0	0	No	0	0	0	No	0	0	0	No	0	0	0	No	0	0	0	No
AGAP005869	2L	22677296	22684106	+	AGAP005869	NA	-	59	0	0	0	No	0	0	0	No	0	0	0	No	0	0	0	No	0	0	0	No	0	0	0	No
AGAP005870	2L	22684406	22707992	-	AGAP005870	NA	-	59	0	0	0	No	0	0	0	No	0	0	0	No	0	0	0	No	0	0	0	No	0	0	0	No
AGAP005871	2L	22708572	22712410	+	AGAP005871	ribosome biogenesis protein BMS1	-	36	0	0	0	No	0	0	0	No	0	0	0	No	0	0	0	No	0	0	0	No	0	0	0	No
AGAP005873	2L	22716169	22716812	+	AGAP005873	DNA-directed RNA polymerases I, II, and III subunit RPABC2	-	12	0	0	0	No	0	0	0	No	0	0	0	No	0	0	0	No	0	0	0	No	0	0	0	No
AGAP005878	2L	23054726	23062874	-	AGAP005878	POU domain transcription factor, class 3	-	4	0	0	0	No	0	0	0	No	0	0	0	No	0	0	0	No	0	0	0	No	0	0	0	No
AGAP005881	2L	23123627	23131695	-	AGAP005881	sentrin-specific protease 7	-	8	0	0	0	No	0	0	0	No	0	0	0	No	0	0	0	No	0	0	0	No	0	0	0	No
AGAP005882	2L	23132983	23134544	-	AGAP005882	NA	-	15	0	0	0	No	0	0	0	No	0	0	0	No	0	0	0	No	0	0	0	No	0	0	0	No
AGAP005883	2L	23134811	23141491	+	AGAP005883	coiled-coil domain-containing protein 6	-	116	0	0	0	No	0	0	0	No	0	0	0	No	0	0	0	No	0	0	0	No	0	0	0	No
AGAP005884	2L	23143538	23153466	+	AGAP005884	sphingomyelin synthase-related 1	-	85	0	0	0	No	0	0	0	No	0	0	0	No	0	0	0	No	0	0	0	No	0	0	0	No
AGAP005886	2L	23155812	23171678	+	AGAP005886	NA	-	6	0	0	0	No	0	0	0	No	0	0	0	No	0	0	0	No	0	0	0	No	0	0	0	No
AGAP005888	2L	23177221	23177796	+	AGAP005888	NA	-	7	0	0	0	No	0	0	0	No	0	0	0	No	0	0	0	No	0	0	0	No	0	0	0	No
AGAP005889	2L	23180993	23181795	+	AGAP005889	NA	-	13	0	0	0	No	0	0	0	No	0	0	0	No	0	0	0	No	0	0	0	No	2	1	15.3846	No
AGAP005890	2L	23184934	23185692	-	AGAP005890	NA	-	13	0	0	0	No	0	0	0	No	0	0	0	No	0	0	0	No	0	0	0	No	0	0	0	No
AGAP005891	2L	23191393	23209482	+	AGAP005891	coronin homolog	-	45	0	0	0	No	0	0	0	No	0	0	0	No	0	0	0	No	0	0	0	No	0	0	0	No
AGAP005894	2L	23226447	23229089	-	AGAP005894	electron-transferring-flavoprotein dehydrogenase	-	56	0	0	0	No	0	0	0	No	0	0	0	No	0	0	0	No	0	0	0	No	0	0	0	No
AGAP005897	2L	23352167	23358476	+	AGAP005897	ubiquitin-protein ligase E3 B	-	13	0	0	0	No	0	0	0	No	0	0	0	No	0	0	0	No	0	0	0	No	0	0	0	No
AGAP005898	2L	23359155	23436577	+	AGAP005898	nemo like kinase	-	62	0	0	0	No	0	0	0	No	0	0	0	No	0	0	0	No	0	0	0	No	0	0	0	No
AGAP005901	2L	23443773	23485841	+	AGAP005901	sterile alpha and TIR motif-containing protein 1	-	141	0	0	0	No	0	0	0	No	0	0	0	No	0	0	0	No	1	0	0.70922	No	4	0	2.83688	No
AGAP005904	2L	23575002	23591025	+	AGAP005904	guanine nucleotide-binding protein G(i) subunit alpha	-	53	0	0	0	No	0	0	0	No	0	0	0	No	0	0	0	No	0	0	0	No	0	0	0	No
AGAP005910	2L	23607390	23611197	+	APG18B	autophagy related gene	-	70	0	0	0	No	0	0	0	No	0	0	0	No	0	0	0	No	0	0	0	No	0	0	0	No
AGAP005911	2L	23612296	23621454	-	AGAP005911	guanine nucleotide-binding protein G(I)/G(S)/G(T) subunit beta-1	-	3	0	0	0	No	0	0	0	No	0	0	0	No	0	0	0	No	0	0	0	No	0	0	0	No
AGAP005913	2L	23636073	23641865	-	AGAP005913	guanine nucleotide-binding protein G(I)/G(S)/G(T) subunit beta-1	-	68	0	0	0	No	0	0	0	No	0	0	0	No	0	0	0	No	0	0	0	No	0	0	0	No
AGAP005914	2L	23642514	23644418	+	SP11644	NA	-	27	0	0	0	No	0	0	0	No	0	0	0	No	0	0	0	No	0	0	0	No	0	0	0	No
AGAP005916	2L	23647784	23650789	-	AGAP005916	ubiquitin-conjugating enzyme E2 M	-	47	0	0	0	No	0	0	0	No	0	0	0	No	0	0	0	No	0	0	0	No	0	0	0	No
AGAP005918	2L	23658303	23669670	+	AGAP005918	solute carrier family 30 (zinc transporter), member 1	-	18	0	0	0	No	0	0	0	No	0	0	0	No	0	0	0	No	0	0	0	No	0	0	0	No
AGAP005920	2L	23682907	23684697	+	AGAP005920	histone chaperone ASF1	-	4	0	0	0	No	0	0	0	No	0	0	0	No	0	0	0	No	0	0	0	No	0	0	0	No
AGAP005922	2L	23685828	23687806	-	AGAP005922	DNA-directed RNA polymerase III subunit RPC5	-	5	0	0	0	No	0	0	0	No	0	0	0	No	0	0	0	No	0	0	0	No	0	0	0	No
AGAP029634	2L	23691101	23741695	-	AGAP029634	NA	-	19	0	0	0	No	0	0	0	No	0	0	0	No	0	0	0	No	0	0	0	No	0	0	0	No
AGAP005927	2L	23805264	23805999	+	mRpL36	39S ribosomal protein L36, mitochondrial	-	16	0	0	0	No	0	0	0	No	0	0	0	No	0	0	0	No	0	0	0	No	0	0	0	No
AGAP005928	2L	23806180	23812349	-	AGAP005928	NA	-	25	0	0	0	No	0	0	0	No	0	0	0	No	0	0	0	No	0	0	0	No	0	0	0	No
AGAP005929	2L	23813529	23815350	-	AGAP005929	pyridoxine kinase	-	21	0	0	0	No	0	0	0	No	0	0	0	No	0	0	0	No	0	0	0	No	0	0	0	No
AGAP005931	2L	23847287	23849640	+	AGAP005931	Differentially expressed in FDCP 8 homolog	-	54	0	0	0	No	0	0	0	No	0	0	0	No	0	0	0	No	1	0	1.85185	No	2	0	3.7037	No
AGAP005933	2L	23851561	23853600	-	ikk2	NFkappaB essential modulator	-	44	0	0	0	No	0	0	0	No	0	0	0	No	0	0	0	No	0	0	0	No	2	1	4.54545	No
AGAP005934	2L	23854033	23856125	+	AGAP005934	Tumor susceptibility 101 protein	-	21	0	0	0	No	0	0	0	No	0	0	0	No	0	0	0	No	0	0	0	No	0	0	0	No
AGAP005935	2L	23856303	23857114	+	AGAP005935	NA	-	26	0	0	0	No	0	0	0	No	0	0	0	No	0	0	0	No	0	0	0	No	0	0	0	No
AGAP005937	2L	23860682	23864233	+	AGAP005937	translation initiation factor eIF-2B subunit delta	-	82	0	0	0	No	0	0	0	No	0	0	0	No	0	0	0	No	0	0	0	No	0	0	0	No
AGAP005940	2L	23872260	23878916	+	AGAP005940	NA	-	42	0	0	0	No	0	0	0	No	0	0	0	No	0	0	0	No	0	0	0	No	0	0	0	No
AGAP005943	2L	23917692	23949288	+	AGAP005943	NA	-	130	0	0	0	No	0	0	0	No	0	0	0	No	0	0	0	No	0	0	0	No	0	0	0	No
AGAP005942	2L	23921537	23923811	-	AGAP005942	NA	-	29	0	0	0	No	0	0	0	No	0	0	0	No	0	0	0	No	0	0	0	No	0	0	0	No
AGAP005945	2L	23955455	23974488	-	pnp	purine-nucleoside phosphorylase	-	10	0	0	0	No	0	0	0	No	0	0	0	No	0	0	0	No	0	0	0	No	0	0	0	No
AGAP005948	2L	23985166	23988714	+	kh	Kynurenine 3-monooxygenase	-	28	0	0	0	No	0	0	0	No	0	0	0	No	0	0	0	No	0	0	0	No	0	0	0	No
AGAP005949	2L	23989002	23994886	-	AGAP005949	2-acylglycerol O-acyltransferase 2	-	26	0	0	0	No	0	0	0	No	0	0	0	No	0	0	0	No	0	0	0	No	0	0	0	No
AGAP005952	2L	24024064	24034850	+	AGAP005952	NA	-	93	0	0	0	No	0	0	0	No	0	0	0	No	0	0	0	No	0	0	0	No	0	0	0	No
AGAP005953	2L	24035225	24041129	+	AGAP005953	calcium homeostasis endoplasmic reticulum protein	-	22	0	0	0	No	0	0	0	No	0	0	0	No	0	0	0	No	0	0	0	No	0	0	0	No
AGAP005954	2L	24041228	24044135	-	AGAP005954	ubiquitin-conjugating enzyme E2 J2	-	26	0	0	0	No	0	0	0	No	0	0	0	No	0	0	0	No	0	0	0	No	0	0	0	No
AGAP005955	2L	24044466	24045871	+	AGAP005955	E3 ubiquitin-protein ligase MUL1	-	7	0	0	0	No	0	0	0	No	0	0	0	No	0	0	0	No	0	0	0	No	0	0	0	No
AGAP005956	2L	24045864	24048248	-	AGAP005956	FGGY-family pentulose kinase	-	27	0	0	0	No	0	0	0	No	0	0	0	No	0	0	0	No	0	0	0	No	0	0	0	No
AGAP005961	2L	24058785	24075700	+	AGAP005961	Zyg-11 protein homolog	-	111	0	0	0	No	0	0	0	No	0	0	0	No	0	0	0	No	0	0	0	No	0	0	0	No
AGAP005962	2L	24078176	24090852	-	AGAP005962	NA	-	22	0	0	0	No	0	0	0	No	0	0	0	No	0	0	0	No	0	0	0	No	0	0	0	No
AGAP005963	2L	24096836	24106659	-	AGAP005963	NA	-	90	0	0	0	No	0	0	0	No	0	0	0	No	0	0	0	No	0	0	0	No	0	0	0	No
AGAP005964	2L	24116194	24228438	-	AGAP005964	NA	-	67	0	0	0	No	0	0	0	No	0	0	0	No	0	0	0	No	0	0	0	No	0	0	0	No
AGAP005971	2L	24320898	24331687	-	AGAP005971	Phospholipase B-like	-	96	0	0	0	No	0	0	0	No	0	0	0	No	0	0	0	No	0	0	0	No	0	0	0	No
AGAP005972	2L	24334289	24337669	+	AGAP005972	4-nitrophenylphosphatase	-	15	0	0	0	No	0	0	0	No	0	0	0	No	0	0	0	No	0	0	0	No	0	0	0	No
AGAP005976	2L	24386917	24406267	+	AGAP005976	NA	-	61	0	0	0	No	0	0	0	No	0	0	0	No	0	0	0	No	0	0	0	No	0	0	0	No
AGAP005977	2L	24409993	24421333	+	AGAP005977	ariadne-2	-	5	0	0	0	No	0	0	0	No	0	0	0	No	0	0	0	No	0	0	0	No	0	0	0	No
AGAP005978	2L	24426606	24444391	-	AGAP005978	zinc finger and SCAN domain containing 2	-	62	0	0	0	No	0	0	0	No	0	0	0	No	0	0	0	No	0	0	0	No	0	0	0	No
AGAP005979	2L	24444902	24445886	+	AGAP005979	NA	-	4	0	0	0	No	0	0	0	No	0	0	0	No	0	0	0	No	0	0	0	No	0	0	0	No
AGAP005980	2L	24446247	24447868	+	AGAP005980	retinol dehydrogenase 13 (all-trans/9-cis)	-	20	0	0	0	No	0	0	0	No	0	0	0	No	0	0	0	No	0	0	0	No	0	0	0	No
AGAP005981	2L	24449748	24450950	-	AGAP005981	DnaJ homolog subfamily A member 1	-	4	0	0	0	No	0	0	0	No	0	0	0	No	0	0	0	No	0	0	0	No	0	0	0	No
AGAP005982	2L	24480021	24486103	+	AGAP005982	NA	-	30	0	0	0	No	0	0	0	No	0	0	0	No	0	0	0	No	0	0	0	No	0	0	0	No
AGAP005984	2L	24519857	24526082	+	AGAP005984	fatty acyl-CoA reductase 2	-	26	0	0	0	No	0	0	0	No	0	0	0	No	0	0	0	No	0	0	0	No	0	0	0	No
AGAP005985	2L	24526670	24528431	+	AGAP005985	fatty acyl-CoA reductase 2	-	24	0	0	0	No	0	0	0	No	0	0	0	No	0	0	0	No	0	0	0	No	0	0	0	No
AGAP005986	2L	24529791	24531860	+	AGAP005986	fatty acyl-CoA reductase 2	-	31	0	0	0	No	0	0	0	No	0	0	0	No	0	0	0	No	0	0	0	No	0	0	0	No
AGAP005987	2L	24546616	24556249	+	AGAP005987	NA	-	48	0	0	0	No	0	0	0	No	0	0	0	No	0	0	0	No	0	0	0	No	0	0	0	No
AGAP005990	2L	24566607	24567981	-	AGAP005990	glycolipid transfer protein domain-containing protein 1	-	16	0	0	0	No	0	0	0	No	0	0	0	No	0	0	0	No	0	0	0	No	0	0	0	No
AGAP005991	2L	24568199	24570220	+	RpL14	60S ribosomal protein L14	-	10	0	0	0	No	0	0	0	No	0	0	0	No	0	0	0	No	0	0	0	No	0	0	0	No
AGAP005996	2L	24610050	24611529	-	CPR21	cuticular protein RR-1 family 21	Cuticle proteins	1	0	0	0	No	0	0	0	No	0	0	0	No	0	0	0	No	0	0	0	No	0	0	0	No
AGAP006001	2L	24626033	24626971	-	CPR26	cuticular protein RR-1 family 26	Cuticle proteins	20	0	0	0	No	0	0	0	No	0	0	0	No	0	0	0	No	0	0	0	No	0	0	0	No
AGAP006015	2L	24670880	24675689	-	AGAP006015	decaprenyl-diphosphate synthase subunit 2	-	26	0	0	0	No	0	0	0	No	0	0	0	No	0	0	0	No	0	0	0	No	0	0	0	No
AGAP006017	2L	24682561	24703431	-	AGAP006017	serine/threonine-protein phosphatase 6 regulatory subunit 3	-	90	0	0	0	No	0	0	0	No	0	0	0	No	0	0	0	No	0	0	0	No	0	0	0	No
AGAP006018	2L	24706819	24848759	-	AGAP006018	NA	-	9	0	0	0	No	0	0	0	No	0	0	0	No	0	0	0	No	0	0	0	No	0	0	0	No
AGAP006021	2L	24918708	24928065	+	AGAP006021	JNK-interacting protein 1	-	1	0	0	0	No	0	0	0	No	0	0	0	No	0	0	0	No	0	0	0	No	0	0	0	No
AGAP006022	2L	24929754	24962667	-	Bhlh_PAS	NA	-	61	0	0	0	No	0	0	0	No	0	0	0	No	0	0	0	No	0	0	0	No	0	0	0	No
AGAP006023	2L	24992853	25017164	-	AGAP006023	tyrosine 3-monooxygenase	-	80	0	0	0	No	0	0	0	No	0	0	0	No	0	0	0	No	0	0	0	No	0	0	0	No
AGAP006030	2L	25448585	25461509	-	mfrn	Mitoferrin	-	154	0	0	0	No	0	0	0	No	0	0	0	No	0	0	0	No	0	0	0	No	0	0	0	No
AGAP006031	2L	25462491	25466768	+	AGAP006031	nuclear pore complex protein Nup54	-	36	0	0	0	No	0	0	0	No	0	0	0	No	0	0	0	No	0	0	0	No	0	0	0	No
AGAP006037	2L	25521114	25523716	+	RpL24	60S ribosomal protein L24	-	3	0	0	0	No	0	0	0	No	0	0	0	No	0	0	0	No	0	0	0	No	0	0	0	No
AGAP006038	2L	25524455	25544365	+	AGAP006038	serine/arginine repetitive matrix protein 2	-	124	0	0	0	No	0	0	0	No	0	0	0	No	0	0	0	No	0	0	0	No	0	0	0	No
AGAP006040	2L	25546090	25548795	-	AGAP006040	peroxisomal membrane protein 2	-	23	0	0	0	No	0	0	0	No	0	0	0	No	0	0	0	No	0	0	0	No	0	0	0	No
AGAP006041	2L	25549119	25555996	+	AGAP006041	E3 ubiquitin-protein ligase RNF5	-	55	0	0	0	No	0	0	0	No	0	0	0	No	0	0	0	No	0	0	0	No	0	0	0	No
AGAP006042	2L	25556689	25567942	-	AGAP006042	NA	-	87	0	0	0	No	0	0	0	No	0	0	0	No	0	0	0	No	0	0	0	No	0	0	0	No
AGAP029130	2L	25568393	25570480	-	AGAP029130	NA	-	25	0	0	0	No	0	0	0	No	0	0	0	No	0	0	0	No	0	0	0	No	0	0	0	No
AGAP029102	2L	25571837	25580592	-	AGAP029102	NA	-	37	0	0	0	No	0	0	0	No	0	0	0	No	0	0	0	No	0	0	0	No	0	0	0	No
AGAP006045	2L	25583503	25623663	-	AGAP006045	protein yorkie	-	31	0	0	0	No	0	0	0	No	0	0	0	No	0	0	0	No	0	0	0	No	0	0	0	No
AGAP006050	2L	25640105	25642270	-	AGAP006050	AarF domain containing kinase 5	-	6	0	0	0	No	0	0	0	No	0	0	0	No	0	0	0	No	0	0	0	No	0	0	0	No
AGAP006051	2L	25642608	25644768	+	AGAP006051	pentatricopeptide repeat domain 1	-	28	0	0	0	No	0	0	0	No	0	0	0	No	0	0	0	No	0	0	0	No	0	0	0	No
AGAP029185	2L	25644856	25662299	-	AGAP029185	NA	-	152	0	0	0	No	0	0	0	No	0	0	0	No	0	0	0	No	0	0	0	No	0	0	0	No
AGAP006061	2L	25930982	25935080	+	AGAP006061	NA	-	59	0	0	0	No	0	0	0	No	0	0	0	No	0	0	0	No	0	0	0	No	0	0	0	No
AGAP006063	2L	25950088	25975600	+	AGAP006063	NA	-	48	0	0	0	No	0	0	0	No	0	0	0	No	0	0	0	No	0	0	0	No	0	0	0	No
AGAP006064	2L	25976750	25977549	-	AGAP006064	bladder cancer-associated protein	-	5	0	0	0	No	0	0	0	No	0	0	0	No	0	0	0	No	0	0	0	No	0	0	0	No
AGAP006068	2L	25987093	25997823	-	AGAP006068	NA	-	30	0	0	0	No	0	0	0	No	0	0	0	No	0	0	0	No	0	0	0	No	0	0	0	No
AGAP006070	2L	26053755	26055333	+	AGAP006070	prefoldin 2	-	30	0	0	0	No	0	0	0	No	0	0	0	No	0	0	0	No	0	0	0	No	0	0	0	No
AGAP006071	2L	26055839	26056556	+	AGAP006071	B9 domain-containing protein 1	-	18	0	0	0	No	0	0	0	No	0	0	0	No	0	0	0	No	0	0	0	No	0	0	0	No
AGAP006072	2L	26056572	26062523	-	AGAP006072	molybdenum cofactor biosynthesis protein	-	17	0	0	0	No	0	0	0	No	0	0	0	No	0	0	0	No	0	0	0	No	0	0	0	No
AGAP006074	2L	26101549	26102754	-	Obp71	odorant-binding protein 71	-	4	0	0	0	No	0	0	0	No	0	0	0	No	0	0	0	No	0	0	0	No	0	0	0	No
AGAP006075	2L	26103190	26103946	+	OBP49	odorant-binding protein 49	-	5	0	0	0	No	0	0	0	No	0	0	0	No	0	0	0	No	0	0	0	No	0	0	0	No
AGAP006080	2L	26133006	26133968	+	OBP54	odorant-binding protein 54	-	15	0	0	0	No	0	0	0	No	0	0	0	No	0	0	0	No	0	0	0	No	0	0	0	No
AGAP006084	2L	26265313	26267021	+	AGAP006084	NA	-	1	0	0	0	No	0	0	0	No	0	0	0	No	0	0	0	No	0	0	0	No	0	0	0	No
AGAP006089	2L	26480786	26544714	+	AGAP006089	RNA binding protein fox-1	-	150	0	0	0	No	0	0	0	No	0	0	0	No	0	0	0	No	0	0	0	No	0	0	0	No
AGAP006090	2L	26547244	26548937	-	AGAP006090	nucleolar protein 15	-	47	0	0	0	No	0	0	0	No	0	0	0	No	0	0	0	No	0	0	0	No	0	0	0	No
AGAP006091	2L	26551922	26586704	+	AGAP006091	NA	-	53	0	0	0	No	0	0	0	No	0	0	0	No	0	0	0	No	0	0	0	No	0	0	0	No
AGAP006092	2L	26586883	26589045	-	AGAP006092	U3 small nucleolar RNA-associated protein 4	-	33	0	0	0	No	0	0	0	No	0	0	0	No	0	0	0	No	0	0	0	No	0	0	0	No
AGAP029462	2L	26590837	26613600	+	AGAP029462	Non-specific serine/threonine protein kinase	-	34	0	0	0	No	0	0	0	No	0	0	0	No	0	0	0	No	0	0	0	No	0	0	0	No
AGAP006096	2L	26619674	26624834	-	SCOT	succinyl-CoA transferase	-	45	0	0	0	No	1	0	2.22222	No	0	0	0	No	1	0	2.22222	No	0	0	0	No	0	0	0	No
AGAP006097	2L	26627472	26641397	-	AGAP006097	target of Myb-like protein 2	-	65	0	0	0	No	0	0	0	No	0	0	0	No	0	0	0	No	0	0	0	No	0	0	0	No
AGAP006099	2L	26647518	26649854	+	AGAP006099	ubiquinol-cytochrome c reductase core subunit 2	-	23	0	0	0	No	0	0	0	No	0	0	0	No	0	0	0	No	0	0	0	No	0	0	0	No
AGAP006100	2L	26649891	26651150	-	Syx8	syntaxin 8	-	6	0	0	0	No	0	0	0	No	0	0	0	No	0	0	0	No	0	0	0	No	0	0	0	No
AGAP006101	2L	26651541	26682287	+	AGAP006101	NA	-	87	0	0	0	No	0	0	0	No	0	0	0	No	0	0	0	No	0	0	0	No	0	0	0	No
AGAP006102	2L	26685850	26686605	+	AGAP006102	NA	-	11	0	0	0	No	0	0	0	No	0	0	0	No	0	0	0	No	0	0	0	No	0	0	0	No
AGAP006103	2L	26687471	26689494	+	AGAP006103	NA	-	5	0	0	0	No	0	0	0	No	0	0	0	No	0	0	0	No	0	0	0	No	0	0	0	No
AGAP006104	2L	26691506	26693074	+	AGAP006104	mitochondrial carnitine/acylcarnitine carrier protein	-	28	0	0	0	No	0	0	0	No	0	0	0	No	0	0	0	No	0	0	0	No	0	0	0	No
AGAP029446	2L	26694459	26765814	+	AGAP029446	NA	-	97	0	0	0	No	0	0	0	No	0	0	0	No	0	0	0	No	0	0	0	No	0	0	0	No
AGAP006108	2L	26766652	26769506	+	AGAP006108	NA	-	68	0	0	0	No	0	0	0	No	0	0	0	No	0	0	0	No	0	0	0	No	0	0	0	No
AGAP006111	2L	26775776	26797861	+	AGAP006111	NA	-	4	0	0	0	No	0	0	0	No	0	0	0	No	0	0	0	No	0	0	0	No	0	0	0	No
AGAP028398	2L	26803039	26804133	+	AGAP028398	NA	-	1	0	0	0	No	0	0	0	No	0	0	0	No	0	0	0	No	0	0	0	No	0	0	0	No
AGAP029121	2L	26821769	26842572	+	AGAP029121	NA	-	99	0	0	0	No	0	0	0	No	0	0	0	No	0	0	0	No	0	0	0	No	0	0	0	No
AGAP006115	2L	26845330	26888152	+	AGAP006115	solute carrier family 4, anion exchanger	-	107	0	0	0	No	0	0	0	No	0	0	0	No	0	0	0	No	0	0	0	No	0	0	0	No
AGAP006116	2L	26889793	26895800	+	AGAP006116	TBC1 domain family, member 8B (with GRAM domain)	-	53	0	0	0	No	0	0	0	No	0	0	0	No	0	0	0	No	0	0	0	No	0	0	0	No
AGAP028452	2L	26895942	26902412	-	AGAP028452	NA	-	22	0	0	0	No	0	0	0	No	0	0	0	No	0	0	0	No	0	0	0	No	0	0	0	No
AGAP006117	2L	26902840	26904679	+	AGAP006117	NA	-	16	0	0	0	No	0	0	0	No	0	0	0	No	0	0	0	No	0	0	0	No	0	0	0	No
AGAP006119	2L	26958069	26959835	-	AGAP006119	NA	-	11	0	0	0	No	0	0	0	No	0	0	0	No	0	0	0	No	0	0	0	No	0	0	0	No
AGAP006120	2L	26959996	26995978	-	AGAP006120	NA	-	7	0	0	0	No	0	0	0	No	0	0	0	No	0	0	0	No	0	0	0	No	0	0	0	No
AGAP006121	2L	26996644	27006017	-	AGAP006121	NA	-	15	0	0	0	No	0	0	0	No	0	0	0	No	0	0	0	No	0	0	0	No	0	0	0	No
AGAP029689	2L	27011735	27012129	+	AGAP029689	NA	-	8	0	0	0	No	0	0	0	No	0	0	0	No	0	0	0	No	0	0	0	No	0	0	0	No
AGAP006125	2L	27012250	27013315	+	AGAP006125	Density-regulated protein	-	18	0	0	0	No	0	0	0	No	0	0	0	No	0	0	0	No	0	0	0	No	0	0	0	No
AGAP006126	2L	27014415	27019793	+	GPROP8	ultraviolet wavelength sensitive opsin	-	22	0	0	0	No	0	0	0	No	0	0	0	No	0	0	0	No	0	0	0	No	0	0	0	No
AGAP006128	2L	27020422	27026685	+	AGAP006128	protein AIR1/2	-	165	0	0	0	No	0	0	0	No	0	0	0	No	0	0	0	No	0	0	0	No	0	0	0	No
AGAP006130	2L	27031307	27033454	-	eIF3l	Eukaryotic translation initiation factor 3 subunit L	-	23	0	0	0	No	0	0	0	No	0	0	0	No	0	0	0	No	0	0	0	No	0	0	0	No
AGAP006131	2L	27041325	27047576	+	AGAP006131	NA	-	18	0	0	0	No	0	0	0	No	0	0	0	No	0	0	0	No	0	0	0	No	0	0	0	No
AGAP006132	2L	27044544	27046451	-	AGAP006132	ganglioside-induced differentiation-associated-protein 1	-	4	0	0	0	No	0	0	0	No	0	0	0	No	0	0	0	No	0	0	0	No	0	0	0	No
AGAP006133	2L	27047666	27069775	-	AGAP006133	nucleosome-remodeling factor subunit BPTF	-	55	0	0	0	No	0	0	0	No	0	0	0	No	0	0	0	No	0	0	0	No	0	0	0	No
AGAP006136	2L	27073890	27080755	-	AGAP006136	monocyte to macrophage differentiation factor 2	-	13	0	0	0	No	0	0	0	No	0	0	0	No	0	0	0	No	0	0	0	No	0	0	0	No
AGAP006139	2L	27085235	27090974	+	Vps26	vacuolar protein sorting 26	-	98	0	0	0	No	0	0	0	No	0	0	0	No	0	0	0	No	0	0	0	No	0	0	0	No
AGAP006141	2L	27093167	27101952	-	AGAP006141	Capping protein (actin filament) muscle Z-line, alpha 1	-	25	0	0	0	No	0	0	0	No	0	0	0	No	0	0	0	No	0	0	0	No	0	0	0	No
AGAP006142	2L	27133538	27137562	+	AGAP006142	beta-1,3-galactosyltransferase	-	5	0	0	0	No	0	0	0	No	0	0	0	No	0	0	0	No	0	0	0	No	0	0	0	No
AGAP006159	2L	27430584	27436447	-	AGAP006159	Ras-related protein Rab-5C	-	19	0	0	0	No	0	0	0	No	0	0	0	No	0	0	0	No	0	0	0	No	0	0	0	No
AGAP006160	2L	27436714	27438182	+	AGAP006160	NA	-	23	0	0	0	No	0	0	0	No	0	0	0	No	0	0	0	No	0	0	0	No	0	0	0	No
AGAP006161	2L	27438471	27439481	+	AGAP006161	suppressor of G2 allele of SKP1	-	17	0	0	0	No	0	0	0	No	0	0	0	No	0	0	0	No	0	0	0	No	0	0	0	No
AGAP006162	2L	27439474	27440764	-	AGAP006162	TatD DNase family protein	-	1	0	0	0	No	0	0	0	No	0	0	0	No	0	0	0	No	0	0	0	No	0	0	0	No
AGAP006165	2L	27443816	27470108	+	AGAP006165	E1A-binding protein p400	-	140	0	0	0	No	0	0	0	No	0	0	0	No	0	0	0	No	0	0	0	No	1	0	0.714286	No
AGAP006168	2L	27505931	27575550	+	AGAP006168	BMP binding endothelial regulator	-	9	0	0	0	No	0	0	0	No	0	0	0	No	0	0	0	No	0	0	0	No	0	0	0	No
AGAP006171	2L	27646498	27651673	+	AGAP006171	protein phosphatase	-	117	0	0	0	No	0	0	0	No	0	0	0	No	0	0	0	No	0	0	0	No	0	0	0	No
AGAP006173	2L	27652540	27654416	-	AGAP006173	BTB/POZ domain-containing adapter for CUL3-mediated RhoA degradation protein	-	13	0	0	0	No	0	0	0	No	0	0	0	No	0	0	0	No	0	0	0	No	0	0	0	No
AGAP006177	2L	27762337	27763185	-	AGAP006177	NA	-	24	0	0	0	No	0	0	0	No	0	0	0	No	0	0	0	No	0	0	0	No	3	0	12.5	No
AGAP006178	2L	27787820	27792177	-	AGAP006178	troponin C	-	7	0	0	0	No	0	0	0	No	0	0	0	No	0	0	0	No	0	0	0	No	0	0	0	No
AGAP006179	2L	27798852	27808355	-	AGAP006179	troponin C	-	29	0	0	0	No	0	0	0	No	0	0	0	No	0	0	0	No	0	0	0	No	3	0	10.3448	No
AGAP006181	2L	27817370	27818383	+	AGAP006181	troponin C	-	12	0	0	0	No	3	0	25	Yes	0	0	0	No	3	0	25	Yes	0	0	0	No	0	0	0	No
AGAP006183	2L	27821217	27852784	-	AGAP006183	slit protein	-	82	0	0	0	No	0	0	0	No	0	0	0	No	0	0	0	No	0	0	0	No	0	0	0	No
AGAP006184	2L	27856240	27871810	+	AGAP006184	NA	-	50	0	0	0	No	0	0	0	No	0	0	0	No	0	0	0	No	0	0	0	No	0	0	0	No
AGAP006186	2L	27894349	27928675	+	Ca-P60A	Calcium-transporting ATPase sarcoplasmic/endoplasmic reticulum type	-	311	0	0	0	No	0	0	0	No	0	0	0	No	0	0	0	No	0	0	0	No	0	0	0	No
AGAP029656	2L	27934178	28181661	-	AGAP029656	NA	-	3	0	0	0	No	0	0	0	No	0	0	0	No	0	0	0	No	0	0	0	No	0	0	0	No
AGAP006191	2L	28195405	28196645	+	Cht24	chitinase	-	7	0	0	0	No	0	0	0	No	0	0	0	No	0	0	0	No	0	0	0	No	2	0	28.5714	Yes
AGAP029794	2L	28210461	28211767	-	AGAP029794	NA	-	13	0	0	0	No	0	0	0	No	0	0	0	No	0	0	0	No	0	0	0	No	0	0	0	No
AGAP006193	2L	28212028	28212829	-	AGAP006193	NA	-	22	0	0	0	No	0	0	0	No	0	0	0	No	0	0	0	No	0	0	0	No	0	0	0	No
AGAP006194	2L	28213429	28214272	-	AGAP006194	NA	-	18	0	0	0	No	0	0	0	No	0	0	0	No	1	0	5.55556	No	0	0	0	No	0	0	0	No
AGAP006195	2L	28215110	28215991	-	AGAP006195	NA	-	11	0	0	0	No	0	0	0	No	0	0	0	No	0	0	0	No	0	0	0	No	0	0	0	No
AGAP006204	2L	28232378	28233172	-	AGAP006204	NA	-	8	0	0	0	No	0	0	0	No	0	0	0	No	0	0	0	No	0	0	0	No	0	0	0	No
AGAP006205	2L	28233779	28239136	+	AGAP006205	ribosome biogenesis ATPase	-	68	0	0	0	No	0	0	0	No	0	0	0	No	0	0	0	No	0	0	0	No	0	0	0	No
AGAP029692	2L	28241510	28243323	-	AGAP029692	NA	-	58	0	0	0	No	0	0	0	No	0	0	0	No	0	0	0	No	0	0	0	No	0	0	0	No
AGAP006209	2L	28258831	28260544	+	AGAP006209	carboxypeptidase B	-	26	0	0	0	No	0	0	0	No	0	0	0	No	0	0	0	No	0	0	0	No	0	0	0	No
AGAP006220	2L	28512602	28517680	+	AGAP006220	aldehyde oxidase	-	93	0	0	0	No	0	0	0	No	0	0	0	No	0	0	0	No	0	0	0	No	2	0	2.15054	No
AGAP006224	2L	28528758	28533199	+	AGAP006224	aldehyde oxidase	-	1	0	0	0	No	0	0	0	No	0	0	0	No	0	0	0	No	0	0	0	No	0	0	0	No
AGAP006225	2L	28534732	28539416	+	AGAP006225	aldehyde oxidase	-	63	0	0	0	No	0	0	0	No	0	0	0	No	0	0	0	No	0	0	0	No	0	0	0	No
AGAP006226	2L	28540651	28545294	+	Aldehyde_oxidase	NA	-	2	0	0	0	No	0	0	0	No	0	0	0	No	0	0	0	No	0	0	0	No	0	0	0	No
AGAP006227	2L	28545396	28547938	-	AGAP006227	alpha esterase	-	14	0	0	0	No	0	0	0	No	0	0	0	No	0	0	0	No	0	0	0	No	0	0	0	No
AGAP006228	2L	28548433	28550748	+	COEAE2F	carboxylesterase	Carboxylesterases	62	0	0	0	No	0	0	0	No	0	0	0	No	0	0	0	No	0	0	0	No	1	0	1.6129	No
AGAP006229	2L	28550814	28552032	+	Vps20	vacuolar protein sorting 20	-	12	0	0	0	No	0	0	0	No	0	0	0	No	0	0	0	No	0	0	0	No	0	0	0	No
AGAP006231	2L	28552352	28560186	+	AGAP006231	serine/threonine-protein phosphatase dullard homolog	-	33	0	0	0	No	0	0	0	No	0	0	0	No	0	0	0	No	0	0	0	No	0	0	0	No
AGAP006232	2L	28563646	28565368	-	Pex14	peroxin-14	-	4	0	0	0	No	0	0	0	No	0	0	0	No	0	0	0	No	0	0	0	No	0	0	0	No
AGAP006238	2L	28576341	28579600	+	AGAP006238	ubiquitin-conjugating enzyme E2 C	-	50	0	0	0	No	0	0	0	No	0	0	0	No	0	0	0	No	1	0	2	No	0	0	0	No
AGAP006240	2L	28581266	28584662	-	AGAP006240	splicing factor 3B subunit 2	-	25	0	0	0	No	0	0	0	No	0	0	0	No	0	0	0	No	0	0	0	No	0	0	0	No
AGAP006241	2L	28585064	28586748	+	AGAP006241	Innexin inx2	-	1	0	0	0	No	0	0	0	No	0	0	0	No	0	0	0	No	0	0	0	No	0	0	0	No
AGAP006243	2L	28588629	28594635	-	AGAP006243	Phosphatidylinositol-4,5-bisphosphate 4-phosphatase	-	77	0	0	0	No	0	0	0	No	0	0	0	No	0	0	0	No	0	0	0	No	0	0	0	No
AGAP006244	2L	28597433	28601266	+	AGAP006244	CTL-like protein 1	-	72	0	0	0	No	0	0	0	No	0	0	0	No	0	0	0	No	0	0	0	No	0	0	0	No
AGAP006245	2L	28601810	28602615	-	AGAP006245	zinc finger matrin-type protein 2	-	6	0	0	0	No	0	0	0	No	0	0	0	No	0	0	0	No	0	0	0	No	0	0	0	No
AGAP006246	2L	28604122	28605603	-	AGAP006246	Sorcin	-	18	0	0	0	No	0	0	0	No	0	0	0	No	0	0	0	No	0	0	0	No	0	0	0	No
AGAP006247	2L	28607828	28609169	+	AGAP006247	Survival of motor neuron-related-splicing factor 30	-	14	0	0	0	No	0	0	0	No	0	0	0	No	0	0	0	No	0	0	0	No	0	0	0	No
AGAP006248	2L	28609342	28610052	+	Med10	Mediator of RNA polymerase II transcription subunit 10	-	7	0	0	0	No	0	0	0	No	0	0	0	No	0	0	0	No	0	0	0	No	0	0	0	No
AGAP006249	2L	28611340	28614271	-	AGAP006249	solute carrier family 12 (potassium/chloride transporters), member 8	-	12	0	0	0	No	0	0	0	No	0	0	0	No	0	0	0	No	0	0	0	No	0	0	0	No
AGAP006251	2L	28617304	28622296	-	Syx6	syntaxin 6	-	7	0	0	0	No	0	0	0	No	0	0	0	No	0	0	0	No	0	0	0	No	0	0	0	No
AGAP006254	2L	28624363	28643664	-	AGAP006254	polypeptide N-acetylglucosaminyltransferase	-	87	0	0	0	No	0	0	0	No	0	0	0	No	0	0	0	No	0	0	0	No	0	0	0	No
AGAP006255	2L	28644377	28647388	+	AGAP006255	NA	-	35	0	0	0	No	0	0	0	No	0	0	0	No	0	0	0	No	0	0	0	No	0	0	0	No
AGAP006259	2L	28705998	28706261	-	AGAP006259	NA	-	2	0	0	0	No	0	0	0	No	0	0	0	No	0	0	0	No	0	0	0	No	0	0	0	No
AGAP006260	2L	28709029	28740710	-	AGAP006260	Z band alternatively spliced PDZ-motif protein 66	-	75	0	0	0	No	0	0	0	No	0	0	0	No	0	0	0	No	0	0	0	No	0	0	0	No
AGAP006263	2L	28771405	28774168	-	ARR2	arrestin Arr2-like	-	5	0	0	0	No	0	0	0	No	0	0	0	No	0	0	0	No	0	0	0	No	0	0	0	No
AGAP006264	2L	28781554	28786006	+	Pex7	peroxin 7	-	32	0	0	0	No	0	0	0	No	0	0	0	No	0	0	0	No	0	0	0	No	0	0	0	No
AGAP006266	2L	28797365	28841865	+	AGAP006266	HIV Tat-specific factor 1	-	131	0	0	0	No	0	0	0	No	0	0	0	No	0	0	0	No	0	0	0	No	0	0	0	No
AGAP006267	2L	28799180	28804781	-	CTL6	C-type lectin (CTL)	-	130	0	0	0	No	0	0	0	No	0	0	0	No	0	0	0	No	0	0	0	No	0	0	0	No
AGAP006269	2L	28922989	28927244	-	AGAP006269	phosphatidylinositol glycan, class O	-	2	0	0	0	No	0	0	0	No	0	0	0	No	0	0	0	No	0	0	0	No	0	0	0	No
AGAP006270	2L	28927690	29014805	-	AGAP006270	fyn-related kinase	-	25	0	0	0	No	0	0	0	No	0	0	0	No	0	0	0	No	0	0	0	No	0	0	0	No
AGAP029191	2L	29075574	29215960	-	dpr12	defective proboscis extension response 12	-	26	0	0	0	No	0	0	0	No	0	0	0	No	0	0	0	No	0	0	0	No	0	0	0	No
AGAP006275	2L	29082536	29083876	+	AGAP006275	NA	-	26	0	0	0	No	0	0	0	No	0	0	0	No	0	0	0	No	0	0	0	No	0	0	0	No
AGAP006278	2L	29235061	29236536	+	AGAP006278	NA	-	27	0	0	0	No	0	0	0	No	0	0	0	No	0	0	0	No	0	0	0	No	0	0	0	No
AGAP006279	2L	29397211	29402190	+	AGAP006279	cell division control protein 42	-	40	0	0	0	No	0	0	0	No	0	0	0	No	0	0	0	No	0	0	0	No	0	0	0	No
AGAP006280	2L	29401810	29420308	-	AGAP006280	nuclear pore complex protein Nup210	-	4	0	0	0	No	0	0	0	No	0	0	0	No	0	0	0	No	0	0	0	No	0	0	0	No
AGAP006282	2L	29455306	29525127	+	AGAP006282	NA	-	2	0	0	0	No	0	0	0	No	0	0	0	No	0	0	0	No	0	0	0	No	0	0	0	No
AGAP006328	2L	29711692	29776468	+	AGAP006328	heparan sulfate N-deacetylase/N-sulfotransferase NDST2	-	26	0	0	0	No	0	0	0	No	0	0	0	No	0	0	0	No	0	0	0	No	0	0	0	No
AGAP006327	2L	29733363	29734698	+	LRIM6	leucine-rich immune protein (Short)	-	21	0	0	0	No	0	0	0	No	0	0	0	No	0	0	0	No	0	0	0	No	0	0	0	No
AGAP006330	2L	29780310	29903795	+	AGAP006330	Ccdc109a	-	67	0	0	0	No	0	0	0	No	0	0	0	No	0	0	0	No	0	0	0	No	0	0	0	No
AGAP006339	2L	29815445	29823466	-	AGAP006339	NA	-	45	0	0	0	No	0	0	0	No	0	0	0	No	0	0	0	No	0	0	0	No	0	0	0	No
AGAP006340	2L	29929534	29961616	+	AGAP006340	misshapen/NIK-related kinase	-	21	0	0	0	No	0	0	0	No	0	0	0	No	0	0	0	No	0	0	0	No	0	0	0	No
AGAP006344	2L	29976298	29977639	-	AGAP006344	RAG1-activating protein 1-like protein	-	13	0	0	0	No	0	0	0	No	0	0	0	No	0	0	0	No	0	0	0	No	0	0	0	No
AGAP006346	2L	30127818	30152476	-	AGAP006346	protein spinster homolog 2	-	22	0	0	0	No	0	0	0	No	0	0	0	No	0	0	0	No	0	0	0	No	0	0	0	No
AGAP006347	2L	30175822	30340954	-	AGAP006347	potassium voltage-gated channel KQT-like subfamily, invertebrate	-	49	0	0	0	No	0	0	0	No	0	0	0	No	0	0	0	No	0	0	0	No	0	0	0	No
AGAP006348	2L	30329656	30331296	-	LRIM1	leucine-rich immune protein (Long)	-	47	0	0	0	No	0	0	0	No	0	0	0	No	0	0	0	No	0	0	0	No	0	0	0	No
AGAP006353	2L	30441665	30442295	+	AGAP006353	Histidine triad nucleotide binding protein 1	-	12	0	0	0	No	0	0	0	No	0	0	0	No	0	0	0	No	0	0	0	No	0	0	0	No
AGAP006354	2L	30442299	30443673	-	AGAP006354	Rab-like protein 3	-	15	0	0	0	No	0	0	0	No	0	0	0	No	0	0	0	No	0	0	0	No	0	0	0	No
AGAP006357	2L	30447420	30450620	-	AGAP006357	WD repeat-containing protein 42A	-	20	0	0	0	No	0	0	0	No	0	0	0	No	0	0	0	No	0	0	0	No	0	0	0	No
AGAP006360	2L	30462008	30493463	+	AGAP006360	glutamate synthase (NADPH/NADH)	-	271	0	0	0	No	0	0	0	No	0	0	0	No	0	0	0	No	0	0	0	No	0	0	0	No
AGAP006364	2L	30505892	30512325	+	ABCB4	ATP-binding cassette transporter (ABC transporter) family B member 4	ABC transporters	53	0	0	0	No	0	0	0	No	0	0	0	No	0	0	0	No	0	0	0	No	0	0	0	No
AGAP013401	2L	30505896	30507943	+	AGAP013401	NA	-	2	0	0	0	No	0	0	0	No	0	0	0	No	0	0	0	No	0	0	0	No	0	0	0	No
AGAP006365	2L	30512517	30513344	+	AGAP006365	RNA-binding protein 8A	-	12	0	0	0	No	0	0	0	No	0	0	0	No	0	0	0	No	0	0	0	No	0	0	0	No
AGAP006366	2L	30515922	30536880	-	AGAP006366	2-oxoglutarate dehydrogenase E1 component	-	60	0	0	0	No	0	0	0	No	0	0	0	No	0	0	0	No	0	0	0	No	0	0	0	No
AGAP006370	2L	30558725	30561591	+	AGAP006370	NA	-	104	0	0	0	No	0	0	0	No	0	0	0	No	0	0	0	No	0	0	0	No	0	0	0	No
AGAP006371	2L	30561669	30564387	-	AGAP006371	amyrel	-	5	0	0	0	No	0	0	0	No	0	0	0	No	0	0	0	No	0	0	0	No	0	0	0	No
AGAP006372	2L	30565082	30565811	+	AGAP006372	U3 small nucleolar ribonucleoprotein protein IMP3	-	7	0	0	0	No	0	0	0	No	0	0	0	No	0	0	0	No	0	0	0	No	0	0	0	No
AGAP006373	2L	30566328	30573592	-	AGAP006373	NA	-	58	0	0	0	No	0	0	0	No	0	0	0	No	0	0	0	No	0	0	0	No	0	0	0	No
AGAP029811	2L	30575611	30679259	+	AGAP029811	NA	-	10	0	0	0	No	0	0	0	No	0	0	0	No	0	0	0	No	0	0	0	No	0	0	0	No
AGAP006376	2L	30776928	30826776	+	PDP1	PAR-domain protein 1	-	5	0	0	0	No	0	0	0	No	0	0	0	No	0	0	0	No	0	0	0	No	0	0	0	No
AGAP006380	2L	30934786	30941227	-	ABCA2	ATP-binding cassette transporter (ABC transporter) family A member 2	ABC transporters	56	0	0	0	No	0	0	0	No	0	0	0	No	0	0	0	No	0	0	0	No	0	0	0	No
AGAP006383	2L	31018969	31020433	-	AGAP006383	oligosaccharyltransferase complex subunit beta	-	44	0	0	0	No	0	0	0	No	0	0	0	No	0	0	0	No	0	0	0	No	0	0	0	No
AGAP006385	2L	31026599	31027516	-	AGAP006385	NA	-	4	0	0	0	No	0	0	0	No	0	0	0	No	0	0	0	No	0	0	0	No	0	0	0	No
AGAP006386	2L	31036234	31040554	+	AGAP006386	transcription factor AP-1	-	64	0	0	0	No	0	0	0	No	0	0	0	No	0	0	0	No	0	0	0	No	0	0	0	No
AGAP006388	2L	31043506	31047651	+	AGAP006388	structural maintenance of chromosome 3 (chondroitin sulfate proteoglycan 6)	-	8	0	0	0	No	0	0	0	No	0	0	0	No	0	0	0	No	0	0	0	No	0	0	0	No
AGAP006389	2L	31048592	31050091	-	AGAP006389	ribonuclease kappa	-	60	0	0	0	No	0	0	0	No	0	0	0	No	0	0	0	No	0	0	0	No	0	0	0	No
AGAP006390	2L	31051199	31052050	+	AGAP006390	NA	-	5	0	0	0	No	0	0	0	No	0	0	0	No	0	0	0	No	0	0	0	No	0	0	0	No
AGAP006391	2L	31052072	31053391	+	AGAP006391	UBX domain protein 6	-	26	0	0	0	No	0	0	0	No	0	0	0	No	0	0	0	No	0	0	0	No	0	0	0	No
AGAP006398	2L	31084065	31086356	+	AGAP006398	NA	-	56	0	0	0	No	0	0	0	No	0	0	0	No	0	0	0	No	0	0	0	No	0	0	0	No
AGAP006399	2L	31086199	31089848	-	Gr14	gustatory receptor 14	-	3	0	0	0	No	0	0	0	No	0	0	0	No	0	0	0	No	0	0	0	No	0	0	0	No
AGAP006400	2L	31095979	31111627	+	AGAP006400	alkaline phosphatase 2	-	1	0	0	0	No	0	0	0	No	0	0	0	No	0	0	0	No	0	0	0	No	0	0	0	No
AGAP006408	2L	31564828	31566994	-	AGAP006408	NA	-	3	0	0	0	No	0	0	0	No	0	0	0	No	0	0	0	No	0	0	0	No	0	0	0	No
AGAP006409	2L	31568916	31569559	+	AGAP006409	NA	-	15	0	0	0	No	0	0	0	No	0	0	0	No	0	0	0	No	0	0	0	No	0	0	0	No
AGAP006410	2L	31571581	31577322	+	AGAP006410	NA	-	23	0	0	0	No	0	0	0	No	0	0	0	No	0	0	0	No	0	0	0	No	0	0	0	No
AGAP029812	2L	31581085	31601591	+	AGAP029812	NA	-	9	0	0	0	No	0	0	0	No	0	0	0	No	0	0	0	No	0	0	0	No	0	0	0	No
AGAP006413	2L	31604098	31607144	-	AGAP006413	solute carrier family 37 (glycerol-3-phosphate transporter), member 1	-	43	0	0	0	No	0	0	0	No	0	0	0	No	0	0	0	No	0	0	0	No	0	0	0	No
AGAP006414	2L	31609181	31611119	-	Cht8	chitinase	-	55	0	0	0	No	0	0	0	No	0	0	0	No	0	0	0	No	0	0	0	No	0	0	0	No
AGAP006415	2L	31615216	31676093	-	AGAP006415	NA	-	20	0	0	0	No	0	0	0	No	0	0	0	No	0	0	0	No	0	0	0	No	0	0	0	No
AGAP006416	2L	31633667	31635032	+	SP24D	serine protease (non-digestive)	-	20	0	0	0	No	0	0	0	No	0	0	0	No	0	0	0	No	0	0	0	No	0	0	0	No
AGAP006420	2L	31691025	31692100	+	AGAP006420	venom allergen	-	28	0	0	0	No	0	0	0	No	0	0	0	No	0	0	0	No	0	0	0	No	0	0	0	No
AGAP006421	2L	31693742	31694830	+	A5R1	antigen 5 related protein 1	-	28	0	0	0	No	0	0	0	No	0	0	0	No	0	0	0	No	0	0	0	No	0	0	0	No
AGAP006422	2L	31705081	31707214	-	AGAP006422	cyanogenic beta-glucosidase	-	13	0	0	0	No	0	0	0	No	0	0	0	No	0	0	0	No	0	0	0	No	0	0	0	No
AGAP006427	2L	31735666	31752427	-	ABCC7	ATP-binding cassette transporter (ABC transporter) family C member 7	ABC transporters	61	0	0	0	No	0	0	0	No	0	0	0	No	0	0	0	No	0	0	0	No	0	0	0	No
AGAP006428	2L	31757600	31761899	-	AGAP006428	NA	-	3	0	0	0	No	0	0	0	No	0	0	0	No	0	0	0	No	0	0	0	No	0	0	0	No
AGAP006431	2L	31781257	31799942	-	AGAP006431	F-box and leucine-rich repeat protein 6	-	147	0	0	0	No	0	0	0	No	0	0	0	No	0	0	0	No	0	0	0	No	0	0	0	No
AGAP006432	2L	31789002	31790443	+	AGAP006432	NA	-	35	0	0	0	No	0	0	0	No	0	0	0	No	0	0	0	No	0	0	0	No	0	0	0	No
AGAP006433	2L	31791910	31793059	-	AGAP006433	NA	-	45	0	0	0	No	0	0	0	No	0	0	0	No	0	0	0	No	0	0	0	No	0	0	0	No
AGAP006434	2L	31793373	31795126	+	AGAP006434	NA	-	57	0	0	0	No	0	0	0	No	0	0	0	No	0	0	0	No	0	0	0	No	0	0	0	No
AGAP006436	2L	31820710	31878696	+	Med13	mediator of RNA polymerase II transcription subunit 13	-	4	0	0	0	No	0	0	0	No	0	0	0	No	0	0	0	No	0	0	0	No	0	0	0	No
AGAP028457	2L	31880080	31882953	-	AGAP028457	NA	-	3	0	0	0	No	0	0	0	No	0	0	0	No	0	0	0	No	0	0	0	No	0	0	0	No
AGAP006437	2L	31880825	31882325	+	AGAP006437	NA	-	3	0	0	0	No	0	0	0	No	0	0	0	No	0	0	0	No	0	0	0	No	0	0	0	No
AGAP006441	2L	32021872	32036234	-	AGAP006441	GTP cyclohydrolase I	-	37	0	0	0	No	0	0	0	No	0	0	0	No	0	0	0	No	0	0	0	No	0	0	0	No
AGAP006442	2L	32055094	32055857	+	AGAP006442	NA	-	16	0	0	0	No	0	0	0	No	0	0	0	No	0	0	0	No	0	0	0	No	0	0	0	No
AGAP006445	2L	32191516	32194217	-	AGAP006445	COP9 signalosome complex subunit 3	-	17	0	0	0	No	0	0	0	No	0	0	0	No	0	0	0	No	0	0	0	No	0	0	0	No
AGAP006448	2L	32203619	32253248	-	AGAP006448	cAMP-dependent protein kinase regulator	-	20	0	0	0	No	0	0	0	No	0	0	0	No	0	0	0	No	0	0	0	No	0	0	0	No
AGAP006452	2L	32266685	32296682	+	AGAP006452	NA	-	155	0	0	0	No	0	0	0	No	0	0	0	No	0	0	0	No	0	0	0	No	0	0	0	No
AGAP006454	2L	32304258	32354554	-	AGAP006454	NA	-	2	0	0	0	No	0	0	0	No	0	0	0	No	0	0	0	No	0	0	0	No	0	0	0	No
AGAP006456	2L	32354852	32356103	+	AGAP006456	NADH dehydrogenase (ubiquinone) Fe-S protein 3	-	16	0	0	0	No	0	0	0	No	0	0	0	No	0	0	0	No	0	0	0	No	0	0	0	No
AGAP006459	2L	32370953	32375631	+	SUI1	protein translation factor SUI1	-	47	0	0	0	No	0	0	0	No	0	0	0	No	0	0	0	No	0	0	0	No	0	0	0	No
AGAP006460	2L	32386580	32430880	+	AGAP006460	NA	-	284	0	0	0	No	0	0	0	No	0	0	0	No	0	0	0	No	0	0	0	No	0	0	0	No
AGAP006461	2L	32437803	32469750	+	AGAP006461	mitogen-activated protein kinase kinase kinase 13	-	40	0	0	0	No	0	0	0	No	0	0	0	No	0	0	0	No	0	0	0	No	0	0	0	No
AGAP006462	2L	32470454	32473897	+	AGAP006462	ADP-ribosylation factor GTPase-activating protein 1	-	69	0	0	0	No	0	0	0	No	0	0	0	No	0	0	0	No	0	0	0	No	0	0	0	No
AGAP006467	2L	32532210	32533296	+	AGAP006467	NA	-	23	0	0	0	No	0	0	0	No	0	0	0	No	0	0	0	No	0	0	0	No	0	0	0	No
AGAP006469	2L	32607308	32608687	+	AGAP006469	cell growth-regulating nucleolar protein	-	43	0	0	0	No	0	0	0	No	0	0	0	No	0	0	0	No	0	0	0	No	0	0	0	No
AGAP006472	2L	32615969	32626164	+	AGAP006472	centromeric protein E	-	138	0	0	0	No	0	0	0	No	0	0	0	No	0	0	0	No	0	0	0	No	0	0	0	No
AGAP006473	2L	32629209	32636262	+	casp	caspar	-	73	0	0	0	No	0	0	0	No	0	0	0	No	0	0	0	No	0	0	0	No	0	0	0	No
AGAP006474	2L	32638174	32675785	+	AGAP006474	Rho-related BTB domain-containing protein 1/2	-	46	0	0	0	No	0	0	0	No	0	0	0	No	0	0	0	No	0	0	0	No	0	0	0	No
AGAP006475	2L	32679350	32711610	-	AGAP006475	inositol 1,4,5-triphosphate receptor type 1	-	20	0	0	0	No	0	0	0	No	0	0	0	No	0	0	0	No	0	0	0	No	0	0	0	No
AGAP006477	2L	32723891	32739230	+	AGAP006477	retinoblastoma-like protein 1	-	6	0	0	0	No	0	0	0	No	0	0	0	No	0	0	0	No	0	0	0	No	0	0	0	No
AGAP006478	2L	32746153	32818408	+	AGAP006478	Synaptic vesicle membrane protein VAT-1 homolog-like	-	122	0	0	0	No	0	0	0	No	0	0	0	No	0	0	0	No	0	0	0	No	0	0	0	No
AGAP006479	2L	32819615	32840557	+	AGAP006479	myosin V	-	53	0	0	0	No	0	0	0	No	0	0	0	No	0	0	0	No	0	0	0	No	0	0	0	No
AGAP006480	2L	32842109	32843898	-	AGAP006480	NA	-	10	0	0	0	No	0	0	0	No	0	0	0	No	0	0	0	No	0	0	0	No	0	0	0	No
AGAP006494	2L	33001657	33002515	-	AGAP006494	NA	-	15	0	0	0	No	0	0	0	No	0	0	0	No	0	0	0	No	0	0	0	No	0	0	0	No
AGAP006495	2L	33003872	33004280	-	AGAP006495	NA	-	5	0	0	0	No	0	0	0	No	0	0	0	No	0	0	0	No	0	0	0	No	0	0	0	No
AGAP006504	2L	33166023	33166853	-	SG2b	salivary gland protein 2-like	-	27	0	0	0	No	0	0	0	No	0	0	0	No	0	0	0	No	0	0	0	No	0	0	0	No
AGAP006506	2L	33171936	33172280	-	SG2	salivary gland protein 2	-	10	0	0	0	No	0	0	0	No	0	0	0	No	0	0	0	No	0	0	0	No	0	0	0	No
AGAP006507	2L	33172675	33173402	+	SG3	salivary gland protein 3	-	31	0	0	0	No	0	0	0	No	0	0	0	No	0	0	0	No	0	0	0	No	0	0	0	No
AGAP006508	2L	33177521	33202561	-	AGAP006508	small calcium-binding mitochondrial carrier protein 3	-	19	0	0	0	No	0	0	0	No	0	0	0	No	0	0	0	No	0	0	0	No	0	0	0	No
AGAP006509	2L	33205177	33207040	+	Papst2	Adenosine 3'-phospho 5'-phosphosulfate transporter 2	-	1	0	0	0	No	0	0	0	No	0	0	0	No	0	0	0	No	0	0	0	No	0	0	0	No
AGAP006510	2L	33210938	33217226	-	AGAP006510	tyrosine-protein kinase Src	-	5	0	0	0	No	0	0	0	No	0	0	0	No	0	0	0	No	0	0	0	No	0	0	0	No
AGAP006511	2L	33288833	33291957	+	AGAP006511	histone deacetylase 1/2	-	48	0	0	0	No	0	0	0	No	0	0	0	No	0	0	0	No	0	0	0	No	0	0	0	No
AGAP029629	2L	33292933	33348296	-	AGAP029629	NA	-	75	0	0	0	No	0	0	0	No	0	0	0	No	0	0	0	No	0	0	0	No	0	0	0	No
AGAP006518	2L	33776282	33777612	+	AGAP006518	charged multivesicular body protein 1	-	20	0	0	0	No	0	0	0	No	0	0	0	No	0	0	0	No	0	0	0	No	0	0	0	No
AGAP006520	2L	33786625	33822595	-	AGAP006520	Fatty acid elongase 2	-	6	0	0	0	No	0	0	0	No	0	0	0	No	0	0	0	No	0	0	0	No	0	0	0	No
AGAP006522	2L	33834094	33835519	-	AGAP006522	Copz1 protein	-	5	0	0	0	No	0	0	0	No	0	0	0	No	0	0	0	No	0	0	0	No	0	0	0	No
AGAP006526	2L	33845330	33906092	-	AGAP006526	NA	-	71	0	0	0	No	0	0	0	No	0	0	0	No	0	0	0	No	0	0	0	No	0	0	0	No
AGAP006528	2L	33910602	33921559	+	AGAP006528	NA	-	1	0	0	0	No	0	0	0	No	0	0	0	No	0	0	0	No	0	0	0	No	0	0	0	No
AGAP006529	2L	33924744	33929992	-	AGAP006529	All-trans and 9-cis	-	5	0	0	0	No	0	0	0	No	0	0	0	No	0	0	0	No	0	0	0	No	0	0	0	No
AGAP006532	2L	33939186	33946087	+	AGAP006532	UDPglucose 6-dehydrogenase	UDPGTs	1	0	0	0	No	0	0	0	No	0	0	0	No	0	0	0	No	0	0	0	No	0	0	0	No
AGAP006533	2L	33948755	33950031	+	AGAP006533	surfeit locus 1 family protein	-	13	0	0	0	No	0	0	0	No	0	0	0	No	0	0	0	No	0	0	0	No	0	0	0	No
AGAP006534	2L	33950206	33963119	-	AGAP006534	NA	-	76	0	0	0	No	0	0	0	No	0	0	0	No	0	0	0	No	0	0	0	No	0	0	0	No
AGAP006541	2L	34076528	34082538	+	AGAP006541	Transcriptional regulators containing a dna-binding hth domain and an aminotransferase domain transcription regulator protein	-	10	0	0	0	No	0	0	0	No	0	0	0	No	0	0	0	No	0	0	0	No	0	0	0	No
AGAP006543	2L	34087430	34093806	+	AGAP006543	NA	-	75	0	0	0	No	0	0	0	No	0	0	0	No	0	0	0	No	0	0	0	No	0	0	0	No
AGAP006546	2L	34100051	34106245	+	AGAP006546	NA	-	61	0	0	0	No	0	0	0	No	0	0	0	No	0	0	0	No	0	0	0	No	0	0	0	No
AGAP006548	2L	34111266	34113290	+	AGAP006548	glycine cleavage system H protein	-	16	0	0	0	No	0	0	0	No	0	0	0	No	0	0	0	No	0	0	0	No	0	0	0	No
AGAP006569	2L	34158499	34168017	+	AGAP006569	acetyl-CoA synthetase	-	104	0	0	0	No	0	0	0	No	0	0	0	No	0	0	0	No	0	0	0	No	0	0	0	No
AGAP006570	2L	34168871	34170407	+	AGAP006570	myo-inositol-1(or 4)-monophosphatase	-	25	0	0	0	No	0	0	0	No	0	0	0	No	0	0	0	No	0	0	0	No	0	0	0	No
AGAP006573	2L	34203893	34206602	-	AGAP006573	integrin-linked kinase	-	36	0	0	0	No	0	0	0	No	0	0	0	No	0	0	0	No	0	0	0	No	0	0	0	No
AGAP006574	2L	34207128	34217886	+	AGAP006574	NA	-	5	0	0	0	No	0	0	0	No	0	0	0	No	0	0	0	No	0	0	0	No	0	0	0	No
AGAP006575	2L	34220002	34220697	-	AGAP006575	multifunctional methyltransferase subunit TRM112	-	3	0	0	0	No	0	0	0	No	0	0	0	No	0	0	0	No	0	0	0	No	0	0	0	No
AGAP006576	2L	34221213	34225227	-	AGAP006576	malate/L-lactate dehydrogenase	-	18	0	0	0	No	0	0	0	No	0	0	0	No	0	0	0	No	0	0	0	No	0	0	0	No
AGAP006580	2L	34263503	34265334	+	AGAP006580	parkin	-	27	0	0	0	No	0	0	0	No	0	0	0	No	0	0	0	No	0	0	0	No	0	0	0	No
AGAP006592	2L	34425828	34462138	-	AGAP006592	NA	-	5	0	0	0	No	0	0	0	No	0	0	0	No	0	0	0	No	0	0	0	No	0	0	0	No
AGAP006593	2L	34512007	34518346	-	AGAP006593	dual specificity phosphatase	-	38	0	0	0	No	0	0	0	No	0	0	0	No	0	0	0	No	0	0	0	No	0	0	0	No
AGAP006594	2L	34528358	34533710	-	AGAP006594	solute carrier family 17, member 5	-	26	0	0	0	No	0	0	0	No	0	0	0	No	0	0	0	No	0	0	0	No	0	0	0	No
AGAP006598	2L	34617382	34633054	+	AGAP006598	NA	-	37	0	0	0	No	0	0	0	No	0	0	0	No	0	0	0	No	0	0	0	No	0	0	0	No
AGAP006599	2L	34633693	34639461	-	AGAP006599	ATP-dependent RNA helicase A	-	4	0	0	0	No	0	0	0	No	0	0	0	No	0	0	0	No	0	0	0	No	0	0	0	No
AGAP006601	2L	34641825	34667834	+	AGAP006601	NA	-	89	0	0	0	No	0	0	0	No	0	0	0	No	0	0	0	No	0	0	0	No	0	0	0	No
AGAP006602	2L	34669717	34670781	-	AGAP006602	NA	-	14	0	0	0	No	0	0	0	No	0	0	0	No	0	0	0	No	0	0	0	No	0	0	0	No
AGAP006603	2L	34671924	34672772	+	AGAP006603	NA	-	11	0	0	0	No	0	0	0	No	0	0	0	No	0	0	0	No	0	0	0	No	0	0	0	No
AGAP006604	2L	34672761	34673469	-	AGAP006604	U6 snRNA-associated Sm-like protein LSm5	-	3	0	0	0	No	0	0	0	No	0	0	0	No	0	0	0	No	0	0	0	No	0	0	0	No
AGAP006605	2L	34674026	34685948	+	AGAP006605	NA	-	8	0	0	0	No	0	0	0	No	0	0	0	No	0	0	0	No	0	0	0	No	0	0	0	No
AGAP006607	2L	34691862	34693454	-	eIF3i	Eukaryotic translation initiation factor 3 subunit I	-	16	0	0	0	No	0	0	0	No	0	0	0	No	0	0	0	No	0	0	0	No	0	0	0	No
AGAP006608	2L	34693791	34700121	+	AGAP006608	NA	-	7	0	0	0	No	0	0	0	No	0	0	0	No	0	0	0	No	0	0	0	No	0	0	0	No
AGAP006609	2L	34708453	34724954	+	AGAP006609	NA	-	25	0	0	0	No	0	0	0	No	0	0	0	No	0	0	0	No	0	0	0	No	0	0	0	No
AGAP006610	2L	34728084	34731091	+	AGAP006610	glutaminyl-peptide cyclotransferase precursor	-	19	0	0	0	No	0	0	0	No	0	0	0	No	0	0	0	No	0	0	0	No	0	0	0	No
AGAP006612	2L	34733843	34734554	-	RpL29	60S ribosomal protein L29	-	1	0	0	0	No	0	0	0	No	0	0	0	No	0	0	0	No	0	0	0	No	0	0	0	No
AGAP006613	2L	34734932	34737349	+	eIF3j	Eukaryotic translation initiation factor 3 subunit J	-	35	0	0	0	No	0	0	0	No	0	0	0	No	0	0	0	No	0	0	0	No	0	0	0	No
AGAP006614	2L	34738576	34739707	-	AGAP006614	transcription factor BTF3 homolog 4	-	10	0	0	0	No	0	0	0	No	0	0	0	No	0	0	0	No	0	0	0	No	0	0	0	No
AGAP006615	2L	34740093	34743373	+	AGAP006615	FK506-binding protein 8	-	59	0	0	0	No	0	0	0	No	0	0	0	No	0	0	0	No	0	0	0	No	0	0	0	No
AGAP006616	2L	34743559	34746737	-	AGAP006616	Presequence protease, mitochondrial	-	50	0	0	0	No	0	0	0	No	0	0	0	No	0	0	0	No	0	0	0	No	0	0	0	No
AGAP006619	2L	34751927	34752792	-	AGAP006619	NA	-	1	0	0	0	No	0	0	0	No	0	0	0	No	0	0	0	No	0	0	0	No	0	0	0	No
AGAP006625	2L	34771313	34772647	-	AGAP006625	Coatomer subunit epsilon	-	18	0	0	0	No	0	0	0	No	0	0	0	No	0	0	0	No	0	0	0	No	0	0	0	No
AGAP006626	2L	34773851	34778404	+	AGAP006626	Armadillo repeat-containing protein 8	-	22	0	0	0	No	0	0	0	No	0	0	0	No	0	0	0	No	0	0	0	No	0	0	0	No
AGAP006629	2L	34782302	34792539	+	AGAP006629	regulator of G-protein signaling	-	12	0	0	0	No	0	0	0	No	0	0	0	No	0	0	0	No	0	0	0	No	0	0	0	No
AGAP006630	2L	34792865	34793471	+	AGAP006630	NADH dehydrogenase (ubiquinone) 1 alpha subcomplex 1	-	2	0	0	0	No	0	0	0	No	0	0	0	No	0	0	0	No	0	0	0	No	0	0	0	No
AGAP006632	2L	34856168	34860161	+	AGAP006632	mitotic spindle assembly checkpoint protein MAD1	-	1	0	0	0	No	0	0	0	No	0	0	0	No	0	0	0	No	0	0	0	No	0	0	0	No
AGAP006634	2L	34920566	35165163	-	AGAP006634	Semaphorin-2A	-	2	0	0	0	No	0	0	0	No	0	0	0	No	0	0	0	No	0	0	0	No	0	0	0	No
AGAP006637	2L	35402172	35404968	-	AGAP006637	Oatp58Dc	-	40	0	0	0	No	0	0	0	No	0	0	0	No	0	0	0	No	0	0	0	No	0	0	0	No
AGAP006638	2L	35406635	35411920	-	AGAP006638	Oatp58Dc	-	39	0	0	0	No	0	0	0	No	0	0	0	No	0	0	0	No	0	0	0	No	0	0	0	No
AGAP006643	2L	35557440	35561451	+	AGAP006643	NA	-	9	0	0	0	No	0	0	0	No	0	0	0	No	0	0	0	No	0	0	0	No	0	0	0	No
AGAP006644	2L	35562400	35587822	-	AGAP006644	NA	-	115	0	0	0	No	0	0	0	No	0	0	0	No	0	0	0	No	0	0	0	No	0	0	0	No
AGAP006645	2L	35623699	35652420	+	AGAP006645	NA	-	107	0	0	0	No	0	0	0	No	0	0	0	No	0	0	0	No	0	0	0	No	0	0	0	No
AGAP006646	2L	35654017	35656420	+	AGAP006646	hydroxyacid-oxoacid transhydrogenase, mitochondrial	-	24	0	0	0	No	0	0	0	No	0	0	0	No	0	0	0	No	0	0	0	No	0	0	0	No
AGAP006647	2L	35660795	35663682	+	AGAP006647	NA	-	22	0	0	0	No	0	0	0	No	0	0	0	No	0	0	0	No	0	0	0	No	0	0	0	No
AGAP006649	2L	35666645	35669086	-	CSPBP	circumsporozoite protein-binding protein (regulator of nonsense transcripts 3)	-	18	0	0	0	No	0	0	0	No	0	0	0	No	0	0	0	No	0	0	0	No	0	0	0	No
AGAP006650	2L	35671231	35672123	+	mRpS28	28S ribosomal protein S28, mitochondrial	-	13	0	0	0	No	0	0	0	No	0	0	0	No	0	0	0	No	0	0	0	No	0	0	0	No
AGAP006651	2L	35672126	35673154	-	AGAP006651	peroxisomal 3,2-trans-enoyl-CoA isomerase	-	3	0	0	0	No	0	0	0	No	0	0	0	No	0	0	0	No	0	0	0	No	0	0	0	No
AGAP006652	2L	35673654	35701395	+	AGAP006652	ubiquitin carboxyl-terminal hydrolase 10	-	184	0	0	0	No	0	0	0	No	0	0	0	No	0	0	0	No	0	0	0	No	0	0	0	No
AGAP006653	2L	35703490	35710132	+	AGAP006653	Protein rogdi	-	36	0	0	0	No	0	0	0	No	0	0	0	No	0	0	0	No	0	0	0	No	0	0	0	No
AGAP006660	2L	36426076	36430048	-	AGAP006660	Isocitrate dehydrogenase	-	20	0	0	0	No	0	0	0	No	0	0	0	No	0	0	0	No	0	0	0	No	0	0	0	No
AGAP006665	2L	36439872	36511537	+	AGAP006665	NA	-	45	0	0	0	No	0	0	0	No	0	0	0	No	0	0	0	No	0	0	0	No	0	0	0	No
AGAP006668	2L	36514368	36516285	-	AGAP006668	squid	-	7	0	0	0	No	0	0	0	No	0	0	0	No	0	0	0	No	0	0	0	No	0	0	0	No
AGAP006669	2L	36604298	36629279	+	AGAP006669	arginine-glutamic acid dipeptide repeats protein	-	66	0	0	0	No	0	0	0	No	0	0	0	No	0	0	0	No	0	0	0	No	0	0	0	No
AGAP006670	2L	36631439	36633347	+	AGAP006670	gamma-glutamyl hydrolase	-	37	0	0	0	No	0	0	0	No	0	0	0	No	0	0	0	No	0	0	0	No	0	0	0	No
AGAP006678	2L	36655671	36666455	-	AGAP006678	cyclin T	-	120	0	0	0	No	0	0	0	No	0	0	0	No	0	0	0	No	0	0	0	No	0	0	0	No
AGAP006680	2L	36667129	36671292	+	AGAP006680	NA	-	33	0	0	0	No	0	0	0	No	0	0	0	No	0	0	0	No	0	0	0	No	0	0	0	No
AGAP006681	2L	36671889	36676783	-	AGAP006681	NA	-	90	0	0	0	No	0	0	0	No	0	0	0	No	0	0	0	No	0	0	0	No	0	0	0	No
AGAP006683	2L	36679899	36681089	+	AGAP006683	NA	-	15	0	0	0	No	0	0	0	No	0	0	0	No	0	0	0	No	0	0	0	No	0	0	0	No
AGAP006684	2L	36681083	36682086	-	mRpL46	39S ribosomal protein L46, mitochondrial	-	21	0	0	0	No	0	0	0	No	0	0	0	No	0	0	0	No	0	0	0	No	0	0	0	No
AGAP006685	2L	36682467	36687107	+	AGAP006685	Protein sarah	-	11	0	0	0	No	0	0	0	No	0	0	0	No	0	0	0	No	0	0	0	No	0	0	0	No
AGAP006686	2L	36690201	36702482	+	AGAP006686	spectrin alpha	-	113	0	0	0	No	0	0	0	No	0	0	0	No	0	0	0	No	0	0	0	No	0	0	0	No
AGAP006688	2L	36704573	36705713	+	AGAP006688	signal recognition particle receptor subunit beta	-	14	0	0	0	No	0	0	0	No	0	0	0	No	0	0	0	No	0	0	0	No	0	0	0	No
AGAP006690	2L	36715779	36717442	+	AGAP006690	BTB (POZ) domain containing 9	-	13	0	0	0	No	0	0	0	No	0	0	0	No	0	0	0	No	0	0	0	No	0	0	0	No
AGAP006699	2L	36905085	36909018	-	AGAP006699	hairy and enhancer of split, invertebrate	-	66	0	0	0	No	0	0	0	No	0	0	0	No	0	0	0	No	0	0	0	No	0	0	0	No
AGAP006701	2L	37015106	37018053	-	AGAP006701	NA	-	10	0	0	0	No	0	0	0	No	0	0	0	No	0	0	0	No	0	0	0	No	0	0	0	No
AGAP006702	2L	37071278	37079246	-	AGAP006702	NA	-	83	0	0	0	No	0	0	0	No	0	0	0	No	0	0	0	No	0	0	0	No	0	0	0	No
AGAP006709	2L	37118475	37119488	-	CHYM1	Chymotrypsin-1	-	2	0	0	0	No	0	0	0	No	0	0	0	No	0	0	0	No	0	0	0	No	0	0	0	No
AGAP006710	2L	37122149	37123243	-	CHYM2	chymotrypsin	-	3	0	0	0	No	0	0	0	No	0	0	0	No	0	0	0	No	0	0	0	No	0	0	0	No
AGAP006711	2L	37127132	37128206	+	chym3	Chymotrypsin-2	-	11	0	0	0	No	0	0	0	No	0	0	0	No	0	0	0	No	0	0	0	No	0	0	0	No
AGAP006713	2L	37132998	37137714	+	Gr28	gustatory receptor 28	-	16	0	0	0	No	0	0	0	No	0	0	0	No	0	0	0	No	0	0	0	No	0	0	0	No
AGAP029046	2L	37137709	37138217	-	AGAP029046	NA	-	12	0	0	0	No	0	0	0	No	0	0	0	No	0	0	0	No	0	0	0	No	0	0	0	No
AGAP006714	2L	37138443	37140944	-	AGAP006714	BTB/POZ domain-containing protein 9	-	8	0	0	0	No	0	0	0	No	0	0	0	No	0	0	0	No	0	0	0	No	0	0	0	No
AGAP006715	2L	37141798	37146986	+	AGAP006715	serine/threonine-protein kinase OSR1/STK39	-	130	0	0	0	No	0	0	0	No	0	0	0	No	0	0	0	No	0	0	0	No	0	0	0	No
AGAP006718	2L	37153063	37158486	-	AGAP006718	excitatory amino acid transporter 2 isoform 2	-	22	0	0	0	No	0	0	0	No	0	0	0	No	0	0	0	No	0	0	0	No	0	0	0	No
AGAP006719	2L	37160410	37161583	-	AGAP006719	NA	-	15	0	0	0	No	0	0	0	No	0	0	0	No	0	0	0	No	0	0	0	No	0	0	0	No
AGAP006723	2L	37282152	37285191	-	COEAE2G	carboxylesterase	Carboxylesterases	3	0	0	0	No	2	0	66.6667	Yes	0	0	0	No	0	0	0	No	0	0	0	No	0	0	0	No
AGAP006729	2L	37298235	37299911	-	AGAP006729	Ester hydrolase C11orf54	Carboxylesterases	33	0	0	0	No	0	0	0	No	0	0	0	No	0	0	0	No	0	0	0	No	0	0	0	No
AGAP006730	2L	37301781	37306179	-	AGAP006730	NA	-	12	0	0	0	No	0	0	0	No	0	0	0	No	0	0	0	No	0	0	0	No	0	0	0	No
AGAP006733	2L	37415262	37420315	+	Thoc4	THO complex subunit 4	-	145	0	0	0	No	0	0	0	No	0	0	0	No	0	0	0	No	0	0	0	No	0	0	0	No
AGAP006736	2L	37440161	37444802	+	AGAP006736	zinc finger protein GLIS2	-	79	0	0	0	No	0	0	0	No	0	0	0	No	0	0	0	No	0	0	0	No	0	0	0	No
AGAP028461	2L	37470052	37616282	-	AGAP028461	NA	-	99	0	0	0	No	0	0	0	No	0	0	0	No	0	0	0	No	0	0	0	No	0	0	0	No
AGAP006740	2L	37645715	37648245	+	AGAP006740	dolichyl-phosphate mannosyltransferase polypeptide 2, regulatory subunit	-	19	0	0	0	No	0	0	0	No	0	0	0	No	0	0	0	No	0	0	0	No	0	0	0	No
AGAP006744	2L	37704141	37704631	+	AGAP006744	Ninjurin	-	1	0	0	0	No	0	0	0	No	0	0	0	No	0	0	0	No	0	0	0	No	0	0	0	No
AGAP006745	2L	37706862	37710190	+	AGAP006745	NA	-	4	0	0	0	No	0	0	0	No	0	0	0	No	0	0	0	No	0	0	0	No	0	0	0	No
AGAP006747	2L	37733113	37744769	-	REL2	IMD pathway signalling NF-kappaB Relish-like transcription factor	-	70	0	0	0	No	0	0	0	No	0	0	0	No	0	0	0	No	0	0	0	No	0	0	0	No
AGAP029116	2L	37751830	37792659	-	AGAP029116	NA	-	88	0	0	0	No	0	0	0	No	0	0	0	No	0	0	0	No	0	0	0	No	0	0	0	No
AGAP006755	2L	37874138	37880432	+	snRNP-U1-70K	U1 small nuclear ribonucleoprotein 70K	-	171	0	0	0	No	0	0	0	No	0	0	0	No	0	0	0	No	0	0	0	No	0	0	0	No
AGAP006756	2L	37882070	37888625	-	AGAP006756	NA	-	82	0	0	0	No	0	0	0	No	0	0	0	No	0	0	0	No	0	0	0	No	0	0	0	No
AGAP006766	2L	38038082	38040408	+	AGAP006766	nascent polypeptide-associated complex subunit alpha	-	37	0	0	0	No	0	0	0	No	0	0	0	No	0	0	0	No	0	0	0	No	0	0	0	No
AGAP006767	2L	38041307	38045050	+	AGAP006767	NAD kinase domain-containing protein 1	-	36	0	0	0	No	0	0	0	No	0	0	0	No	0	0	0	No	0	0	0	No	0	0	0	No
AGAP006770	2L	38071288	38074133	-	AGAP006770	jumonji domain-containing protein 2	-	9	0	0	0	No	0	0	0	No	0	0	0	No	0	0	0	No	0	0	0	No	0	0	0	No
AGAP006771	2L	38076213	38091825	+	AGAP006771	eiger	-	53	0	0	0	No	0	0	0	No	0	0	0	No	0	0	0	No	0	0	0	No	0	0	0	No
AGAP006772	2L	38098174	38111104	+	AGAP006772	NA	-	106	0	0	0	No	0	0	0	No	0	0	0	No	0	0	0	No	0	0	0	No	0	0	0	No
AGAP006773	2L	38111536	38113011	+	AGAP006773	Phospholipid scramblase	-	2	0	0	0	No	0	0	0	No	0	0	0	No	0	0	0	No	0	0	0	No	0	0	0	No
AGAP006776	2L	38123875	38162021	-	AGAP006776	NA	-	5	0	0	0	No	0	0	0	No	0	0	0	No	0	0	0	No	0	0	0	No	0	0	0	No
AGAP006777	2L	38162485	38166159	+	AGAP006777	BTB/POZ domain-containing protein 10	-	30	0	0	0	No	0	0	0	No	0	0	0	No	0	0	0	No	0	0	0	No	0	0	0	No
AGAP006778	2L	38166193	38169199	-	AGAP006778	glycerol kinase	-	20	0	0	0	No	0	0	0	No	0	0	0	No	0	0	0	No	0	0	0	No	0	0	0	No
AGAP006780	2L	38172395	38175356	+	AGAP006780	isovaleryl-CoA dehydrogenase	-	23	0	0	0	No	0	0	0	No	0	0	0	No	0	0	0	No	0	0	0	No	0	0	0	No
AGAP006782	2L	38178317	38184174	-	AGAP006782	ADP,ATP carrier protein 1	-	9	0	0	0	No	0	0	0	No	0	0	0	No	0	0	0	No	0	0	0	No	0	0	0	No
AGAP006783	2L	38185911	38187234	+	AGAP006783	GDPmannose 4,6-dehydratase	-	3	0	0	0	No	0	0	0	No	0	0	0	No	0	0	0	No	0	0	0	No	0	0	0	No
AGAP006784	2L	38187712	38189944	-	AGAP006784	F-box protein 9	-	38	0	0	0	No	0	0	0	No	0	0	0	No	0	0	0	No	0	0	0	No	0	0	0	No
AGAP006789	2L	38280545	38281646	-	AGAP006789	MIT domain-containing protein 1	-	6	0	0	0	No	0	0	0	No	0	0	0	No	0	0	0	No	0	0	0	No	0	0	0	No
AGAP006793	2L	38453475	38454237	-	AGAP006793	NA	-	24	0	0	0	No	0	0	0	No	0	0	0	No	0	0	0	No	0	0	0	No	0	0	0	No
AGAP006795	2L	38567686	38568743	-	Aper1	peritrophin 1	-	41	0	0	0	No	0	0	0	No	0	0	0	No	0	0	0	No	0	0	0	No	0	0	0	No
AGAP006796	2L	38572158	38572599	-	AGAP006796	peritrophin	-	9	0	0	0	No	0	0	0	No	0	0	0	No	0	0	0	No	0	0	0	No	0	0	0	No
AGAP006799	2L	38581845	38582666	-	AGAP006799	Adrenodoxin	-	4	0	0	0	No	0	0	0	No	0	0	0	No	0	0	0	No	0	0	0	No	0	0	0	No
AGAP006800	2L	38584125	38659387	+	AGAP006800	NA	-	3	0	0	0	No	0	0	0	No	0	0	0	No	0	0	0	No	0	0	0	No	0	0	0	No
AGAP006802	2L	38668366	38669721	-	mRpS35	28S ribosomal protein S35, mitochondrial	-	14	0	0	0	No	0	0	0	No	0	0	0	No	0	0	0	No	0	0	0	No	0	0	0	No
AGAP006803	2L	38670995	38675570	-	AGAP006803	kinesin family member 18/19	-	10	0	0	0	No	0	0	0	No	0	0	0	No	0	0	0	No	0	0	0	No	0	0	0	No
AGAP006804	2L	38672789	38673730	+	AGAP006804	ribosome-recycling factor, mitochondrial precursor	-	10	0	0	0	No	0	0	0	No	0	0	0	No	0	0	0	No	0	0	0	No	0	0	0	No
AGAP006807	2L	38680234	38681028	-	AGAP006807	cysteamine dioxygenase	-	6	0	0	0	No	0	0	0	No	0	0	0	No	0	0	0	No	0	0	0	No	0	0	0	No
AGAP006808	2L	38681919	38683301	-	AGAP006808	regulator of ribosome biosynthesis	-	6	0	0	0	No	0	0	0	No	0	0	0	No	0	0	0	No	0	0	0	No	0	0	0	No
AGAP006809	2L	38688287	38695497	-	akirin	akirin	-	23	0	0	0	No	0	0	0	No	0	0	0	No	0	0	0	No	0	0	0	No	0	0	0	No
AGAP029337	2L	38714136	38731216	-	AGAP029337	NA	-	107	0	0	0	No	0	0	0	No	0	0	0	No	0	0	0	No	0	0	0	No	0	0	0	No
AGAP006815	2L	38858563	38859832	+	AGAP006815	NA	-	1	0	0	0	No	0	0	0	No	0	0	0	No	0	0	0	No	0	0	0	No	0	0	0	No
AGAP006817	2L	38861450	38867043	-	AGAP006817	FACT complex subunit SPT16	-	50	0	0	0	No	0	0	0	No	0	0	0	No	0	0	0	No	0	0	0	No	0	0	0	No
AGAP006818	2L	38869110	38873116	+	AGAP006818	ribonucleoside-diphosphate reductase subunit M2	-	72	0	0	0	No	0	0	0	No	0	0	0	No	0	0	0	No	0	0	0	No	0	0	0	No
AGAP006819	2L	38875733	38886646	+	AGAP006819	abhydrolase domain-containing protein 1/3	-	23	0	0	0	No	0	0	0	No	0	0	0	No	0	0	0	No	0	0	0	No	0	0	0	No
AGAP006820	2L	38887650	38890677	+	Pex5	peroxin 5	-	7	0	0	0	No	0	0	0	No	0	0	0	No	0	0	0	No	0	0	0	No	0	0	0	No
AGAP006821	2L	38890935	38893474	+	AGAP006821	acetyl-CoA acyltransferase 2	-	32	0	0	0	No	0	0	0	No	0	0	0	No	0	0	0	No	0	0	0	No	0	0	0	No
AGAP029584	2L	38895037	38954831	+	AGAP029584	NA	-	23	0	0	0	No	0	0	0	No	0	0	0	No	0	0	0	No	0	0	0	No	0	0	0	No
AGAP006824	2L	38955405	38962892	-	AGAP006824	5-formyltetrahydrofolate cyclo-ligase	-	9	0	0	0	No	0	0	0	No	0	0	0	No	0	0	0	No	0	0	0	No	0	0	0	No
AGAP006825	2L	38964005	39030272	+	Trpm	transient receptor potential for cation channel	-	19	0	0	0	No	0	0	0	No	0	0	0	No	0	0	0	No	0	0	0	No	0	0	0	No
AGAP006829	2L	39074233	39077008	+	CPR59	cuticular protein RR-1 family 59	Cuticle proteins	2	0	0	0	No	0	0	0	No	0	0	0	No	0	0	0	No	0	0	0	No	0	0	0	No
AGAP006835	2L	39124220	39145770	+	AGAP006835	NA	-	23	0	0	0	No	0	0	0	No	0	0	0	No	0	0	0	No	0	0	0	No	0	0	0	No
AGAP006871	2L	39285040	39287251	-	RpS4	40S ribosomal protein S4	-	1	0	0	0	No	0	0	0	No	0	0	0	No	0	0	0	No	0	0	0	No	0	0	0	No
AGAP006878	2L	39318226	39319485	-	AGAP006878	mitochondrial complex I protein Fmp36	-	12	0	0	0	No	0	0	0	No	0	0	0	No	0	0	0	No	0	0	0	No	0	0	0	No
AGAP006879	2L	39319780	39320739	+	ATPsynE	F-type H+-transporting ATPase subunit e	-	11	0	0	0	No	0	0	0	No	0	0	0	No	0	0	0	No	0	0	0	No	0	0	0	No
AGAP006884	2L	39347620	39354291	-	AGAP006884	NA	-	15	0	0	0	No	0	0	0	No	0	0	0	No	0	0	0	No	0	0	0	No	0	0	0	No
AGAP006885	2L	39354924	39363783	+	AGAP006885	pre-mRNA-processing factor 8	-	108	0	0	0	No	0	0	0	No	0	0	0	No	0	0	0	No	0	0	0	No	0	0	0	No
AGAP006888	2L	39366699	39372112	-	AGAP006888	G protein-coupled receptor kinase interactor 2	-	5	0	0	0	No	0	0	0	No	0	0	0	No	0	0	0	No	0	0	0	No	0	0	0	No
AGAP006889	2L	39373037	39375732	+	AGAP006889	elongator complex protein 2	-	2	0	0	0	No	0	0	0	No	0	0	0	No	0	0	0	No	0	0	0	No	0	0	0	No
AGAP006890	2L	39376198	39410515	+	Arf3	ADP-ribosylation factor 3	-	56	0	0	0	No	0	0	0	No	0	0	0	No	0	0	0	No	0	0	0	No	0	0	0	No
AGAP006892	2L	39428773	39484871	+	AGAP006892	NA	-	2	0	0	0	No	0	0	0	No	0	0	0	No	0	0	0	No	0	0	0	No	0	0	0	No
AGAP006895	2L	39558794	39559529	+	AGAP006895	signal recognition particle subunit SRP19	-	2	0	0	0	No	0	0	0	No	0	0	0	No	0	0	0	No	0	0	0	No	0	0	0	No
AGAP006898	2L	39572416	39578295	-	Cht6	chitinase	-	7	0	0	0	No	0	0	0	No	0	0	0	No	0	0	0	No	0	0	0	No	0	0	0	No
AGAP006901	2L	39704624	39749608	-	AGAP006901	NA	-	144	0	0	0	No	0	0	0	No	0	0	0	No	1	0	0.694444	No	0	0	0	No	0	0	0	No
AGAP006902	2L	39754423	39809149	+	AGAP006902	NA	-	8	0	0	0	No	0	0	0	No	0	0	0	No	0	0	0	No	0	0	0	No	0	0	0	No
AGAP006904	2L	39815884	39838118	+	MMP1	matrix metalloprotease 1	-	145	0	0	0	No	0	0	0	No	0	0	0	No	0	0	0	No	0	0	0	No	0	0	0	No
AGAP006907	2L	39856602	39858724	+	AGAP006907	Cat eye syndrome chromosome region, candidate 1a	-	3	0	0	0	No	0	0	0	No	0	0	0	No	0	0	0	No	0	0	0	No	0	0	0	No
AGAP006909	2L	39889421	39894237	+	SRPN1	serine protease inhibitor (serpin) 1	-	49	0	0	0	No	0	0	0	No	0	0	0	No	0	0	0	No	0	0	0	No	0	0	0	No
AGAP006910	2L	39894816	39896384	+	SRPN3	serine protease inhibitor (serpin) 3	-	31	0	0	0	No	0	0	0	No	0	0	0	No	0	0	0	No	0	0	0	No	0	0	0	No
AGAP006911	2L	39896875	39899752	+	SRPN2	serine protease inhibitor (serpin) 2	-	36	0	0	0	No	0	0	0	No	0	0	0	No	0	0	0	No	0	0	0	No	0	0	0	No
AGAP006915	2L	39991721	39993168	+	AGAP006915	NA	-	9	0	0	0	No	0	0	0	No	0	0	0	No	0	0	0	No	0	0	0	No	0	0	0	No
AGAP006916	2L	39993541	39994220	+	mRpL54	39S ribosomal protein L54, mitochondrial	-	8	0	0	0	No	0	0	0	No	0	0	0	No	0	0	0	No	0	0	0	No	0	0	0	No
AGAP006918	2L	39995907	39997107	-	AGAP006918	NADH dehydrogenase (ubiquinone) 1 alpha subcomplex 8	-	18	0	0	0	No	0	0	0	No	0	0	0	No	0	0	0	No	0	0	0	No	0	0	0	No
AGAP006921	2L	40025650	40030767	+	AGAP006921	NA	-	85	0	0	0	No	0	0	0	No	0	0	0	No	0	0	0	No	0	0	0	No	0	0	0	No
AGAP006924	2L	40058918	40059825	-	AGAP006924	dynactin 6	-	15	0	0	0	No	0	0	0	No	0	0	0	No	0	0	0	No	0	0	0	No	0	0	0	No
AGAP006925	2L	40061038	40077685	-	AGAP006925	Polypeptide N-acetylgalactosaminyltransferase	-	43	0	0	0	No	0	0	0	No	0	0	0	No	0	0	0	No	0	0	0	No	0	0	0	No
AGAP006933	2L	40121383	40123629	+	AGAP006933	NA	-	29	0	0	0	No	0	0	0	No	0	0	0	No	0	0	0	No	0	0	0	No	0	0	0	No
AGAP006935	2L	40147693	40156760	-	AGAP006935	NA	-	44	0	0	0	No	0	0	0	No	0	0	0	No	0	0	0	No	0	0	0	No	0	0	0	No
AGAP006936	2L	40157852	40161112	+	AGAP006936	mitochondrial cytochrome c1 heme protein	-	18	0	0	0	No	0	0	0	No	0	0	0	No	0	0	0	No	0	0	0	No	0	0	0	No
AGAP006937	2L	40163100	40166886	-	Uev1A	ubiquitin-conjugating enzyme E2 variant	-	45	0	0	0	No	0	0	0	No	0	0	0	No	0	0	0	No	0	0	0	No	0	0	0	No
AGAP006939	2L	40169708	40175624	+	AGAP006939	Armitage	-	132	0	0	0	No	0	0	0	No	0	0	0	No	0	0	0	No	0	0	0	No	0	0	0	No
AGAP013107	2L	40170482	40171574	+	AGAP013107	NA	-	24	0	0	0	No	0	0	0	No	0	0	0	No	0	0	0	No	0	0	0	No	0	0	0	No
AGAP006941	2L	40179629	40182471	-	AGAP006941	ATP-dependent RNA helicase DDX51/DBP6	-	23	0	0	0	No	0	0	0	No	0	0	0	No	0	0	0	No	0	0	0	No	0	0	0	No
AGAP006942	2L	40183406	40190226	+	AGAP006942	Importin-4	-	104	0	0	0	No	0	0	0	No	0	0	0	No	0	0	0	No	0	0	0	No	0	0	0	No
AGAP006943	2L	40190504	40192853	-	AGAP006943	acetyl-coenzyme A transporter	-	3	0	0	0	No	0	0	0	No	0	0	0	No	0	0	0	No	0	0	0	No	0	0	0	No
AGAP006944	2L	40193242	40195285	+	eIF3e	Eukaryotic translation initiation factor 3 subunit E	-	27	0	0	0	No	0	0	0	No	0	0	0	No	0	0	0	No	0	0	0	No	0	0	0	No
AGAP006946	2L	40198251	40198881	-	AGAP006946	Prefoldin subunit 4	-	5	0	0	0	No	0	0	0	No	0	0	0	No	0	0	0	No	0	0	0	No	0	0	0	No
AGAP006948	2L	40201873	40207556	-	AGAP006948	tubulin polymerization-promoting protein	-	6	0	0	0	No	0	0	0	No	0	0	0	No	0	0	0	No	0	0	0	No	0	0	0	No
AGAP006949	2L	40208758	40211975	-	AGAP006949	AFG3 family protein	-	32	0	0	0	No	0	0	0	No	0	0	0	No	0	0	0	No	0	0	0	No	0	0	0	No
AGAP006951	2L	40214550	40215867	+	AGAP006951	YIP1 family member 1	-	10	0	0	0	No	0	0	0	No	0	0	0	No	0	0	0	No	0	0	0	No	0	0	0	No
AGAP006952	2L	40216106	40217352	+	AGAP006952	tRNA threonylcarbamoyladenosine biosynthesis protein KAE1	-	1	0	0	0	No	0	0	0	No	0	0	0	No	0	0	0	No	0	0	0	No	0	0	0	No
AGAP006953	2L	40217380	40218050	-	mRpS34	28S ribosomal protein S34, mitochondrial	-	13	0	0	0	No	0	0	0	No	0	0	0	No	0	0	0	No	0	0	0	No	0	0	0	No
AGAP006958	2L	40256208	40258932	-	Hsp83	Heat shock protein 83	-	10	0	0	0	No	0	0	0	No	0	0	0	No	0	0	0	No	0	0	0	No	0	0	0	No
AGAP006959	2L	40260017	40263217	+	AGAP006959	molecular chaperone HtpG	-	6	0	0	0	No	0	0	0	No	0	0	0	No	0	0	0	No	0	0	0	No	0	0	0	No
AGAP006961	2L	40268753	40271222	+	AGAP006961	molecular chaperone HtpG	-	2	0	0	0	No	1	0	50	Yes	0	0	0	No	1	0	50	Yes	0	0	0	No	1	0	50	Yes
AGAP006962	2L	40275166	40276976	+	AGAP006962	multiple inositol polyphosphate phosphatase	-	35	0	0	0	No	0	0	0	No	0	0	0	No	0	0	0	No	0	0	0	No	0	0	0	No
AGAP006963	2L	40277149	40278923	-	AGAP006963	mitochondrial carrier homolog 1	-	19	0	0	0	No	0	0	0	No	0	0	0	No	0	0	0	No	0	0	0	No	0	0	0	No
AGAP006966	2L	40286596	40291145	+	AGAP006966	4-aminobutyrate aminotransferase, mitochondrial	-	53	0	0	0	No	0	0	0	No	0	0	0	No	0	0	0	No	0	0	0	No	0	0	0	No
AGAP006967	2L	40298219	40368269	-	AGAP006967	NA	-	143	0	0	0	No	0	0	0	No	0	0	0	No	0	0	0	No	0	0	0	No	0	0	0	No
AGAP006970	2L	40421708	40423973	+	AGAP006970	NA	-	18	0	0	0	No	0	0	0	No	0	0	0	No	0	0	0	No	0	0	0	No	0	0	0	No
AGAP006992	2L	40499424	40508438	-	AGAP006992	NA	-	7	0	0	0	No	0	0	0	No	0	0	0	No	0	0	0	No	0	0	0	No	0	0	0	No
AGAP006993	2L	40509763	40513184	+	AGAP006993	Leucine rich repeat containing 40	-	26	0	0	0	No	0	0	0	No	0	0	0	No	0	0	0	No	0	0	0	No	0	0	0	No
AGAP006994	2L	40513629	40519223	-	AGAP006994	E3 ubiquitin-protein ligase HERC4	-	28	0	0	0	No	0	0	0	No	0	0	0	No	0	0	0	No	0	0	0	No	0	0	0	No
AGAP006995	2L	40519707	40535891	-	AGAP006995	sphingosine kinase	-	79	0	0	0	No	0	0	0	No	0	0	0	No	0	0	0	No	0	0	0	No	0	0	0	No
AGAP006996	2L	40536371	40538248	+	AGAP006996	mitochondrial translation elongation factor TU	-	29	0	0	0	No	0	0	0	No	0	0	0	No	0	0	0	No	0	0	0	No	0	0	0	No
AGAP007000	2L	40588299	40588993	-	AGAP007000	NA	-	10	0	0	0	No	0	0	0	No	0	0	0	No	0	0	0	No	0	0	0	No	0	0	0	No
AGAP007001	2L	40589335	40590987	+	AGAP007001	ubiquitin thioesterase OTU1	-	14	0	0	0	No	0	0	0	No	0	0	0	No	0	0	0	No	0	0	0	No	0	0	0	No
AGAP007002	2L	40591015	40592012	-	AGAP007002	transcription initiation factor TFIIF subunit beta	-	10	0	0	0	No	0	0	0	No	0	0	0	No	0	0	0	No	0	0	0	No	0	0	0	No
AGAP007003	2L	40592378	40593706	-	AGAP007003	NA	-	1	0	0	0	No	0	0	0	No	0	0	0	No	0	0	0	No	0	0	0	No	0	0	0	No
AGAP007006	2L	40730490	40759895	-	AGAP007006	filamin	-	73	0	0	0	No	0	0	0	No	0	0	0	No	0	0	0	No	0	0	0	No	0	0	0	No
AGAP007010	2L	40900279	40916558	+	AGAP007010	NA	-	9	0	0	0	No	0	0	0	No	0	0	0	No	0	0	0	No	0	0	0	No	0	0	0	No
AGAP007018	2L	40987418	40994094	-	AGAP007018	NA	-	10	0	0	0	No	0	0	0	No	0	0	0	No	0	0	0	No	0	0	0	No	0	0	0	No
AGAP007019	2L	40995292	40999389	+	AGAP007019	strumpellin	-	14	0	0	0	No	0	0	0	No	0	0	0	No	0	0	0	No	0	0	0	No	0	0	0	No
AGAP007020	2L	40999422	41000291	-	TPX5	thioredoxin peroxidase 5	-	21	0	0	0	No	0	0	0	No	0	0	0	No	0	0	0	No	0	0	0	No	0	0	0	No
AGAP007023	2L	41013267	41025452	-	cue	Protein cueball	-	46	0	0	0	No	0	0	0	No	0	0	0	No	0	0	0	No	0	0	0	No	0	0	0	No
AGAP007024	2L	41025877	41026529	+	AGAP007024	nuclear transport factor 2	-	5	0	0	0	No	0	0	0	No	0	0	0	No	0	0	0	No	0	0	0	No	0	0	0	No
AGAP007026	2L	41028438	41029611	-	Ccs	copper chaperone for superoxide dismutase	-	5	0	0	0	No	0	0	0	No	0	0	0	No	0	0	0	No	0	0	0	No	0	0	0	No
AGAP007027	2L	41033097	41036691	-	AGAP007027	Usher syndrome type-1G protein-like protein	-	17	0	0	0	No	0	0	0	No	0	0	0	No	0	0	0	No	0	0	0	No	0	0	0	No
AGAP007028	2L	41047909	41049603	-	AGAP007028	glucosyl/glucuronosyl transferases	UDPGTs	27	0	0	0	No	0	0	0	No	0	0	0	No	0	0	0	No	0	0	0	No	0	0	0	No
AGAP007029	2L	41052366	41054305	+	AGAP007029	glucosyl/glucuronosyl transferases	UDPGTs	3	0	0	0	No	0	0	0	No	0	0	0	No	0	0	0	No	0	0	0	No	0	0	0	No
AGAP028463	2L	41102076	41105675	-	AGAP028463	NA	-	26	0	0	0	No	0	0	0	No	0	0	0	No	0	0	0	No	0	0	0	No	0	0	0	No
AGAP007033	2L	41257850	41260185	-	APL1C	Anopheles Plasmodium-responsive Leucine-Rich Repeat 1C	-	84	0	0	0	No	0	0	0	No	0	0	0	No	0	0	0	No	0	0	0	No	0	0	0	No
AGAP007035	2L	41266619	41268364	-	APL1B	Anopheles Plasmodium-responsive Leucine-Rich Repeat 1B	-	4	0	0	0	No	0	0	0	No	0	0	0	No	0	0	0	No	0	0	0	No	0	0	0	No
AGAP007036	2L	41271509	41272901	-	APL1A	Anopheles Plasmodium-responsive Leucine-Rich Repeat 1A	-	3	0	0	0	No	0	0	0	No	0	0	0	No	0	0	0	No	0	0	0	No	0	0	0	No
AGAP007037	2L	41274607	41276228	-	LRIM3	leucine-rich immune protein (Long)	-	16	0	0	0	No	0	0	0	No	0	0	0	No	0	0	0	No	0	0	0	No	0	0	0	No
AGAP007038	2L	41287202	41308450	-	AGAP007038	krueppel-like factor 6/7	-	61	0	0	0	No	0	0	0	No	0	0	0	No	0	0	0	No	0	0	0	No	0	0	0	No
AGAP007039	2L	41292154	41294040	+	LRIM4	leucine-rich immune protein (Long)	-	61	0	0	0	No	0	0	0	No	0	0	0	No	0	0	0	No	0	0	0	No	0	0	0	No
AGAP007043	2L	41561354	41563347	-	AGAP007043	NA	-	31	0	0	0	No	0	0	0	No	0	0	0	No	0	0	0	No	0	0	0	No	0	0	0	No
AGAP007045	2L	41607224	41609339	+	LRIM15	leucine-rich immune protein (TM)	-	16	0	0	0	No	0	0	0	No	0	0	0	No	0	0	0	No	0	0	0	No	0	0	0	No
AGAP007049	2L	41780844	41797297	-	AGAP007049	NA	-	25	0	0	0	No	0	0	0	No	0	0	0	No	0	0	0	No	0	0	0	No	0	0	0	No
AGAP007050	2L	41828921	41831427	-	AGAP007050	Nucleolar GTP-binding protein 1	-	38	0	0	0	No	0	0	0	No	0	0	0	No	0	0	0	No	0	0	0	No	0	0	0	No
AGAP007051	2L	41833562	41874573	-	AGAP007051	Piopio protein	-	62	0	0	0	No	0	0	0	No	0	0	0	No	0	0	0	No	0	0	0	No	0	0	0	No
AGAP007053	2L	41882609	41884510	+	AGAP007053	NA	-	35	0	0	0	No	0	0	0	No	0	0	0	No	0	0	0	No	0	0	0	No	0	0	0	No
AGAP007054	2L	41884537	41887286	-	AGAP007054	solute carrier family 13 (sodium-dependent dicarboxylate transporter), member	-	21	0	0	0	No	0	0	0	No	0	0	0	No	0	0	0	No	0	0	0	No	0	0	0	No
AGAP007055	2L	41892659	41900972	-	AGAP007055	sodium-dependent dicarboxylate transporter sdcS	-	42	0	0	0	No	0	0	0	No	0	0	0	No	0	0	0	No	0	0	0	No	0	0	0	No
AGAP007056	2L	41904985	41905713	+	SIFa	SIFamide	-	4	0	0	0	No	0	0	0	No	0	0	0	No	0	0	0	No	0	0	0	No	0	0	0	No
AGAP007057	2L	41905714	41911886	-	AGAP007057	Start1, isoform A	-	14	0	0	0	No	0	0	0	No	0	0	0	No	0	0	0	No	0	0	0	No	0	0	0	No
AGAP007061	2L	42071847	42076115	-	AGAP007061	NA	-	128	0	0	0	No	0	0	0	No	0	0	0	No	0	0	0	No	0	0	0	No	0	0	0	No
AGAP007064	2L	42129453	42133676	+	AGAP007064	NA	-	47	0	0	0	No	0	0	0	No	0	0	0	No	0	0	0	No	0	0	0	No	0	0	0	No
AGAP007065	2L	42134157	42148383	-	AGAP007065	transcription factor CP2 and related proteins	-	96	0	0	0	No	0	0	0	No	0	0	0	No	0	0	0	No	0	0	0	No	0	0	0	No
AGAP007068	2L	42163362	42164631	-	AGAP007068	RING finger protein 113A	-	1	0	0	0	No	0	0	0	No	0	0	0	No	0	0	0	No	0	0	0	No	0	0	0	No
AGAP007080	2L	42227572	42235868	-	AGAP007080	hexosaminidase	-	9	0	0	0	No	0	0	0	No	0	0	0	No	0	0	0	No	0	0	0	No	0	0	0	No
AGAP007082	2L	42269878	42270964	+	AGAP007082	NADH dehydrogenase (ubiquinone) Fe-S protein 4	-	6	0	0	0	No	0	0	0	No	0	0	0	No	0	0	0	No	0	0	0	No	0	0	0	No
AGAP007088	2L	42413501	42415480	-	AGAP007088	peptidyl-prolyl cis-trans isomerase B (cyclophilin B)	-	14	0	0	0	No	0	0	0	No	0	0	0	No	0	0	0	No	0	0	0	No	0	0	0	No
AGAP007093	2L	42547247	42561123	-	AGAP007093	collagen type IV alpha-3-binding protein	-	5	0	0	0	No	0	0	0	No	0	0	0	No	0	0	0	No	0	0	0	No	1	0	20	No
AGAP007097	2L	42578741	42580027	+	AGAP007097	translation initiation factor eIF-2B subunit beta	-	6	0	0	0	No	0	0	0	No	0	0	0	No	0	0	0	No	0	0	0	No	1	0	16.6667	No
AGAP007098	2L	42580276	42581845	+	AGAP007098	NA	-	1	0	0	0	No	0	0	0	No	0	0	0	No	0	0	0	No	0	0	0	No	0	0	0	No
AGAP007103	2L	42690394	42780336	+	AGAP007103	calsyntenin-1	-	154	0	0	0	No	0	0	0	No	0	0	0	No	0	0	0	No	1	0	0.649351	No	4	0	2.5974	No
AGAP007104	2L	42783386	42793536	-	AGAP007104	farnesyl diphosphate synthase	-	90	0	0	0	No	0	0	0	No	0	0	0	No	0	0	0	No	5	0	5.55556	No	10	1	11.1111	No
AGAP007106	2L	42799192	42817607	-	AGAP007106	ubiquitin carboxyl-terminal hydrolase 47	-	104	0	0	0	No	0	0	0	No	0	0	0	No	0	0	0	No	0	0	0	No	1	0	0.961538	No
AGAP007107	2L	42819885	42821706	+	AGAP007107	DnaJ homolog subfamily B member 4	-	41	0	0	0	No	0	0	0	No	0	0	0	No	0	0	0	No	0	0	0	No	0	0	0	No
AGAP007108	2L	42825082	42832775	+	AGAP007108	multiple PDZ domain protein	-	17	0	0	0	No	0	0	0	No	0	0	0	No	0	0	0	No	0	0	0	No	0	0	0	No
AGAP007111	2L	42952626	42955131	+	AGAP007111	uracil phosphoribosyltransferase	-	57	0	0	0	No	0	0	0	No	0	0	0	No	0	0	0	No	0	0	0	No	4	0	7.01754	No
AGAP007112	2L	42955200	42957554	-	AGAP007112	Pescadillo homolog	-	39	0	0	0	No	0	0	0	No	0	0	0	No	0	0	0	No	0	0	0	No	4	1	10.2564	No
AGAP007113	2L	42957994	42965130	+	AGAP007113	1-acyl-sn-glycerol-3-phosphate acyltransferase gamma	-	76	0	0	0	No	0	0	0	No	0	0	0	No	0	0	0	No	0	0	0	No	5	1	6.57895	No
AGAP007116	2L	43022683	43024117	+	AGAP007116	NA	-	14	0	0	0	No	0	0	0	No	0	0	0	No	0	0	0	No	0	0	0	No	0	0	0	No
AGAP007117	2L	43026304	43028115	+	AGAP007117	NA	-	2	0	0	0	No	0	0	0	No	0	0	0	No	0	0	0	No	0	0	0	No	0	0	0	No
AGAP007118	2L	43030396	43039164	-	AGAP007118	NA	-	3	0	0	0	No	0	0	0	No	0	0	0	No	0	0	0	No	0	0	0	No	0	0	0	No
AGAP007119	2L	43040522	43043135	-	AGAP007119	Sideroflexin 1,2,3	-	9	0	0	0	No	0	0	0	No	0	0	0	No	0	0	0	No	0	0	0	No	0	0	0	No
AGAP007120	2L	43043577	43044650	+	AGAP007120	nucleoside-diphosphate kinase	-	5	0	0	0	No	0	0	0	No	0	0	0	No	0	0	0	No	0	0	0	No	0	0	0	No
AGAP007121	2L	43045845	43049930	+	AGAP007121	cytochrome b5 protein	-	31	0	0	0	No	0	0	0	No	0	0	0	No	0	0	0	No	0	0	0	No	0	0	0	No
AGAP007122	2L	43050145	43051673	-	AGAP007122	tubulin, alpha 1	-	6	0	0	0	No	0	0	0	No	0	0	0	No	0	0	0	No	0	0	0	No	0	0	0	No
AGAP007123	2L	43053485	43057667	+	AGAP007123	sarcosine dehydrogenase	-	38	0	0	0	No	0	0	0	No	0	0	0	No	0	0	0	No	0	0	0	No	0	0	0	No
AGAP007125	2L	43064656	43066267	+	AGAP007125	glutamate-rich WD repeat-containing protein 1	-	24	0	0	0	No	0	0	0	No	0	0	0	No	0	0	0	No	0	0	0	No	0	0	0	No
AGAP007128	2L	43108548	43111590	+	AGAP007128	Ribosome biogenesis protein BOP1 homolog	-	16	0	0	0	No	0	0	0	No	0	0	0	No	0	0	0	No	0	0	0	No	0	0	0	No
AGAP007130	2L	43124609	43136331	-	AGAP007130	protein-tyrosine phosphatase	-	21	0	0	0	No	0	0	0	No	0	0	0	No	0	0	0	No	0	0	0	No	0	0	0	No
AGAP007131	2L	43139088	43142599	+	AGAP007131	AP-2 complex subunit mu-1	-	31	0	0	0	No	0	0	0	No	0	0	0	No	0	0	0	No	0	0	0	No	0	0	0	No
AGAP007135	2L	43341359	43373070	-	AGAP007135	tripartite motif-containing protein 71	-	37	0	0	0	No	0	0	0	No	0	0	0	No	0	0	0	No	0	0	0	No	0	0	0	No
AGAP007140	2L	43559192	43561083	+	AGAP007140	Ser/Thr protein phosphatase/nucleotidase	-	30	0	0	0	No	0	0	0	No	0	0	0	No	0	0	0	No	0	0	0	No	6	2	20	No
AGAP007143	2L	43565294	43574135	-	AGAP007143	NA	-	29	0	0	0	No	0	0	0	No	0	0	0	No	0	0	0	No	0	0	0	No	0	0	0	No
AGAP007145	2L	43574251	43576727	+	AGAP007145	NA	-	16	0	0	0	No	0	0	0	No	0	0	0	No	0	0	0	No	0	0	0	No	0	0	0	No
AGAP007146	2L	43576738	43578017	-	AGAP007146	NA	-	36	0	0	0	No	0	0	0	No	0	0	0	No	0	0	0	No	0	0	0	No	0	0	0	No
AGAP007160	2L	43603779	43607408	-	AGAP007160	alpha-crystallin chain B	-	48	0	0	0	No	0	0	0	No	0	0	0	No	0	0	0	No	0	0	0	No	3	0	6.25	No
AGAP007161	2L	43610629	43611658	+	AGAP007161	alpha-crystallin chain A	-	24	0	0	0	No	0	0	0	No	0	0	0	No	0	0	0	No	0	0	0	No	0	0	0	No
AGAP007162	2L	43612360	43613412	-	AGAP007162	alpha-crystallin chain A	-	17	0	0	0	No	0	0	0	No	0	0	0	No	0	0	0	No	0	0	0	No	1	0	5.88235	No
AGAP007163	2L	43619494	43706887	-	AGAP007163	3',5'-cyclic-nucleotide phosphodiesterase	-	23	0	0	0	No	0	0	0	No	0	0	0	No	0	0	0	No	0	0	0	No	0	0	0	No
AGAP007167	2L	43756355	43757437	-	AGAP007167	NA	-	31	0	0	0	No	0	0	0	No	0	0	0	No	0	0	0	No	0	0	0	No	0	0	0	No
AGAP007168	2L	43757587	43759698	-	AGAP007168	alpha-1,3-mannosyltransferase	-	11	0	0	0	No	0	0	0	No	0	0	0	No	0	0	0	No	0	0	0	No	0	0	0	No
AGAP007169	2L	43781440	43813580	+	AGAP007169	sestrin	-	57	0	0	0	No	0	0	0	No	0	0	0	No	0	0	0	No	0	0	0	No	0	0	0	No
AGAP007172	2L	43817727	43821466	+	AGAP007172	translation initiation factor 4E	-	40	0	0	0	No	0	0	0	No	0	0	0	No	0	0	0	No	0	0	0	No	0	0	0	No
AGAP007174	2L	43824308	43845831	+	AGAP007174	E3 ubiquitin-protein ligase MARCH1/8	-	66	0	0	0	No	0	0	0	No	0	0	0	No	0	0	0	No	1	0	1.51515	No	1	1	1.51515	No
AGAP007175	2L	43846225	43857591	+	AGAP007175	Phosphatidate cytidylyltransferase	-	70	0	0	0	No	0	0	0	No	0	0	0	No	0	0	0	No	0	0	0	No	2	0	2.85714	No
AGAP007176	2L	43850817	43853535	-	AGAP007176	NA	-	15	0	0	0	No	0	0	0	No	0	0	0	No	0	0	0	No	0	0	0	No	1	0	6.66667	No
AGAP007180	2L	44018444	44055477	+	AGAP007180	NA	-	7	0	0	0	No	0	0	0	No	0	0	0	No	0	0	0	No	0	0	0	No	0	0	0	No
AGAP007181	2L	44058776	44098965	-	AGAP007181	supervillin	-	122	0	0	0	No	0	0	0	No	0	0	0	No	0	0	0	No	0	0	0	No	3	0	2.45902	No
AGAP029504	2L	44101055	44164952	-	AGAP029504	NA	-	21	0	0	0	No	0	0	0	No	0	0	0	No	0	0	0	No	0	0	0	No	2	1	9.52381	No
AGAP007198	2L	44193295	44203992	-	AGAP007198	NA	-	84	0	0	0	No	0	0	0	No	0	0	0	No	0	0	0	No	1	0	1.19048	No	13	2	15.4762	No
AGAP007201	2L	44268905	44269838	+	TRX2	thioredoxin	-	20	0	0	0	No	0	0	0	No	0	0	0	No	0	0	0	No	0	0	0	No	0	0	0	No
AGAP007202	2L	44269904	44270752	-	AGAP007202	NA	-	26	0	0	0	No	0	0	0	No	0	0	0	No	0	0	0	No	1	0	3.84615	No	1	0	3.84615	No
AGAP007204	2L	44279611	44284658	+	AGAP007204	E3 ubiquitin-protein ligase MARCH6	-	83	0	0	0	No	0	0	0	No	0	0	0	No	0	0	0	No	1	0	1.20482	No	2	0	2.40964	No
AGAP007206	2L	44286271	44287612	-	AGAP007206	NA	-	30	0	0	0	No	0	0	0	No	0	0	0	No	0	0	0	No	0	0	0	No	0	0	0	No
AGAP007203	2L	44289359	44303723	+	AGAP007203	DE-cadherin	-	40	0	0	0	No	0	0	0	No	0	0	0	No	0	0	0	No	0	0	0	No	1	0	2.5	No
AGAP007208	2L	44327781	44328755	-	AGAP007208	NADH dehydrogenase (ubiquinone) 1 alpha subcomplex 11	-	19	0	0	0	No	0	0	0	No	0	0	0	No	0	0	0	No	0	0	0	No	0	0	0	No
AGAP028464	2L	44329073	44331188	+	AGAP028464	NA	-	46	0	0	0	No	0	0	0	No	0	0	0	No	0	0	0	No	0	0	0	No	2	0	4.34783	No
AGAP007209	2L	44331116	44343426	-	AGAP007209	Tetraspanin	-	30	0	0	0	No	0	0	0	No	0	0	0	No	0	0	0	No	0	0	0	No	0	0	0	No
AGAP007212	2L	44362765	44366980	-	AGAP007212	ATP-dependent RNA helicase DHX8/PRP22	-	1	0	0	0	No	0	0	0	No	0	0	0	No	0	0	0	No	0	0	0	No	0	0	0	No
AGAP007213	2L	44367385	44367839	+	AGAP007213	mitogen-activated protein-binding protein-interacting protein	-	2	0	0	0	No	0	0	0	No	0	0	0	No	0	0	0	No	0	0	0	No	0	0	0	No
AGAP007217	2L	44379193	44381232	+	AGAP007217	pre-mRNA-processing factor 19	-	13	0	0	0	No	0	0	0	No	0	0	0	No	0	0	0	No	0	0	0	No	0	0	0	No
AGAP007218	2L	44381398	44383519	+	AGAP007218	eukaryotic translation initiation factor 2, subunit 2 beta	-	18	0	0	0	No	0	0	0	No	0	0	0	No	0	0	0	No	0	0	0	No	5	0	27.7778	Yes
AGAP029458	2L	44384794	44398975	+	AGAP029458	NA	-	16	0	0	0	No	0	0	0	No	0	0	0	No	0	0	0	No	1	0	6.25	No	2	0	12.5	No
AGAP029058	2L	44385673	44389295	-	AGAP029058	NA	-	1	0	0	0	No	0	0	0	No	0	0	0	No	0	0	0	No	0	0	0	No	0	0	0	No
AGAP007237	2L	44467624	44503960	+	HPX4	heme peroxidase 4	-	33	0	0	0	No	0	0	0	No	0	0	0	No	0	0	0	No	0	0	0	No	2	0	6.06061	No
AGAP007238	2L	44505488	44506731	-	AGAP007238	acyl-coenzyme A thioesterase 13	-	5	0	0	0	No	0	0	0	No	0	0	0	No	0	0	0	No	0	0	0	No	0	0	0	No
AGAP007241	2L	44511157	44512706	+	AGAP007241	NA	-	10	0	0	0	No	0	0	0	No	0	0	0	No	0	0	0	No	0	0	0	No	1	0	10	No
AGAP007242	2L	44511854	44515421	-	AGAP007242	cleavage and polyadenylation specificity factor subunit 5	-	12	0	0	0	No	0	0	0	No	0	0	0	No	0	0	0	No	0	0	0	No	1	0	8.33333	No
AGAP007243	2L	44515927	44517239	-	Rpt6	26S proteasome regulatory subunit T6	-	17	0	0	0	No	0	0	0	No	0	0	0	No	0	0	0	No	0	0	0	No	0	0	0	No
AGAP007244	2L	44517438	44519115	-	AGAP007244	Ribosome biogenesis protein WDR12 homolog	-	16	0	0	0	No	0	0	0	No	0	0	0	No	0	0	0	No	0	0	0	No	0	0	0	No
AGAP007246	2L	44520107	44520752	-	AGAP007246	small nuclear ribonucleoprotein D1	-	3	0	0	0	No	0	0	0	No	0	0	0	No	0	0	0	No	0	0	0	No	0	0	0	No
AGAP007247	2L	44523757	44628840	+	AGAP007247	hippocalcin-like protein 1	-	110	0	0	0	No	0	0	0	No	0	0	0	No	0	0	0	No	0	0	0	No	6	0	5.45455	No
AGAP007248	2L	44577826	44610983	+	AGAP007248	neuronal calcium sensor 2	-	1	0	0	0	No	0	0	0	No	0	0	0	No	0	0	0	No	0	0	0	No	0	0	0	No
AGAP007249	2L	44638197	44642288	-	Flightin	protein flightin	-	10	0	0	0	No	0	0	0	No	0	0	0	No	0	0	0	No	0	0	0	No	0	0	0	No
AGAP007250	2L	44647173	44657449	-	AGAP007250	NA	-	71	0	0	0	No	0	0	0	No	0	0	0	No	0	0	0	No	1	0	1.40845	No	3	0	4.22535	No
AGAP007253	2L	44666102	44672068	-	AGAP007253	hippocampus abundant gene transcript 1	-	35	0	0	0	No	0	0	0	No	0	0	0	No	0	0	0	No	1	0	2.85714	No	1	0	2.85714	No
AGAP007254	2L	44696931	44698576	-	AGAP007254	ribosome biogenesis protein UTP30	-	37	0	0	0	No	0	0	0	No	0	0	0	No	0	0	0	No	0	0	0	No	2	1	5.40541	No
AGAP007256	2L	44717890	44726710	+	AGAP007256	Multiple epidermal growth factor-like domains 10	-	114	0	0	0	No	0	0	0	No	0	0	0	No	1	0	0.877193	No	0	0	0	No	4	0	3.50877	No
AGAP007257	2L	44727063	44752119	-	AGAP007257	NA	-	6	0	0	0	No	0	0	0	No	0	0	0	No	0	0	0	No	0	0	0	No	0	0	0	No
AGAP007258	2L	44757513	44761001	-	AGAP007258	aconitate hydratase 1 / homoaconitase	-	68	0	0	0	No	0	0	0	No	0	0	0	No	0	0	0	No	6	0	8.82353	No	19	0	27.9412	Yes
AGAP007259	2L	44761401	44763383	+	AGAP007259	TMEM9 protein	-	20	0	0	0	No	0	0	0	No	0	0	0	No	0	0	0	No	2	0	10	No	2	0	10	No
AGAP007264	2L	44772289	44773739	-	AGAP007264	elongation of very long chain fatty acids protein 4	-	17	0	0	0	No	0	0	0	No	0	0	0	No	0	0	0	No	1	0	5.88235	No	1	0	5.88235	No
AGAP007279	2L	44979568	44987287	+	AGAP007279	NA	-	9	0	0	0	No	0	0	0	No	0	0	0	No	0	0	0	No	0	0	0	No	1	0	11.1111	No
AGAP007286	2L	45008928	45009814	-	Obp48	odorant-binding protein 48	-	8	0	0	0	No	0	0	0	No	0	0	0	No	0	0	0	No	0	0	0	No	0	0	0	No
AGAP007287	2L	45011203	45012023	+	OBP47	odorant-binding protein 47	-	7	0	0	0	No	0	0	0	No	0	0	0	No	0	0	0	No	0	0	0	No	0	0	0	No
AGAP007293	2L	45028132	45034380	-	IAP7	inhibitor of apoptosis 7	-	2	0	0	0	No	0	0	0	No	0	0	0	No	0	0	0	No	0	0	0	No	2	0	100	Yes
AGAP007294	2L	45036340	45044776	-	IAP1	inhibitor of apoptosis 1	-	96	0	0	0	No	0	0	0	No	0	0	0	No	0	0	0	No	1	0	1.04167	No	3	0	3.125	No
AGAP007295	2L	45062787	45065377	-	AGAP007295	protein KRI1	-	5	0	0	0	No	0	0	0	No	0	0	0	No	0	0	0	No	0	0	0	No	1	0	20	No
AGAP007297	2L	45066291	45067164	-	AGAP007297	NADH dehydrogenase (ubiquinone) 1 beta subcomplex 5	-	6	0	0	0	No	0	0	0	No	0	0	0	No	0	0	0	No	1	0	16.6667	No	1	0	16.6667	No
AGAP007298	2L	45067638	45081760	+	AGAP007298	NA	-	15	0	0	0	No	0	0	0	No	0	0	0	No	0	0	0	No	0	0	0	No	0	0	0	No
AGAP007299	2L	45089672	45092540	-	AGAP007299	NA	-	40	0	0	0	No	0	0	0	No	0	0	0	No	0	0	0	No	0	0	0	No	1	0	2.5	No
AGAP007301	2L	45099802	45127857	+	AGAP007301	ribonucleases P/MRP protein subunit RPP25	-	3	0	0	0	No	0	0	0	No	0	0	0	No	0	0	0	No	0	0	0	No	0	0	0	No
AGAP007306	2L	45128419	45130733	-	AGAP007306	MOB1, Mps One Binder kinase activator-like 3 (yeast)	-	31	0	0	0	No	0	0	0	No	0	0	0	No	0	0	0	No	0	0	0	No	2	0	6.45161	No
AGAP007307	2L	45145806	45252728	+	AGAP007307	Rap guanine nucleotide exchange factor (GEF) 4	-	91	0	0	0	No	0	0	0	No	0	0	0	No	0	0	0	No	0	0	0	No	5	0	5.49451	No
AGAP007308	2L	45240437	45245757	-	AGAP007308	NA	-	63	0	0	0	No	0	0	0	No	0	0	0	No	0	0	0	No	0	0	0	No	4	0	6.34921	No
AGAP007309	2L	45256867	45259724	+	AGAP007309	succinate dehydrogenase (ubiquinone) iron-sulfur subunit	-	48	0	0	0	No	0	0	0	No	0	0	0	No	0	0	0	No	1	0	2.08333	No	5	0	10.4167	No
AGAP029814	2L	45260200	45270269	+	AGAP029814	NA	-	61	0	0	0	No	0	0	0	No	0	0	0	No	0	0	0	No	0	0	0	No	0	0	0	No
AGAP007312	2L	45308149	45310059	+	AGAP007312	NA	-	16	0	0	0	No	0	0	0	No	0	0	0	No	0	0	0	No	0	0	0	No	0	0	0	No
AGAP007315	2L	45315917	45318113	+	AGAP007315	NA	-	28	0	0	0	No	0	0	0	No	0	0	0	No	0	0	0	No	0	0	0	No	2	0	7.14286	No
AGAP007317	2L	45323034	45330314	-	AGAP007317	NA	-	11	0	0	0	No	0	0	0	No	0	0	0	No	0	0	0	No	1	0	9.09091	No	6	0	54.5455	Yes
AGAP007325	2L	45353445	45360301	-	AGAP007325	NA	-	97	0	0	0	No	0	0	0	No	0	0	0	No	0	0	0	No	0	0	0	No	4	0	4.12371	No
AGAP029450	2L	45598535	45607782	+	AGAP029450	NA	-	62	0	0	0	No	0	0	0	No	0	0	0	No	0	0	0	No	1	0	1.6129	No	0	0	0	No
AGAP007333	2L	45610298	45634574	+	AGAP007333	p70 ribosomal S6 kinase	-	80	0	0	0	No	0	0	0	No	0	0	0	No	0	0	0	No	0	0	0	No	1	0	1.25	No
AGAP007335	2L	45642982	45647318	-	AGAP007335	E3 ubiquitin-protein ligase BRE1	-	9	0	0	0	No	0	0	0	No	0	0	0	No	0	0	0	No	0	0	0	No	0	0	0	No
AGAP007336	2L	45648231	45700023	+	AGAP007336	NA	-	2	0	0	0	No	0	0	0	No	0	0	0	No	0	0	0	No	0	0	0	No	0	0	0	No
AGAP007339	2L	45704675	45710109	-	AGAP007339	troponin C, isoform 3	-	23	0	0	0	No	0	0	0	No	0	0	0	No	0	0	0	No	0	0	0	No	0	0	0	No
AGAP007340	2L	45832729	45872257	+	SLC2A1	facilitated glucose transporter (solute carrier family 2)	-	3	0	0	0	No	0	0	0	No	0	0	0	No	0	0	0	No	0	0	0	No	0	0	0	No
AGAP007342	2L	45906425	45974204	-	AGAP007342	homeodomain interacting protein kinase	-	139	0	0	0	No	0	0	0	No	0	0	0	No	0	0	0	No	1	0	0.719424	No	1	0	0.719424	No
AGAP007348	2L	45974872	45986769	+	AGAP007348	coiled-coil domain-containing protein 102A	-	21	0	0	0	No	0	0	0	No	0	0	0	No	0	0	0	No	0	0	0	No	1	0	4.7619	No
AGAP007347	2L	45981005	45981721	-	LYSC1	C-type lysozyme	-	18	0	0	0	No	0	0	0	No	0	0	0	No	0	0	0	No	0	0	0	No	1	0	5.55556	No
AGAP007361	2L	46056762	46061322	+	AGAP007361	translocation protein SEC63	-	82	0	0	0	No	0	0	0	No	0	0	0	No	0	0	0	No	0	0	0	No	0	0	0	No
AGAP007362	2L	46062101	46079300	-	AGAP007362	SH3 domain-binding glutamic acid-rich-like protein 3	-	119	0	0	0	No	0	0	0	No	0	0	0	No	0	0	0	No	0	0	0	No	1	0	0.840336	No
AGAP007363	2L	46079709	46080585	+	AGAP007363	NA	-	17	0	0	0	No	0	0	0	No	0	0	0	No	0	0	0	No	0	0	0	No	0	0	0	No
AGAP007364	2L	46081006	46082342	+	AGAP007364	NA	-	7	0	0	0	No	0	0	0	No	0	0	0	No	0	0	0	No	0	0	0	No	0	0	0	No
AGAP007365	2L	46084249	46087214	+	AGAP007365	NA	-	39	0	0	0	No	0	0	0	No	0	0	0	No	0	0	0	No	0	0	0	No	0	0	0	No
AGAP007366	2L	46087774	46090353	-	AGAP007366	NA	-	33	0	0	0	No	0	0	0	No	0	0	0	No	0	0	0	No	0	0	0	No	0	0	0	No
AGAP007373	2L	46136461	46152656	-	AGAP007373	Tetraspanin	-	32	0	0	0	No	0	0	0	No	0	0	0	No	0	0	0	No	0	0	0	No	0	0	0	No
AGAP007374	2L	46153134	46155302	-	AGAP007374	glucuronosyltransferase	UDPGTs	45	0	0	0	No	0	0	0	No	0	0	0	No	0	0	0	No	0	0	0	No	0	0	0	No
AGAP007375	2L	46156162	46178718	-	AGAP007375	NA	-	2	0	0	0	No	0	0	0	No	0	0	0	No	0	0	0	No	0	0	0	No	0	0	0	No
AGAP013291	2L	46178968	46181791	+	AGAP013291	Trafficking protein particle complex 3	-	12	0	0	0	No	0	0	0	No	0	0	0	No	0	0	0	No	0	0	0	No	0	0	0	No
AGAP007378	2L	46189118	46195042	+	AGAP007378	N-acetyltransferase 9	-	77	0	0	0	No	0	0	0	No	0	0	0	No	0	0	0	No	0	0	0	No	1	0	1.2987	No
AGAP013544	2L	46189138	46192505	+	AGAP013544	L-gulonate 3-dehydrogenase	-	20	0	0	0	No	0	0	0	No	0	0	0	No	0	0	0	No	0	0	0	No	1	0	5	No
AGAP007379	2L	46195578	46199614	-	AGAP007379	ArfGAP with dual PH domains 2	-	23	0	0	0	No	0	0	0	No	0	0	0	No	0	0	0	No	0	0	0	No	0	0	0	No
AGAP007380	2L	46200128	46201034	-	AGAP007380	NADH dehydrogenase (ubiquinone) 1 beta subcomplex 11	-	19	0	0	0	No	2	0	10.5263	No	0	0	0	No	0	0	0	No	0	0	0	No	0	0	0	No
AGAP007381	2L	46201449	46203621	-	AGAP007381	NA	-	25	0	0	0	No	0	0	0	No	0	0	0	No	0	0	0	No	0	0	0	No	0	0	0	No
AGAP007382	2L	46203797	46209425	+	AGAP007382	Fem-1 homolog b	-	33	0	0	0	No	0	0	0	No	0	0	0	No	0	0	0	No	0	0	0	No	0	0	0	No
AGAP007383	2L	46219079	46219793	+	AGAP007383	NA	-	11	0	0	0	No	0	0	0	No	0	0	0	No	0	0	0	No	0	0	0	No	0	0	0	No
AGAP007384	2L	46220562	46225429	-	AGAP007384	NA	-	65	0	0	0	No	0	0	0	No	0	0	0	No	0	0	0	No	0	0	0	No	1	0	1.53846	No
AGAP007385	2L	46223945	46224992	+	LYSC4	C-type lysozyme	-	25	0	0	0	No	0	0	0	No	0	0	0	No	0	0	0	No	0	0	0	No	1	0	4	No
AGAP007386	2L	46225913	46227541	+	LYSC7	C-type lysozyme	-	28	0	0	0	No	0	0	0	No	0	0	0	No	0	0	0	No	0	0	0	No	0	0	0	No
AGAP007388	2L	46253886	46272374	-	AGAP007388	midasin	-	104	0	0	0	No	0	0	0	No	0	0	0	No	0	0	0	No	0	0	0	No	0	0	0	No
AGAP007389	2L	46272697	46277108	+	AGAP007389	NA	-	10	0	0	0	No	0	0	0	No	0	0	0	No	0	0	0	No	0	0	0	No	0	0	0	No
AGAP007390	2L	46277183	46280213	-	AGAP007390	peptide-N4-(N-acetyl-beta-glucosaminyl)asparagine amidase	-	20	0	0	0	No	0	0	0	No	0	0	0	No	0	0	0	No	0	0	0	No	0	0	0	No
AGAP007391	2L	46280486	46282128	+	AGAP007391	Coenzyme Q10 homolog B (S. cerevisiae)	-	41	0	0	0	No	0	0	0	No	0	0	0	No	0	0	0	No	0	0	0	No	0	0	0	No
AGAP007393	2L	46285815	46288518	+	AGAP007393	protein disulfide isomerase family A, member 3	-	27	0	0	0	No	0	0	0	No	0	0	0	No	0	0	0	No	0	0	0	No	0	0	0	No
AGAP007394	2L	46288956	46290756	-	AGAP007394	protein AATF/BFR2	-	26	0	0	0	No	0	0	0	No	0	0	0	No	0	0	0	No	0	0	0	No	0	0	0	No
AGAP007396	2L	46297116	46312862	+	AGAP007396	epsin	-	109	0	0	0	No	0	0	0	No	0	0	0	No	0	0	0	No	0	0	0	No	0	0	0	No
AGAP007397	2L	46315895	46317514	-	AGAP007397	YrdC domain-containing protein, mitochondrial	-	31	0	0	0	No	0	0	0	No	0	0	0	No	0	0	0	No	0	0	0	No	0	0	0	No
AGAP007398	2L	46317686	46318689	-	AGAP007398	mitochondrial inner membrane protease subunit 2	-	6	0	0	0	No	0	0	0	No	0	0	0	No	0	0	0	No	0	0	0	No	0	0	0	No
AGAP007399	2L	46318985	46322202	+	PARN	polyA-specific ribonuclease	-	16	0	0	0	No	0	0	0	No	0	0	0	No	0	0	0	No	0	0	0	No	0	0	0	No
AGAP007400	2L	46321640	46323714	-	AGAP007400	NA	-	28	0	0	0	No	0	0	0	No	0	0	0	No	0	0	0	No	0	0	0	No	0	0	0	No
AGAP007407	2L	46343669	46344488	+	CTLMA4	C-type lectin (CTL) - mannose binding	-	8	0	0	0	No	0	0	0	No	0	0	0	No	0	0	0	No	0	0	0	No	0	0	0	No
AGAP007411	2L	46354140	46354810	+	CTLMA1	C-type lectin (CTL) - mannose binding	-	10	0	0	0	No	0	0	0	No	0	0	0	No	0	0	0	No	0	0	0	No	0	0	0	No
AGAP007412	2L	46355209	46355803	+	CTLMA3	C-type lectin (CTL) - mannose binding	-	11	0	0	0	No	0	0	0	No	0	0	0	No	0	0	0	No	0	0	0	No	0	0	0	No
AGAP007413	2L	46355820	46360435	-	AGAP007413	NA	-	3	0	0	0	No	0	0	0	No	0	0	0	No	0	0	0	No	0	0	0	No	0	0	0	No
AGAP007418	2L	46526066	46527266	-	AGAP007418	proteasome inhibitor subunit 1 (PI31)	-	7	0	0	0	No	0	0	0	No	0	0	0	No	0	0	0	No	0	0	0	No	0	0	0	No
AGAP007420	2L	46534028	46551384	+	AGAP007420	peptidylglycine monooxygenase	-	77	0	0	0	No	0	0	0	No	0	0	0	No	0	0	0	No	0	0	0	No	0	0	0	No
AGAP007421	2L	46553456	46560862	+	AGAP007421	Similar to mandelate racemase/muconate lactonizing protein	-	28	0	0	0	No	0	0	0	No	0	0	0	No	0	0	0	No	0	0	0	No	0	0	0	No
AGAP007422	2L	46554254	46559361	-	AGAP007422	NA	-	2	0	0	0	No	0	0	0	No	0	0	0	No	0	0	0	No	0	0	0	No	0	0	0	No
AGAP007440	2L	46600875	46627516	-	AGAP007440	DNA topoisomerase 2-associated protein PAT1	-	41	0	0	0	No	0	0	0	No	0	0	0	No	0	0	0	No	0	0	0	No	0	0	0	No
AGAP007452	2L	46638581	46703181	-	AGAP007452	neuronal guanine nucleotide exchange factor	-	199	0	0	0	No	8	0	4.0201	No	0	0	0	No	0	0	0	No	0	0	0	No	9	0	4.52261	No
AGAP007453	2L	46645836	46647388	+	LRIM9	leucine-rich immune protein (Short)	-	42	0	0	0	No	8	4	19.0476	No	0	0	0	No	0	0	0	No	0	0	0	No	0	0	0	No
AGAP007454	2L	46647363	46649114	-	LRIM8A	leucine-rich immune protein (Short)	-	42	0	0	0	No	0	0	0	No	0	0	0	No	0	0	0	No	0	0	0	No	0	0	0	No
AGAP007455	2L	46649372	46651017	+	LRIM10	leucine-rich immune protein (Short)	-	44	0	0	0	No	0	0	0	No	0	0	0	No	0	0	0	No	0	0	0	No	0	0	0	No
AGAP007456	2L	46651129	46652960	+	LRIM8B	leucine-rich immune protein (Short)	-	45	0	0	0	No	0	0	0	No	0	0	0	No	0	0	0	No	0	0	0	No	4	1	8.88889	No
AGAP007457	2L	46653007	46654080	-	LRIM7	leucine-rich immune protein (Short)	-	12	0	0	0	No	0	0	0	No	0	0	0	No	0	0	0	No	0	0	0	No	5	2	41.6667	Yes
AGAP007460	2L	46709540	46713147	+	AGAP007460	acyl-CoA-binding protein 2	-	17	0	0	0	No	0	0	0	No	0	0	0	No	0	0	0	No	0	0	0	No	0	0	0	No
AGAP007472	2L	46742197	46750445	+	AGAP007472	NA	-	32	0	0	0	No	0	0	0	No	0	0	0	No	0	0	0	No	0	0	0	No	0	0	0	No
AGAP007473	2L	46748309	46749901	-	AGAP007473	FK506-binding nuclear protein	-	29	0	0	0	No	0	0	0	No	0	0	0	No	0	0	0	No	0	0	0	No	0	0	0	No
AGAP007474	2L	46751218	46809791	-	AGAP007474	Talin-1	-	279	0	0	0	No	0	0	0	No	0	0	0	No	0	0	0	No	0	0	0	No	0	0	0	No
AGAP007475	2L	46825275	46826642	+	AGAP007475	dehydrogenase/reductase SDR family member 4	-	8	0	0	0	No	0	0	0	No	0	0	0	No	0	0	0	No	0	0	0	No	0	0	0	No
AGAP007478	2L	46829416	46842526	+	AGAP007478	NA	-	211	0	0	0	No	0	0	0	No	0	0	0	No	0	0	0	No	0	0	0	No	0	0	0	No
AGAP007480	2L	46845944	46847857	+	CYP6AH1	cytochrome P450	P450s	10	0	0	0	No	0	0	0	No	0	0	0	No	0	0	0	No	0	0	0	No	0	0	0	No
AGAP007481	2L	46848094	46849258	+	AGAP007481	chromatin accessibility complex protein 1	-	3	0	0	0	No	0	0	0	No	0	0	0	No	0	0	0	No	0	0	0	No	0	0	0	No
AGAP007491	2L	46899435	46903683	+	AGAP007491	Sulfhydryl oxidase	-	43	0	0	0	No	0	0	0	No	0	0	0	No	0	0	0	No	0	0	0	No	0	0	0	No
AGAP007492	2L	46903846	46904357	-	AGAP007492	signal recognition particle subunit SRP9	-	13	0	0	0	No	0	0	0	No	0	0	0	No	0	0	0	No	0	0	0	No	0	0	0	No
AGAP007494	2L	46906386	46912945	+	AGAP007494	flotillin	-	12	0	0	0	No	0	0	0	No	0	0	0	No	0	0	0	No	0	0	0	No	0	0	0	No
AGAP007497	2L	46920389	46921978	-	CuSOD1	copper-zinc superoxide dismutase 1	-	4	0	0	0	No	2	0	50	Yes	0	0	0	No	0	0	0	No	0	0	0	No	0	0	0	No
AGAP007499	2L	46925701	46929474	-	AGAP007499	chloride channel 7	-	29	0	0	0	No	0	0	0	No	0	0	0	No	0	0	0	No	0	0	0	No	0	0	0	No
AGAP007500	2L	46930067	46957610	+	AGAP007500	lachesin	-	98	0	0	0	No	0	0	0	No	0	0	0	No	0	0	0	No	0	0	0	No	0	0	0	No
AGAP007501	2L	46958407	46968087	+	AGAP007501	NA	-	91	1	0	1.0989	No	1	0	1.0989	No	0	0	0	No	0	0	0	No	0	0	0	No	0	0	0	No
AGAP007503	2L	46973388	46983256	+	AGAP007503	Ras-related protein Rab-1A	-	83	0	0	0	No	0	0	0	No	0	0	0	No	0	0	0	No	0	0	0	No	0	0	0	No
AGAP007505	2L	46991320	46993077	+	AGAP007505	vitellogenic carboxypeptidase-like protein	-	42	0	0	0	No	1	0	2.38095	No	0	0	0	No	0	0	0	No	0	0	0	No	0	0	0	No
AGAP007507	2L	46994794	46996585	+	mRpL48	39S ribosomal protein L48, mitochondrial	-	17	0	0	0	No	0	0	0	No	0	0	0	No	0	0	0	No	0	0	0	No	0	0	0	No
AGAP007511	2L	47002695	47005242	+	AGAP007511	ATP-dependent RNA helicase DDX54/DBP10	-	32	0	0	0	No	0	0	0	No	0	0	0	No	0	0	0	No	0	0	0	No	0	0	0	No
AGAP007512	2L	47074677	47109845	+	AGAP007512	phosphatidylinositol 4-kinase	-	116	0	0	0	No	0	0	0	No	0	0	0	No	0	0	0	No	0	0	0	No	0	0	0	No
AGAP007517	2L	47120194	47123766	-	AGAP007517	transcription initiation factor TFIID TATA-box-binding protein	-	5	0	0	0	No	0	0	0	No	0	0	0	No	0	0	0	No	0	0	0	No	0	0	0	No
AGAP007518	2L	47124810	47127746	-	AGAP007518	NA	-	2	0	0	0	No	0	0	0	No	0	0	0	No	0	0	0	No	0	0	0	No	0	0	0	No
AGAP007519	2L	47128357	47129665	-	mRpS22	28S ribosomal protein S22, mitochondrial	-	28	0	0	0	No	0	0	0	No	0	0	0	No	0	0	0	No	0	0	0	No	0	0	0	No
AGAP007520	2L	47129964	47132230	+	AGAP007520	Peroxisomal membrane protein PMP34	-	13	0	0	0	No	0	0	0	No	0	0	0	No	0	0	0	No	0	0	0	No	0	0	0	No
AGAP007521	2L	47134334	47142697	-	AGAP007521	ubiquitin carboxyl-terminal hydrolase 36/42	-	47	0	0	0	No	0	0	0	No	0	0	0	No	0	0	0	No	0	0	0	No	0	0	0	No
AGAP007522	2L	47142923	47144470	+	AGAP007522	Adaptor-related protein complex 3, sigma 1 subunit	-	7	0	0	0	No	0	0	0	No	0	0	0	No	0	0	0	No	0	0	0	No	0	0	0	No
AGAP007523	2L	47144795	47189531	+	AGAP007523	myosin heavy chain	-	212	0	0	0	No	1	0	0.471698	No	0	0	0	No	0	0	0	No	0	0	0	No	0	0	0	No
AGAP007525	2L	47194890	47225165	+	AGAP007525	coronin homolog	-	90	0	0	0	No	0	0	0	No	0	0	0	No	0	0	0	No	0	0	0	No	0	0	0	No
AGAP007529	2L	47225504	47228697	-	AGAP007529	NA	-	2	0	0	0	No	0	0	0	No	0	0	0	No	0	0	0	No	0	0	0	No	0	0	0	No
AGAP007530	2L	47233019	47241597	-	AGAP007530	NA	-	8	0	0	0	No	0	0	0	No	0	0	0	No	0	0	0	No	0	0	0	No	0	0	0	No
AGAP007531	2L	47241956	47243721	+	AGAP007531	2-oxoisovalerate dehydrogenase E1 component, beta subunit	-	26	0	0	0	No	0	0	0	No	0	0	0	No	0	0	0	No	0	0	0	No	0	0	0	No
AGAP007532	2L	47243877	47256764	-	AGAP007532	vinculin	-	93	0	0	0	No	1	0	1.07527	No	0	0	0	No	0	0	0	No	0	0	0	No	0	0	0	No
AGAP013228	2L	47267064	47270247	-	AGAP013228	heat shock protein 67B2	-	34	0	0	0	No	0	0	0	No	0	0	0	No	0	0	0	No	0	0	0	No	0	0	0	No
AGAP007534	2L	47268655	47270247	-	AGAP007534	NA	-	26	0	0	0	No	0	0	0	No	0	0	0	No	0	0	0	No	0	0	0	No	0	0	0	No
AGAP029540	2L	47270889	47280387	+	AGAP029540	NA	-	28	0	0	0	No	0	0	0	No	0	0	0	No	0	0	0	No	0	0	0	No	0	0	0	No
AGAP007537	2L	47286255	47345387	+	AGAP007537	NA	-	7	0	0	0	No	0	0	0	No	0	0	0	No	0	0	0	No	0	0	0	No	0	0	0	No
AGAP007538	2L	47353468	47369326	+	AGAP007538	autocrine motility factor receptor	-	104	0	0	0	No	0	0	0	No	0	0	0	No	0	0	0	No	0	0	0	No	0	0	0	No
AGAP007540	2L	47429654	47435214	-	AGAP007540	NA	-	84	0	0	0	No	0	0	0	No	0	0	0	No	0	0	0	No	0	0	0	No	0	0	0	No
AGAP007541	2L	47431375	47434798	-	AGAP007541	DnaJ homolog subfamily C member 2	-	54	0	0	0	No	0	0	0	No	0	0	0	No	0	0	0	No	0	0	0	No	0	0	0	No
AGAP007542	2L	47437000	47437953	-	AGAP007542	vacuolar protein sorting-associated protein VTA1	-	11	0	0	0	No	0	0	0	No	0	0	0	No	0	0	0	No	0	0	0	No	0	0	0	No
AGAP007543	2L	47438235	47439649	+	TPX3	thioredoxin peroxidase 3	-	17	0	0	0	No	0	0	0	No	0	0	0	No	0	0	0	No	0	0	0	No	0	0	0	No
AGAP007545	2L	47443639	47464278	+	AGAP007545	Contactin associated protein-like 2	-	59	0	0	0	No	0	0	0	No	0	0	0	No	0	0	0	No	0	0	0	No	0	0	0	No
AGAP007546	2L	47453239	47454364	+	AGAP007546	4'-phosphopantetheinyl transferase	-	3	0	0	0	No	0	0	0	No	0	0	0	No	0	0	0	No	0	0	0	No	0	0	0	No
AGAP007548	2L	47479989	47494564	-	GPROP10	Rh7-like sensitivity opsin	-	110	0	0	0	No	0	0	0	No	0	0	0	No	0	0	0	No	0	0	0	No	1	0	0.909091	No
AGAP029372	2L	47485731	47486689	+	AGAP029372	NA	-	15	0	0	0	No	0	0	0	No	0	0	0	No	0	0	0	No	0	0	0	No	0	0	0	No
AGAP029366	2L	47487833	47488816	+	AGAP029366	NA	-	27	0	0	0	No	0	0	0	No	0	0	0	No	0	0	0	No	0	0	0	No	1	0	3.7037	No
AGAP029365	2L	47490581	47492360	+	AGAP029365	NA	-	68	0	0	0	No	0	0	0	No	0	0	0	No	0	0	0	No	0	0	0	No	0	0	0	No
AGAP007549	2L	47500288	47507319	+	AGAP007549	NA	-	3	0	0	0	No	0	0	0	No	0	0	0	No	0	0	0	No	0	0	0	No	0	0	0	No
AGAP007550	2L	47525155	47535554	+	AGAP007550	carbonic anhydrase	-	51	0	0	0	No	0	0	0	No	0	0	0	No	0	0	0	No	0	0	0	No	0	0	0	No
AGAP007552	2L	47538117	47540972	+	AGAP007552	NA	-	47	0	0	0	No	0	0	0	No	0	0	0	No	0	0	0	No	0	0	0	No	0	0	0	No
AGAP007553	2L	47543302	47548309	+	AGAP007553	NA	-	63	0	0	0	No	0	0	0	No	0	0	0	No	0	0	0	No	0	0	0	No	0	0	0	No
AGAP007556	2L	47548854	47555651	-	AGAP007556	NA	-	102	0	0	0	No	0	0	0	No	0	0	0	No	0	0	0	No	0	0	0	No	0	0	0	No
AGAP007562	2L	47576539	47618570	+	AGAP007562	NA	-	145	0	0	0	No	0	0	0	No	0	0	0	No	0	0	0	No	0	0	0	No	0	0	0	No
AGAP007563	2L	47631652	47716615	+	AGAP007563	NA	-	696	0	0	0	No	0	0	0	No	0	0	0	No	0	0	0	No	0	0	0	No	0	0	0	No
AGAP007565	2L	47724150	47727945	+	AGAP007565	chaperone DnaJ protein	-	46	0	0	0	No	0	0	0	No	0	0	0	No	0	0	0	No	0	0	0	No	0	0	0	No
AGAP007567	2L	47729565	47760038	+	AGAP007567	membrane bound O-acyltransferase domain containing 2a	-	112	0	0	0	No	0	0	0	No	0	0	0	No	0	0	0	No	0	0	0	No	0	0	0	No
AGAP007570	2L	47765985	47767304	-	AGAP007570	NA	-	25	0	0	0	No	0	0	0	No	0	0	0	No	0	0	0	No	0	0	0	No	0	0	0	No
AGAP007571	2L	47767477	47768802	+	AGAP007571	Activating signal cointegrator 1 complex subunit	-	1	0	0	0	No	0	0	0	No	0	0	0	No	0	0	0	No	0	0	0	No	0	0	0	No
AGAP007572	2L	47769679	47771240	+	AGAP007572	All-trans/9-cis	-	36	0	0	0	No	0	0	0	No	0	0	0	No	0	0	0	No	0	0	0	No	0	0	0	No
AGAP007573	2L	47775637	47790660	-	AGAP007573	RAD54-like protein 2	-	5	0	0	0	No	0	0	0	No	0	0	0	No	0	0	0	No	0	0	0	No	0	0	0	No
AGAP007574	2L	47791104	47792158	+	AGAP007574	NADH dehydrogenase (ubiquinone) 1 beta subcomplex 7	-	5	0	0	0	No	0	0	0	No	0	0	0	No	0	0	0	No	0	0	0	No	0	0	0	No
AGAP007575	2L	47792248	47792863	-	AGAP007575	NA	-	7	0	0	0	No	0	0	0	No	0	0	0	No	0	0	0	No	0	0	0	No	0	0	0	No
AGAP007579	2L	47800991	47803049	+	AGAP007579	folliculin	-	30	0	0	0	No	0	0	0	No	0	0	0	No	0	0	0	No	0	0	0	No	0	0	0	No
AGAP007580	2L	47803285	47804548	-	RpL18	60S ribosomal protein L18	-	1	0	0	0	No	0	0	0	No	0	0	0	No	0	0	0	No	0	0	0	No	0	0	0	No
AGAP007582	2L	47808771	47813487	+	AGAP007582	NA	-	5	0	0	0	No	0	0	0	No	0	0	0	No	0	0	0	No	0	0	0	No	0	0	0	No
AGAP029702	2L	47814473	47815851	-	AGAP029702	NA	-	14	0	0	0	No	0	0	0	No	0	0	0	No	0	0	0	No	0	0	0	No	0	0	0	No
AGAP007584	2L	47820074	47834699	+	AGAP007584	NA	-	62	0	0	0	No	1	0	1.6129	No	0	0	0	No	0	0	0	No	0	0	0	No	0	0	0	No
AGAP007585	2L	47835090	47882995	-	AGAP007585	NA	-	1	0	0	0	No	0	0	0	No	0	0	0	No	0	0	0	No	0	0	0	No	0	0	0	No
AGAP007586	2L	47987474	47989554	+	AGAP007586	conserved oligomeric Golgi complex subunit 6	-	1	0	0	0	No	0	0	0	No	0	0	0	No	0	0	0	No	0	0	0	No	0	0	0	No
AGAP007587	2L	48007423	48051359	+	AGAP007587	protein kinase N	-	161	0	0	0	No	0	0	0	No	0	0	0	No	0	0	0	No	0	0	0	No	0	0	0	No
AGAP007588	2L	48031046	48032683	-	AGAP007588	glucosyl/glucuronosyl transferases	UDPGTs	42	0	0	0	No	0	0	0	No	0	0	0	No	0	0	0	No	0	0	0	No	0	0	0	No
AGAP007589	2L	48033195	48035035	-	AGAP007589	glucosyl/glucuronosyl transferases	UDPGTs	47	0	0	0	No	0	0	0	No	0	0	0	No	0	0	0	No	0	0	0	No	0	0	0	No
AGAP007592	2L	48055354	48083046	-	AGAP007592	kinesin family member	-	117	0	0	0	No	0	0	0	No	0	0	0	No	0	0	0	No	0	0	0	No	1	0	0.854701	No
AGAP007593	2L	48086169	48094649	-	AGAP007593	glycerol-3-phosphate dehydrogenase (NAD+)	-	128	0	0	0	No	0	0	0	No	0	0	0	No	0	0	0	No	0	0	0	No	1	0	0.78125	No
AGAP007596	2L	48102689	48119441	-	AGAP007596	septin 7	-	47	0	0	0	No	0	0	0	No	0	0	0	No	0	0	0	No	0	0	0	No	0	0	0	No
AGAP007599	2L	48133715	48137634	-	AGAP007599	monolysocardiolipin acyltransferase	-	33	0	0	0	No	0	0	0	No	0	0	0	No	0	0	0	No	0	0	0	No	0	0	0	No
AGAP007600	2L	48139076	48146720	-	AGAP007600	ubiquitin carboxyl-terminal hydrolase 31	-	5	0	0	0	No	0	0	0	No	0	0	0	No	0	0	0	No	0	0	0	No	0	0	0	No
AGAP007603	2L	48156084	48157805	+	AGAP007603	NA	-	8	0	0	0	No	0	0	0	No	0	0	0	No	0	0	0	No	0	0	0	No	0	0	0	No
AGAP007604	2L	48157902	48160727	-	AGAP007604	NA	-	1	0	0	0	No	0	0	0	No	0	0	0	No	0	0	0	No	0	0	0	No	0	0	0	No
AGAP007605	2L	48160863	48173470	+	AGAP007605	NA	-	62	0	0	0	No	0	0	0	No	0	0	0	No	0	0	0	No	0	0	0	No	0	0	0	No
AGAP007608	2L	48222897	48231069	+	AGAP007608	MADS-box transcription enhancer factor 2, invertebrate	-	127	0	0	0	No	0	0	0	No	0	0	0	No	0	0	0	No	0	0	0	No	0	0	0	No
AGAP029367	2L	48235812	48236262	+	AGAP029367	NA	-	7	0	0	0	No	0	0	0	No	0	0	0	No	0	0	0	No	0	0	0	No	0	0	0	No
AGAP007609	2L	48236674	48238009	+	AGAP007609	NA	-	53	0	0	0	No	1	0	1.88679	No	0	0	0	No	0	0	0	No	1	0	1.88679	No	0	0	0	No
AGAP007610	2L	48238575	48239734	+	AGAP007610	NA	-	25	0	0	0	No	0	0	0	No	0	0	0	No	0	0	0	No	0	0	0	No	0	0	0	No
AGAP007611	2L	48242413	48263780	+	AGAP007611	NA	-	159	0	0	0	No	0	0	0	No	0	0	0	No	0	0	0	No	1	0	0.628931	No	0	0	0	No
AGAP007612	2L	48255001	48258120	-	AGAP007612	NA	-	79	0	0	0	No	0	0	0	No	0	0	0	No	0	0	0	No	0	0	0	No	0	0	0	No
AGAP007614	2L	48280679	48281418	-	AGAP007614	NA	-	11	0	0	0	No	0	0	0	No	0	0	0	No	0	0	0	No	0	0	0	No	0	0	0	No
AGAP007618	2L	48340253	48341468	+	AGAP007618	NA	-	22	0	0	0	No	0	0	0	No	0	0	0	No	0	0	0	No	0	0	0	No	0	0	0	No
AGAP007619	2L	48341477	48344512	-	AGAP007619	cytosolic nonspecific dipeptidase	-	45	0	0	0	No	0	0	0	No	0	0	0	No	0	0	0	No	0	0	0	No	0	0	0	No
AGAP007620	2L	48344944	48353777	-	AGAP007620	DnaJ homolog subfamily C member 5	-	76	0	0	0	No	0	0	0	No	0	0	0	No	0	0	0	No	0	0	0	No	0	0	0	No
AGAP007621	2L	48354685	48355606	+	AGAP007621	cytochrome c oxidase VIIc	-	4	0	0	0	No	0	0	0	No	0	0	0	No	0	0	0	No	0	0	0	No	0	0	0	No
AGAP007623	2L	48360713	48380715	-	AGAP007623	CLIP-associating protein 1/2	-	65	0	0	0	No	0	0	0	No	0	0	0	No	0	0	0	No	0	0	0	No	0	0	0	No
AGAP007624	2L	48381924	48384765	+	AGAP007624	NA	-	9	0	0	0	No	0	0	0	No	0	0	0	No	0	0	0	No	0	0	0	No	0	0	0	No
AGAP007625	2L	48384753	48385650	-	AGAP007625	NA	-	14	0	0	0	No	0	0	0	No	0	0	0	No	0	0	0	No	0	0	0	No	0	0	0	No
AGAP007626	2L	48385937	48387173	+	AGAP007626	WD repeat-containing protein 61	-	2	0	0	0	No	0	0	0	No	0	0	0	No	0	0	0	No	0	0	0	No	0	0	0	No
AGAP007629	2L	48472475	48483780	+	LANB2	laminin gamma 1	-	120	0	0	0	No	0	0	0	No	0	0	0	No	0	0	0	No	0	0	0	No	0	0	0	No
AGAP007633	2L	48492237	48511972	+	AGAP007633	solute carrier family 36 (proton-coupled amino acid transporter)	-	129	0	0	0	No	0	0	0	No	0	0	0	No	0	0	0	No	0	0	0	No	0	0	0	No
AGAP007634	2L	48512451	48514044	-	AGAP007634	Ras-related GTP-binding protein C/D	-	37	0	0	0	No	0	0	0	No	0	0	0	No	0	0	0	No	0	0	0	No	0	0	0	No
AGAP007635	2L	48514447	48515417	+	AGAP007635	60S ribosomal protein L7	-	30	0	0	0	No	0	0	0	No	0	0	0	No	0	0	0	No	0	0	0	No	0	0	0	No
AGAP007636	2L	48524527	48537475	+	AGAP007636	phosphatidate phosphatase LPIN	-	135	0	0	0	No	0	0	0	No	0	0	0	No	0	0	0	No	0	0	0	No	0	0	0	No
AGAP007638	2L	48539682	48542631	-	AGAP007638	oligosaccharyltransferase complex subunit delta (ribophorin II)	-	86	0	0	0	No	0	0	0	No	0	0	0	No	0	0	0	No	0	0	0	No	0	0	0	No
AGAP007640	2L	48547960	48591464	+	AGAP007640	NA	-	126	0	0	0	No	0	0	0	No	0	0	0	No	0	0	0	No	0	0	0	No	0	0	0	No
AGAP007642	2L	48592921	48602106	-	Pfk	ATP-dependent 6-phosphofructokinase	-	97	0	0	0	No	0	0	0	No	0	0	0	No	0	0	0	No	0	0	0	No	2	0	2.06186	No
AGAP007643	2L	48608644	48628119	-	AGAP007643	Tyrosine 3-monooxygenase/tryptophan 5-monooxygenase activation protein, beta polypeptide 2	-	21	0	0	0	No	0	0	0	No	0	0	0	No	0	0	0	No	0	0	0	No	0	0	0	No
AGAP007644	2L	48628845	48629919	+	AGAP007644	mRNA turnover protein 4	-	11	0	0	0	No	0	0	0	No	0	0	0	No	0	0	0	No	0	0	0	No	0	0	0	No
AGAP007647	2L	48691414	48694795	-	AGAP007647	NA	-	66	0	0	0	No	0	0	0	No	0	0	0	No	0	0	0	No	0	0	0	No	0	0	0	No
AGAP007648	2L	48704643	48756693	+	pk	Protein prickle	-	12	0	0	0	No	0	0	0	No	0	0	0	No	0	0	0	No	0	0	0	No	0	0	0	No
AGAP007650	2L	48751161	48752471	-	AGAP007650	growth arrest and DNA-damage-inducible protein	-	5	0	0	0	No	0	0	0	No	0	0	0	No	0	0	0	No	0	0	0	No	0	0	0	No
AGAP007651	2L	48753870	48754967	-	AGAP007651	growth arrest and DNA-damage-inducible protein	-	1	0	0	0	No	0	0	0	No	0	0	0	No	0	0	0	No	0	0	0	No	0	0	0	No
AGAP007653	2L	48760705	48766525	+	AGAP007653	mitochondrial folate transporter/carrier	-	141	0	0	0	No	0	0	0	No	0	0	0	No	0	0	0	No	0	0	0	No	0	0	0	No
AGAP007654	2L	48767019	48778317	+	AGAP007654	Ras-related protein Rab-32	-	44	0	0	0	No	0	0	0	No	0	0	0	No	0	0	0	No	0	0	0	No	0	0	0	No
AGAP007657	2L	48797388	48819723	+	AGAP007657	syndecan 2	-	188	0	0	0	No	0	0	0	No	0	0	0	No	0	0	0	No	0	0	0	No	1	0	0.531915	No
AGAP007663	2L	48860158	48861615	-	AGAP007663	NA	-	24	0	0	0	No	0	0	0	No	0	0	0	No	0	0	0	No	0	0	0	No	0	0	0	No
AGAP007665	2L	48863780	48866558	-	AGAP007665	NA	-	26	0	0	0	No	1	0	3.84615	No	0	0	0	No	0	0	0	No	0	0	0	No	1	0	3.84615	No
AGAP007666	2L	48866908	48871239	-	AGAP007666	calcyphosin-like protein	-	22	0	0	0	No	0	0	0	No	0	0	0	No	0	0	0	No	0	0	0	No	0	0	0	No
AGAP007667	2L	48878774	48886901	+	AGAP007667	sugar transporter ERD6-like 4	-	78	0	0	0	No	0	0	0	No	0	0	0	No	0	0	0	No	0	0	0	No	0	0	0	No
AGAP007668	2L	48887337	48888766	-	eIF3g	Eukaryotic translation initiation factor 3 subunit G	-	25	0	0	0	No	0	0	0	No	0	0	0	No	0	0	0	No	0	0	0	No	0	0	0	No
AGAP007669	2L	48889064	48890087	+	AGAP007669	NA	-	1	0	0	0	No	0	0	0	No	0	0	0	No	0	0	0	No	0	0	0	No	0	0	0	No
AGAP007670	2L	48889958	48891180	-	AGAP007670	U2 small nuclear ribonucleoprotein A	-	8	0	0	0	No	0	0	0	No	0	0	0	No	0	0	0	No	0	0	0	No	0	0	0	No
AGAP007674	2L	48915809	48925944	-	AGAP007674	GIPC PDZ domain containing family, member 2	-	19	0	0	0	No	0	0	0	No	0	0	0	No	0	0	0	No	0	0	0	No	0	0	0	No
AGAP029465	2L	48951519	49004527	+	AGAP029465	NA	-	56	0	0	0	No	0	0	0	No	0	0	0	No	0	0	0	No	0	0	0	No	1	0	1.78571	No
AGAP007679	2L	48970913	48972578	-	AGAP007679	NA	-	29	0	0	0	No	0	0	0	No	0	0	0	No	0	0	0	No	0	0	0	No	1	0	3.44828	No
AGAP007682	2L	48993231	48997725	-	AGAP007682	NA	-	23	0	0	0	No	0	0	0	No	0	0	0	No	0	0	0	No	0	0	0	No	0	0	0	No
AGAP007683	2L	49005695	49009044	-	Vps35	vacuolar protein sorting 35	-	29	0	0	0	No	0	0	0	No	0	0	0	No	0	0	0	No	0	0	0	No	1	0	3.44828	No
AGAP007684	2L	49013496	49033316	-	AGAP007684	Tubulointerstitial nephritis antigen	-	37	0	0	0	No	0	0	0	No	0	0	0	No	0	0	0	No	0	0	0	No	0	0	0	No
AGAP007685	2L	49034563	49054097	+	AGAP007685	NA	-	18	0	0	0	No	0	0	0	No	0	0	0	No	0	0	0	No	0	0	0	No	0	0	0	No
AGAP007687	2L	49059203	49067870	+	AGAP007687	oxysterol-binding protein	-	8	0	0	0	No	0	0	0	No	0	0	0	No	0	0	0	No	0	0	0	No	0	0	0	No
AGAP007689	2L	49075892	49077449	+	AGAP007689	NA	-	5	0	0	0	No	0	0	0	No	0	0	0	No	0	0	0	No	0	0	0	No	0	0	0	No
AGAP007690	2L	49077927	49082766	+	AGAP007690	anaphase-promoting complex subunit 3	-	10	0	0	0	No	0	0	0	No	0	0	0	No	0	0	0	No	0	0	0	No	0	0	0	No
AGAP007691	2L	49082772	49088307	+	SRPN18	serine protease inhibitor (serpin) 18	-	8	0	0	0	No	0	0	0	No	0	0	0	No	0	0	0	No	0	0	0	No	0	0	0	No
AGAP007692	2L	49084812	49086463	+	SRPN14	serine protease inhibitor (serpin) 14	-	8	0	0	0	No	0	0	0	No	0	0	0	No	0	0	0	No	0	0	0	No	0	0	0	No
AGAP007696	2L	49095607	49097468	+	AGAP007696	DNA-binding protein inhibitor ID	-	1	0	0	0	No	0	0	0	No	0	0	0	No	0	0	0	No	0	0	0	No	0	0	0	No
AGAP007698	2L	49111925	49130941	-	Syx1A	syntaxin 1A	-	9	0	0	0	No	0	0	0	No	0	0	0	No	0	0	0	No	0	0	0	No	0	0	0	No
AGAP007699	2L	49132118	49135038	-	AGAP007699	GTP-binding nuclear protein Ran	-	10	0	0	0	No	0	0	0	No	0	0	0	No	0	0	0	No	0	0	0	No	0	0	0	No
AGAP007700	2L	49135467	49136663	+	AGAP007700	N-acetylneuraminate lyase	-	6	0	0	0	No	0	0	0	No	0	0	0	No	0	0	0	No	0	0	0	No	0	0	0	No
AGAP007702	2L	49138180	49138873	+	AGAP007702	Histidine triad nucleotide binding protein 1	-	8	0	0	0	No	0	0	0	No	0	0	0	No	0	0	0	No	0	0	0	No	1	0	12.5	No
AGAP007705	2L	49142008	49143151	+	AGAP007705	tRNA acetyltransferase TAN1	-	5	0	0	0	No	0	0	0	No	0	0	0	No	0	0	0	No	0	0	0	No	0	0	0	No
AGAP029523	2L	49151035	49177470	-	AGAP029523	NA	-	22	0	0	0	No	0	0	0	No	0	0	0	No	0	0	0	No	0	0	0	No	0	0	0	No
AGAP007710	2L	49171517	49173289	-	AGAP007710	mucolipin	-	20	0	0	0	No	0	0	0	No	0	0	0	No	0	0	0	No	0	0	0	No	0	0	0	No
AGAP007711	2L	49177957	49179255	-	AGAP007711	NA	-	11	0	0	0	No	0	0	0	No	0	0	0	No	0	0	0	No	0	0	0	No	0	0	0	No
AGAP007712	2L	49180257	49194511	+	AGAP007712	A-kinase anchor protein 13	-	3	0	0	0	No	0	0	0	No	0	0	0	No	0	0	0	No	0	0	0	No	0	0	0	No
AGAP007713	2L	49195752	49198404	+	AGAP007713	solute carrier family 39 (zinc transporter), member 11	-	18	0	0	0	No	0	0	0	No	0	0	0	No	0	0	0	No	0	0	0	No	0	0	0	No
AGAP007714	2L	49198624	49199851	+	AGAP007714	NA	-	15	0	0	0	No	0	0	0	No	0	0	0	No	0	0	0	No	0	0	0	No	0	0	0	No
AGAP029813	2L	49200840	49210581	-	AGAP029813	NA	-	1	0	0	0	No	0	0	0	No	0	0	0	No	0	0	0	No	0	0	0	No	0	0	0	No
AGAP007717	2L	49212258	49229078	-	AGAP007717	NA	-	23	0	0	0	No	0	0	0	No	0	0	0	No	0	0	0	No	0	0	0	No	0	0	0	No
AGAP007718	2L	49254460	49257905	+	AGAP007718	NA	-	9	0	0	0	No	0	0	0	No	0	0	0	No	0	0	0	No	0	0	0	No	0	0	0	No
AGAP007721	2L	49271616	49274240	+	Syb	synaptobrevin	-	9	0	0	0	No	0	0	0	No	0	0	0	No	0	0	0	No	0	0	0	No	0	0	0	No
AGAP007722	2L	49276905	49278748	+	Adk2	adenylate kinase 2, mitochondrial	-	6	0	0	0	No	0	0	0	No	0	0	0	No	0	0	0	No	0	0	0	No	0	0	0	No
AGAP007724	2L	49308660	49315985	+	AGAP007724	glycogenin-1	-	19	0	0	0	No	0	0	0	No	0	0	0	No	0	0	0	No	0	0	0	No	0	0	0	No
AGAP007725	2L	49322041	49326306	-	AGAP007725	NA	-	22	0	0	0	No	0	0	0	No	0	0	0	No	0	0	0	No	0	0	0	No	1	0	4.54545	No
AGAP007726	2L	49327096	49335442	+	AGAP007726	ArfGAP with SH3 domain, ankyrin repeat and PH domain 2	-	14	0	0	0	No	0	0	0	No	0	0	0	No	0	0	0	No	0	0	0	No	0	0	0	No
AGAP007727	2L	49336189	49340642	+	AGAP007727	cullin 4	-	15	0	0	0	No	0	0	0	No	0	0	0	No	0	0	0	No	0	0	0	No	0	0	0	No
AGAP007729	2L	49344123	49347452	+	AGAP007729	activin receptor type-1	-	6	0	0	0	No	0	0	0	No	0	0	0	No	0	0	0	No	0	0	0	No	0	0	0	No
AGAP001099	2R	21882	31394	-	AGAP001099	Polybromo-1	-	1	0	0	0	No	0	0	0	No	0	0	0	No	0	0	0	No	0	0	0	No	0	0	0	No
AGAP001102	2R	64628	73019	+	AGAP001102	C-myc promoter-binding protein	-	3	0	0	0	No	0	0	0	No	0	0	0	No	0	0	0	No	0	0	0	No	0	0	0	No
AGAP001103	2R	73674	75980	-	AGAP001103	mitogen-activated protein kinase kinase 1	-	3	0	0	0	No	0	0	0	No	0	0	0	No	0	0	0	No	0	0	0	No	0	0	0	No
AGAP001107	2R	263675	267184	+	AGAP001107	NA	-	27	0	0	0	No	6	3	22.2222	Yes	0	0	0	No	0	0	0	No	0	0	0	No	0	0	0	No
AGAP001108	2R	267215	268641	-	AGAP001108	mitochondrial import inner membrane translocase subunit TIM50-C	-	8	0	0	0	No	1	0	12.5	No	0	0	0	No	0	0	0	No	0	0	0	No	0	0	0	No
AGAP001109	2R	268850	287264	+	AGAP001109	protein-tyrosine phosphatase	-	7	0	0	0	No	0	0	0	No	0	0	0	No	0	0	0	No	0	0	0	No	0	0	0	No
AGAP001110	2R	288098	293321	+	AGAP001110	Sorting nexin family member 27 isoform 1	-	9	0	0	0	No	0	0	0	No	0	0	0	No	0	0	0	No	0	0	0	No	0	0	0	No
AGAP001111	2R	297230	307923	+	AGAP001111	NA	-	23	0	0	0	No	5	2	21.7391	Yes	0	0	0	No	0	0	0	No	0	0	0	No	0	0	0	No
AGAP001116	2R	372675	374369	-	AGAP001116	D-amino-acid oxidase	-	2	0	0	0	No	0	0	0	No	0	0	0	No	0	0	0	No	0	0	0	No	0	0	0	No
AGAP001127	2R	514772	517415	+	AGAP001127	P37NB protein	-	19	0	0	0	No	0	0	0	No	0	0	0	No	0	0	0	No	0	0	0	No	0	0	0	No
AGAP001130	2R	545598	552364	-	AGAP001130	poly(A) RNA polymerase GLD2	-	29	0	0	0	No	1	0	3.44828	No	0	0	0	No	0	0	0	No	0	0	0	No	0	0	0	No
AGAP001133	2R	555228	560479	-	AGAP001133	regulator of nonsense transcripts 1	-	25	0	0	0	No	4	0	16	No	1	0	4	No	0	0	0	No	0	0	0	No	0	0	0	No
AGAP001134	2R	560788	562642	+	mRpS30	28S ribosomal protein S30, mitochondrial	-	17	0	0	0	No	0	0	0	No	0	0	0	No	0	0	0	No	0	0	0	No	0	0	0	No
AGAP001136	2R	565690	567393	+	AGAP001136	tetratricopeptide repeat protein 35	-	14	0	0	0	No	1	1	7.14286	No	0	0	0	No	0	0	0	No	0	0	0	No	0	0	0	No
AGAP001139	2R	570584	572350	+	mRpL19	39S ribosomal protein L19, mitochondrial	-	14	0	0	0	No	0	0	0	No	0	0	0	No	0	0	0	No	0	0	0	No	0	0	0	No
AGAP001140	2R	572473	579781	-	AGAP001140	NA	-	27	0	0	0	No	2	0	7.40741	No	0	0	0	No	0	0	0	No	0	0	0	No	0	0	0	No
AGAP013376	2R	581508	582076	-	mRpL41	39S ribosomal protein L41, mitochondrial	-	1	0	0	0	No	0	0	0	No	0	0	0	No	0	0	0	No	0	0	0	No	0	0	0	No
AGAP001141	2R	582184	587865	+	AGAP001141	NA	-	32	0	0	0	No	2	0	6.25	No	0	0	0	No	0	0	0	No	0	0	0	No	0	0	0	No
AGAP001143	2R	587999	590603	-	AGAP001143	histone deacetylase 3	-	24	0	0	0	No	0	0	0	No	0	0	0	No	0	0	0	No	0	0	0	No	0	0	0	No
AGAP001144	2R	592484	594701	-	AGAP001144	NA	-	11	1	0	9.09091	No	1	0	9.09091	No	1	0	9.09091	No	0	0	0	No	0	0	0	No	1	0	9.09091	No
AGAP001148	2R	601041	606859	-	AGAP001148	NA	-	59	0	0	0	No	0	0	0	No	0	0	0	No	0	0	0	No	1	1	1.69492	No	0	0	0	No
AGAP001149	2R	607207	608719	+	AGAP001149	protein MAK11	-	4	0	0	0	No	0	0	0	No	0	0	0	No	0	0	0	No	0	0	0	No	0	0	0	No
AGAP001151	2R	617198	625229	-	AGAP001151	14-3-3 protein epsilon	-	9	0	0	0	No	0	0	0	No	0	0	0	No	0	0	0	No	0	0	0	No	0	0	0	No
AGAP001152	2R	625431	626462	+	AGAP001152	GPN-loop GTPase 3	-	16	0	0	0	No	0	0	0	No	0	0	0	No	0	0	0	No	0	0	0	No	0	0	0	No
AGAP001153	2R	626498	628360	-	AGAP001153	Polymerase delta-interacting protein 2	-	21	0	0	0	No	0	0	0	No	1	0	4.7619	No	0	0	0	No	0	0	0	No	0	0	0	No
AGAP001154	2R	629169	630521	+	AGAP001154	SWI/SNF-related matrix-associated actin-dependent regulator of chromatin	-	2	0	0	0	No	0	0	0	No	0	0	0	No	0	0	0	No	0	0	0	No	0	0	0	No
AGAP001157	2R	637123	655164	-	AGAP001157	NA	-	205	0	0	0	No	6	0	2.92683	No	0	0	0	No	0	0	0	No	2	0	0.97561	No	1	0	0.487805	No
AGAP012985	2R	671584	672932	-	GPROP4	long wavelength sensitive opsin	-	1	0	0	0	No	0	0	0	No	0	0	0	No	0	0	0	No	0	0	0	No	0	0	0	No
AGAP012982	2R	673790	675276	+	GPROP3	long wavelength sensitive opsin	-	3	0	0	0	No	0	0	0	No	0	0	0	No	0	0	0	No	0	0	0	No	0	0	0	No
AGAP001167	2R	679355	680244	+	AGAP001167	pre-rRNA-processing protein TSR2	-	19	0	0	0	No	3	0	15.7895	No	0	0	0	No	0	0	0	No	0	0	0	No	0	0	0	No
AGAP001168	2R	680443	685871	+	AGAP001168	NA	-	8	0	0	0	No	0	0	0	No	0	0	0	No	0	0	0	No	0	0	0	No	0	0	0	No
AGAP001174	2R	695497	696755	-	AGAP001174	14.5 kDa salivary peptide	-	40	0	0	0	No	7	0	17.5	No	0	0	0	No	0	0	0	No	4	1	10	No	1	0	2.5	No
AGAP001179	2R	735266	786350	-	AGAP001179	nuclear pore complex protein Nup88	-	8	0	0	0	No	2	0	25	Yes	0	0	0	No	1	0	12.5	No	0	0	0	No	1	0	12.5	No
AGAP013149	2R	735912	737457	-	GPROP1	long wavelength sensitive opsin	-	2	0	0	0	No	1	0	50	Yes	0	0	0	No	1	0	50	Yes	0	0	0	No	1	0	50	Yes
AGAP001181	2R	789095	789957	+	AGAP001181	NA	-	13	0	0	0	No	2	0	15.3846	No	0	0	0	No	0	0	0	No	0	0	0	No	0	0	0	No
AGAP001182	2R	795141	796380	-	AGAP001182	NA	-	15	1	0	6.66667	No	3	0	20	No	2	0	13.3333	No	0	0	0	No	0	0	0	No	0	0	0	No
AGAP001185	2R	820755	823684	-	AGAP001185	sodium-coupled monocarboxylate transporter 1	-	27	0	0	0	No	3	0	11.1111	No	0	0	0	No	0	0	0	No	0	0	0	No	0	0	0	No
AGAP001189	2R	1168746	1169452	-	Obp10	odorant-binding protein 10	-	8	0	0	0	No	2	1	25	Yes	0	0	0	No	0	0	0	No	0	0	0	No	0	0	0	No
AGAP001194	2R	1192032	1237756	+	AGAP001194	NA	-	90	4	0	4.44444	No	26	0	28.8889	Yes	2	0	2.22222	No	0	0	0	No	1	0	1.11111	No	0	0	0	No
AGAP001192	2R	1213326	1213894	+	AGAP001192	NA	-	17	0	0	0	No	1	0	5.88235	No	2	0	11.7647	No	0	0	0	No	0	0	0	No	0	0	0	No
AGAP001193	2R	1214536	1215158	+	AGAP001193	NA	-	10	0	0	0	No	4	1	40	Yes	0	0	0	No	0	0	0	No	0	0	0	No	0	0	0	No
AGAP001195	2R	1238210	1257658	-	Cbp80	Nuclear cap-binding protein subunit 1	-	10	0	0	0	No	1	0	10	No	0	0	0	No	0	0	0	No	1	0	10	No	0	0	0	No
AGAP013386	2R	1274170	1284820	-	AGAP013386	DNA polymerase zeta	-	13	0	0	0	No	0	0	0	No	3	0	23.0769	Yes	0	0	0	No	0	0	0	No	0	0	0	No
AGAP001198	2R	1275455	1276464	+	AGAP001198	chymotrypsin	-	11	0	0	0	No	0	0	0	No	3	1	27.2727	Yes	0	0	0	No	0	0	0	No	0	0	0	No
AGAP001199	2R	1278912	1280352	+	AGAP001199	serine protease	-	2	0	0	0	No	0	0	0	No	0	0	0	No	0	0	0	No	0	0	0	No	0	0	0	No
AGAP001200	2R	1284944	1291277	+	AGAP001200	glycogen debranching enzyme	-	92	0	0	0	No	13	0	14.1304	No	2	0	2.17391	No	0	0	0	No	0	0	0	No	0	0	0	No
AGAP001205	2R	1500782	1514018	+	AGAP001205	chitin synthase	-	72	0	0	0	No	7	0	9.72222	No	4	0	5.55556	No	0	0	0	No	0	0	0	No	0	0	0	No
AGAP001207	2R	1560058	1564399	+	AGAP001207	COMM domain-containing protein 4	-	11	0	0	0	No	0	0	0	No	0	0	0	No	0	0	0	No	0	0	0	No	0	0	0	No
AGAP001208	2R	1564839	1569129	+	AGAP001208	NA	-	53	0	0	0	No	8	3	15.0943	No	1	1	1.88679	No	0	0	0	No	0	0	0	No	0	0	0	No
AGAP001209	2R	1569781	1584868	-	AGAP001209	ubiquitin carboxyl-terminal hydrolase 6/32	-	113	0	0	0	No	7	0	6.19469	No	3	0	2.65487	No	0	0	0	No	0	0	0	No	0	0	0	No
AGAP001211	2R	1585468	1589997	+	AGAP001211	Ras-related protein Rab-8A	-	40	0	0	0	No	1	0	2.5	No	0	0	0	No	0	0	0	No	0	0	0	No	0	0	0	No
AGAP001212	2R	1593353	1595404	+	PGRPLB	peptidoglycan recognition protein (long)	-	25	0	0	0	No	2	0	8	No	0	0	0	No	0	0	0	No	0	0	0	No	0	0	0	No
AGAP001213	2R	1596178	1604454	+	AGAP001213	NA	-	32	0	0	0	No	2	0	6.25	No	1	0	3.125	No	0	0	0	No	0	0	0	No	0	0	0	No
AGAP001215	2R	1607854	1614763	-	AGAP001215	tetratricopeptide repeat protein 39C	-	5	0	0	0	No	2	0	40	Yes	0	0	0	No	0	0	0	No	0	0	0	No	0	0	0	No
AGAP013543	2R	1611163	1611839	+	AGAP013543	NA	-	5	0	0	0	No	2	0	40	Yes	0	0	0	No	0	0	0	No	0	0	0	No	0	0	0	No
AGAP001217	2R	1615070	1616976	-	AGAP001217	soluble calcium-activated nucleotidase 1	-	17	0	0	0	No	0	0	0	No	0	0	0	No	0	0	0	No	0	0	0	No	0	0	0	No
AGAP001222	2R	1635844	1637291	+	AGAP001222	NA	-	15	0	0	0	No	4	1	26.6667	Yes	0	0	0	No	0	0	0	No	0	0	0	No	0	0	0	No
AGAP013048	2R	1637107	1637388	+	AGAP013048	SRA stem-loop-interacting RNA-binding protein, mitochondrial precursor	-	6	0	0	0	No	0	0	0	No	0	0	0	No	0	0	0	No	0	0	0	No	0	0	0	No
AGAP001223	2R	1637507	1639524	-	AGAP001223	ATP-dependent RNA helicase DDX55/SPB4	-	4	0	0	0	No	1	0	25	Yes	0	0	0	No	0	0	0	No	0	0	0	No	0	0	0	No
AGAP001228	2R	1652297	1652992	-	AGAP001228	DNA-directed RNA polymerase II subunit RPB4	-	3	0	0	0	No	1	0	33.3333	Yes	0	0	0	No	0	0	0	No	0	0	0	No	0	0	0	No
AGAP001229	2R	1653342	1658336	+	AGAP001229	dynein light chain Tctex-type 1	-	18	0	0	0	No	4	0	22.2222	Yes	0	0	0	No	0	0	0	No	0	0	0	No	0	0	0	No
AGAP001232	2R	1745953	1747762	+	AGAP001232	alpha-1,3/alpha-1, 6-mannosyltransferase	-	14	0	0	0	No	14	1	100	Yes	0	0	0	No	0	0	0	No	0	0	0	No	0	0	0	No
AGAP001233	2R	1747738	1749534	-	Vps16B	vacuolar protein sorting 16B	-	3	0	0	0	No	1	0	33.3333	Yes	0	0	0	No	0	0	0	No	0	0	0	No	0	0	0	No
AGAP001235	2R	1757771	1764254	-	AGAP001235	phosphatidylserine decarboxylase	-	4	0	0	0	No	4	0	100	Yes	1	0	25	Yes	0	0	0	No	0	0	0	No	0	0	0	No
AGAP001236	2R	1765882	1772859	+	AGAP001236	Sugar transporter ERD6-like 6	-	4	0	0	0	No	0	0	0	No	0	0	0	No	0	0	0	No	0	0	0	No	0	0	0	No
AGAP001237	2R	1772749	1773959	-	Med29	Mediator of RNA polymerase II transcription subunit 29	-	3	0	0	0	No	1	0	33.3333	Yes	0	0	0	No	0	0	0	No	0	0	0	No	0	0	0	No
AGAP001239	2R	1839654	1887317	-	AGAP001239	defective proboscis extension response	-	21	0	0	0	No	7	0	33.3333	Yes	0	0	0	No	0	0	0	No	0	0	0	No	0	0	0	No
AGAP001240	2R	1882633	1884715	+	SP11372	NA	-	21	0	0	0	No	7	0	33.3333	Yes	0	0	0	No	0	0	0	No	0	0	0	No	0	0	0	No
AGAP001582	2R	1982566	1986438	+	AGAP001582	NA	-	129	0	0	0	No	1	0	0.775194	No	0	0	0	No	0	0	0	No	0	0	0	No	0	0	0	No
AGAP001243	2R	1988251	1990704	+	AGAP001243	NA	-	11	0	0	0	No	0	0	0	No	0	0	0	No	0	0	0	No	0	0	0	No	0	0	0	No
AGAP001253	2R	2043017	2045102	-	AGAP001253	NA	-	5	0	0	0	No	0	0	0	No	0	0	0	No	0	0	0	No	0	0	0	No	0	0	0	No
AGAP001255	2R	2046107	2053275	+	AGAP001255	NA	-	9	0	0	0	No	1	0	11.1111	No	0	0	0	No	0	0	0	No	0	0	0	No	0	0	0	No
AGAP001256	2R	2053330	2059076	-	AGAP001256	3'-phosphoadenosine 5'-phosphosulfate synthase	-	28	0	0	0	No	1	0	3.57143	No	0	0	0	No	0	0	0	No	0	0	0	No	0	0	0	No
AGAP001257	2R	2059771	2065317	-	AGAP001257	UTP--glucose-1-phosphate uridylyltransferase	-	30	0	0	0	No	1	0	3.33333	No	0	0	0	No	0	0	0	No	0	0	0	No	0	0	0	No
AGAP013220	2R	2065249	2066185	-	AGAP013220	small VCP/p97-interacting protein	-	6	0	0	0	No	0	0	0	No	0	0	0	No	0	0	0	No	0	0	0	No	0	0	0	No
AGAP001261	2R	2089290	2091655	+	AGAP001261	L-caldesmon	-	28	0	0	0	No	0	0	0	No	0	0	0	No	0	0	0	No	0	0	0	No	0	0	0	No
AGAP001264	2R	2095727	2097478	+	AGAP001264	Plasma glutamate carboxypeptidase	-	37	0	0	0	No	4	0	10.8108	No	0	0	0	No	0	0	0	No	0	0	0	No	0	0	0	No
AGAP001267	2R	2125310	2132140	+	AGAP001267	Adaptor-related protein complex 2, beta 1 subunit	-	69	0	0	0	No	8	0	11.5942	No	0	0	0	No	0	0	0	No	0	0	0	No	0	0	0	No
AGAP001268	2R	2132454	2133880	-	AGAP001268	NA	-	8	0	0	0	No	1	0	12.5	No	0	0	0	No	0	0	0	No	0	0	0	No	0	0	0	No
AGAP001271	2R	2147652	2159617	+	AGAP001271	pre-mRNA cleavage complex 2 protein Pcf11	-	27	0	0	0	No	0	0	0	No	0	0	0	No	0	0	0	No	0	0	0	No	0	0	0	No
AGAP001272	2R	2161807	2167475	-	AGAP001272	NA	-	4	0	0	0	No	1	0	25	Yes	0	0	0	No	0	0	0	No	0	0	0	No	0	0	0	No
AGAP001273	2R	2176280	2180464	+	AGAP001273	karyopherin (importin) alpha 4	-	43	0	0	0	No	6	0	13.9535	No	0	0	0	No	0	0	0	No	0	0	0	No	0	0	0	No
AGAP001274	2R	2185354	2186002	+	RpS15	40S ribosomal protein S15	-	3	0	0	0	No	0	0	0	No	0	0	0	No	0	0	0	No	0	0	0	No	0	0	0	No
AGAP001277	2R	2189194	2190072	-	AGAP001277	NA	-	13	0	0	0	No	0	0	0	No	0	0	0	No	0	0	0	No	0	0	0	No	0	0	0	No
AGAP001278	2R	2194353	2198918	+	AGAP001278	Cysteine-rich hydrophobic domain 2	-	47	0	0	0	No	3	0	6.38298	No	0	0	0	No	0	0	0	No	0	0	0	No	0	0	0	No
AGAP029806	2R	2200262	2269202	+	AGAP029806	NA	-	143	0	0	0	No	12	2	8.39161	No	1	0	0.699301	No	0	0	0	No	0	0	0	No	0	0	0	No
AGAP001279	2R	2217740	2222956	-	AGAP001279	protein phosphatase 3, catalytic subunit	-	24	0	0	0	No	0	0	0	No	0	0	0	No	0	0	0	No	0	0	0	No	0	0	0	No
AGAP001281	2R	2268140	2274752	+	AGAP001281	potassium inwardly-rectifying channel subfamily J	-	58	0	0	0	No	12	0	20.6897	Yes	2	0	3.44828	No	0	0	0	No	0	0	0	No	0	0	0	No
AGAP001283	2R	2276105	2279562	+	AGAP001283	potassium inwardly-rectifying channel subfamily J	-	28	0	0	0	No	4	0	14.2857	No	0	0	0	No	0	0	0	No	0	0	0	No	0	0	0	No
AGAP001285	2R	2470907	2472085	-	Vps2	vacuolar protein sorting 4	-	8	0	0	0	No	4	0	50	Yes	0	0	0	No	0	0	0	No	0	0	0	No	0	0	0	No
AGAP001287	2R	2476050	2505219	-	AGAP001287	NA	-	29	0	0	0	No	9	2	31.0345	Yes	0	0	0	No	0	0	0	No	0	0	0	No	0	0	0	No
AGAP001290	2R	2505608	2509202	-	AGAP001290	Replication factor C subunit 1	-	2	0	0	0	No	0	0	0	No	0	0	0	No	0	0	0	No	0	0	0	No	0	0	0	No
AGAP001296	2R	2628767	2645237	+	AGAP001296	E3 ubiquitin-protein ligase TRIP12	-	120	0	0	0	No	0	0	0	No	5	0	4.16667	No	0	0	0	No	0	0	0	No	0	0	0	No
AGAP001297	2R	2646110	2647858	-	AGAP001297	solute carrier family 25	-	14	0	0	0	No	0	0	0	No	0	0	0	No	0	0	0	No	0	0	0	No	0	0	0	No
AGAP001298	2R	2648269	2653960	+	AGAP001298	NA	-	68	0	0	0	No	0	0	0	No	0	0	0	No	1	0	1.47059	No	0	0	0	No	0	0	0	No
AGAP001299	2R	2654313	2656352	-	AGAP001299	mannose-1-phosphate guanylyltransferase	-	14	0	0	0	No	0	0	0	No	0	0	0	No	0	0	0	No	0	0	0	No	0	0	0	No
AGAP013277	2R	2656776	2658264	+	AGAP013277	geranylgeranyl transferase type-2 subunit beta	-	15	0	0	0	No	0	0	0	No	0	0	0	No	0	0	0	No	0	0	0	No	0	0	0	No
AGAP001300	2R	2658119	2658992	-	AGAP001300	NA	-	8	0	0	0	No	0	0	0	No	0	0	0	No	0	0	0	No	0	0	0	No	0	0	0	No
AGAP001302	2R	2660470	2662493	-	AGAP001302	RNA polymerase II-associated factor 1	-	26	0	0	0	No	0	0	0	No	0	0	0	No	3	0	11.5385	No	0	0	0	No	0	0	0	No
AGAP001303	2R	2712310	2723763	+	SAP1	chemosensory protein 6	Insecticide binding	14	0	0	0	No	1	0	7.14286	No	0	0	0	No	0	0	0	No	0	0	0	No	0	0	0	No
AGAP001306	2R	2802248	2803419	+	AGAP001306	actin related protein 2/3 complex, subunit 4	-	13	0	0	0	No	4	0	30.7692	Yes	1	0	7.69231	No	0	0	0	No	0	0	0	No	0	0	0	No
AGAP001307	2R	2803338	2804587	-	AGAP001307	ubiquitin fusion degradation protein 1	-	24	0	0	0	No	1	0	4.16667	No	2	0	8.33333	No	0	0	0	No	0	0	0	No	0	0	0	No
AGAP001308	2R	2806395	2827575	-	AGAP001308	coiled-coil domain-containing protein 64	-	2	0	0	0	No	2	0	100	Yes	0	0	0	No	0	0	0	No	0	0	0	No	0	0	0	No
AGAP001310	2R	2840128	2842171	-	AGAP001310	Protein-S-isoprenylcysteine O-methyltransferase	-	2	0	0	0	No	1	0	50	Yes	0	0	0	No	0	0	0	No	0	0	0	No	0	0	0	No
AGAP001311	2R	2842287	2842965	+	mRpL20	39S ribosomal protein L20, mitochondrial	-	6	0	0	0	No	2	1	33.3333	Yes	0	0	0	No	0	0	0	No	0	0	0	No	0	0	0	No
AGAP001312	2R	2843090	2845996	+	AGAP001312	succinyl-CoA synthetase alpha subunit	-	51	0	0	0	No	15	0	29.4118	Yes	6	0	11.7647	No	0	0	0	No	0	0	0	No	0	0	0	No
AGAP001313	2R	2846880	2868935	+	AGAP001313	Muscular protein 20	-	48	0	0	0	No	16	0	33.3333	Yes	9	0	18.75	No	0	0	0	No	0	0	0	No	0	0	0	No
AGAP001314	2R	2874535	2875630	-	AGAP001314	NA	-	20	0	0	0	No	5	0	25	Yes	0	0	0	No	0	0	0	No	0	0	0	No	0	0	0	No
AGAP001315	2R	2882344	2978863	-	AGAP001315	NA	-	52	0	0	0	No	12	4	23.0769	Yes	6	2	11.5385	No	0	0	0	No	0	0	0	No	0	0	0	No
AGAP001318	2R	2979491	2982024	+	AGAP001318	acetyl-CoA C-acetyltransferase	-	36	0	0	0	No	6	0	16.6667	No	2	0	5.55556	No	0	0	0	No	0	0	0	No	0	0	0	No
AGAP001319	2R	2983192	2984995	-	AGAP001319	5'-nucleotidase domain-containing protein 1	-	30	0	0	0	No	4	0	13.3333	No	2	0	6.66667	No	0	0	0	No	0	0	0	No	0	0	0	No
AGAP001320	2R	2986959	2991811	+	AGAP001320	golgi apparatus protein 1	-	73	0	0	0	No	17	1	23.2877	Yes	0	0	0	No	0	0	0	No	0	0	0	No	0	0	0	No
AGAP001321	2R	2992464	2993429	+	AGAP001321	NA	-	16	0	0	0	No	6	0	37.5	Yes	0	0	0	No	0	0	0	No	0	0	0	No	0	0	0	No
AGAP001323	2R	2997177	2998252	-	AGAP001323	NA	-	18	0	0	0	No	5	3	27.7778	Yes	1	0	5.55556	No	0	0	0	No	0	0	0	No	0	0	0	No
AGAP001325	2R	3003980	3009428	+	AGAP001325	peroxiredoxin 5, atypical 2-Cys peroxiredoxin	-	58	0	0	0	No	3	0	5.17241	No	11	0	18.9655	No	0	0	0	No	0	0	0	No	0	0	0	No
AGAP001328	2R	3039806	3049522	+	AGAP001328	tripartite motif-containing protein 33	-	10	0	0	0	No	0	0	0	No	0	0	0	No	0	0	0	No	0	0	0	No	0	0	0	No
AGAP001330	2R	3124554	3195326	+	AGAP001330	furin	-	128	0	0	0	No	0	0	0	No	5	0	3.90625	No	0	0	0	No	0	0	0	No	0	0	0	No
AGAP001333	2R	3253875	3257684	-	st	protein scarlet	-	1	0	0	0	No	0	0	0	No	0	0	0	No	0	0	0	No	0	0	0	No	0	0	0	No
AGAP001334	2R	3260240	3261465	-	AGAP001334	NA	-	21	0	0	0	No	0	0	0	No	0	0	0	No	0	0	0	No	0	0	0	No	0	0	0	No
AGAP001335	2R	3262688	3282290	+	AGAP001335	dynein light chain LC8-type	-	10	0	0	0	No	0	0	0	No	2	0	20	No	0	0	0	No	0	0	0	No	0	0	0	No
AGAP001336	2R	3286021	3294386	-	AGAP001336	NA	-	1	0	0	0	No	0	0	0	No	0	0	0	No	0	0	0	No	0	0	0	No	0	0	0	No
AGAP001341	2R	3324751	3330289	+	AGAP001341	bleomycin hydrolase	-	31	0	0	0	No	0	0	0	No	8	0	25.8065	Yes	0	0	0	No	0	0	0	No	0	0	0	No
AGAP001346	2R	3380537	3381874	+	AGAP001346	NA	-	13	0	0	0	No	0	0	0	No	0	0	0	No	0	0	0	No	0	0	0	No	0	0	0	No
AGAP001349	2R	3394542	3395858	-	AGAP001349	chronic lymphocytic leukemia deletion region gene 6 protein-like protein	-	13	0	0	0	No	0	0	0	No	0	0	0	No	0	0	0	No	0	0	0	No	0	0	0	No
AGAP029603	2R	3396238	3426507	-	AGAP029603	NA	-	24	0	0	0	No	0	0	0	No	1	0	4.16667	No	0	0	0	No	0	0	0	No	0	0	0	No
AGAP001352	2R	3430765	3432005	-	AGAP001352	NA	-	23	0	0	0	No	0	0	0	No	0	0	0	No	0	0	0	No	0	0	0	No	0	0	0	No
AGAP001356	2R	3483099	3497400	+	ACE1	Acetylcholinesterase	Insecticide targets	49	0	0	0	No	7	1	14.2857	No	9	0	18.3673	No	1	0	2.04082	No	0	0	0	No	2	0	4.08163	No
AGAP001357	2R	3501596	3503538	+	AGAP001357	beta-catenin-like protein 1	-	19	0	0	0	No	0	0	0	No	2	1	10.5263	No	0	0	0	No	0	0	0	No	0	0	0	No
AGAP001358	2R	3503882	3520899	-	AGAP001358	NA	-	9	0	0	0	No	0	0	0	No	0	0	0	No	0	0	0	No	0	0	0	No	0	0	0	No
AGAP001361	2R	3568118	3571356	+	AGAP001361	WD repeat-containing protein	-	1	0	0	0	No	0	0	0	No	1	0	100	Yes	0	0	0	No	0	0	0	No	0	0	0	No
AGAP001362	2R	3571835	3577510	+	AGAP001362	polyadenylation factor subunit 2	-	11	0	0	0	No	0	0	0	No	0	0	0	No	0	0	0	No	0	0	0	No	0	0	0	No
AGAP001363	2R	3578079	3580635	+	AGAP001363	cohesin loading complex subunit SCC4 homolog	-	26	0	0	0	No	0	0	0	No	1	0	3.84615	No	0	0	0	No	0	0	0	No	0	0	0	No
AGAP001364	2R	3580984	3581797	+	AGAP001364	Ubiquitin-fold modifier 1	-	28	0	0	0	No	0	0	0	No	3	0	10.7143	No	0	0	0	No	0	0	0	No	0	0	0	No
AGAP001365	2R	3581705	3584603	-	AGAP001365	NA	-	65	0	0	0	No	0	0	0	No	1	1	1.53846	No	0	0	0	No	0	0	0	No	0	0	0	No
AGAP001366	2R	3584942	3588063	-	AGAP001366	NA	-	42	0	0	0	No	0	0	0	No	3	1	7.14286	No	0	0	0	No	0	0	0	No	0	0	0	No
AGAP001367	2R	3590764	3632244	+	AGAP001367	beta-1,3-glucuronyltransferase	-	4	0	0	0	No	0	0	0	No	0	0	0	No	0	0	0	No	0	0	0	No	0	0	0	No
AGAP001368	2R	3634518	3645862	+	AGAP001368	NA	-	55	0	0	0	No	0	0	0	No	0	0	0	No	0	0	0	No	0	0	0	No	0	0	0	No
AGAP001369	2R	3648151	3731196	+	AGAP001369	NA	-	74	0	0	0	No	18	1	24.3243	Yes	2	0	2.7027	No	0	0	0	No	0	0	0	No	0	0	0	No
AGAP001371	2R	3885127	3885956	-	AGAP001371	D-tyrosyl-tRNA(Tyr) deacylase	-	1	0	0	0	No	0	0	0	No	0	0	0	No	0	0	0	No	0	0	0	No	0	0	0	No
AGAP001372	2R	3888123	3995260	-	AGAP001372	NA	-	25	0	0	0	No	0	0	0	No	0	0	0	No	0	0	0	No	0	0	0	No	0	0	0	No
AGAP001373	2R	3995817	3998759	+	AGAP001373	Inhibitor of growth protein	-	2	0	0	0	No	0	0	0	No	0	0	0	No	0	0	0	No	0	0	0	No	0	0	0	No
AGAP001375	2R	4000870	4013511	+	SRPN12	serine protease inhibitor (serpin) 12	-	18	0	0	0	No	0	0	0	No	0	0	0	No	0	0	0	No	0	0	0	No	0	0	0	No
AGAP001374	2R	4001200	4002475	+	trio	TRIO salivary gland protein	-	18	0	0	0	No	0	0	0	No	0	0	0	No	0	0	0	No	0	0	0	No	0	0	0	No
AGAP001376	2R	4014253	4016671	+	SRPN17	serine protease inhibitor (serpin) 17	-	37	0	0	0	No	0	0	0	No	0	0	0	No	0	0	0	No	0	0	0	No	0	0	0	No
AGAP001377	2R	4017727	4020192	+	SRPN11	serine protease inhibitor (serpin) 11	-	45	0	0	0	No	0	0	0	No	0	0	0	No	0	0	0	No	0	0	0	No	0	0	0	No
AGAP001380	2R	4050177	4051830	-	AGAP001380	translation initiation factor 6	-	20	0	0	0	No	0	0	0	No	0	0	0	No	0	0	0	No	0	0	0	No	0	0	0	No
AGAP001381	2R	4052263	4065527	-	AGAP001381	laminin, beta 1	-	120	0	0	0	No	0	0	0	No	0	0	0	No	0	0	0	No	0	0	0	No	0	0	0	No
AGAP001382	2R	4067052	4078477	-	DH31	diuretic hormone 31	-	107	0	0	0	No	0	0	0	No	0	0	0	No	0	0	0	No	0	0	0	No	0	0	0	No
AGAP013112	2R	4071662	4073841	-	AGAP013112	mRNA binding protein	-	36	0	0	0	No	0	0	0	No	0	0	0	No	0	0	0	No	0	0	0	No	0	0	0	No
AGAP013014	2R	4088256	4095451	-	AGAP013014	NA	-	22	0	0	0	No	0	0	0	No	0	0	0	No	0	0	0	No	0	0	0	No	0	0	0	No
AGAP001384	2R	4098311	4099372	-	AGAP001384	protein kinase A	-	2	0	0	0	No	0	0	0	No	0	0	0	No	0	0	0	No	0	0	0	No	0	0	0	No
AGAP001386	2R	4102880	4112311	-	AGAP001386	remodeling and spacing factor 1	-	43	0	0	0	No	0	0	0	No	0	0	0	No	0	0	0	No	0	0	0	No	0	0	0	No
AGAP001387	2R	4116621	4117855	-	AGAP001387	NA	-	7	0	0	0	No	0	0	0	No	0	0	0	No	0	0	0	No	0	0	0	No	0	0	0	No
AGAP001391	2R	4146077	4149242	-	AGAP001391	tetracycline transporter	-	2	0	0	0	No	0	0	0	No	0	0	0	No	0	0	0	No	0	0	0	No	0	0	0	No
AGAP001392	2R	4149517	4151582	-	AGAP001392	NA	-	16	0	0	0	No	1	0	6.25	No	0	0	0	No	0	0	0	No	0	0	0	No	0	0	0	No
AGAP001394	2R	4153647	4168168	+	AGAP001394	synaptosomal-associated protein, 23kDa	-	24	0	0	0	No	0	0	0	No	0	0	0	No	0	0	0	No	0	0	0	No	0	0	0	No
AGAP001396	2R	4179318	4181072	-	AGAP001396	inositol monophosphatase 3	-	5	0	0	0	No	1	0	20	No	0	0	0	No	0	0	0	No	0	0	0	No	0	0	0	No
AGAP001399	2R	4186025	4189953	-	AGAP001399	Coatomer subunit beta	-	41	0	0	0	No	5	0	12.1951	No	0	0	0	No	0	0	0	No	0	0	0	No	0	0	0	No
AGAP001401	2R	4191674	4193543	-	AGAP001401	optic atrophy 3 family protein	-	11	0	0	0	No	0	0	0	No	0	0	0	No	0	0	0	No	0	0	0	No	0	0	0	No
AGAP001402	2R	4193842	4196647	+	AGAP001402	CAS1 domain-containing protein 1	-	3	0	0	0	No	0	0	0	No	0	0	0	No	0	0	0	No	0	0	0	No	0	0	0	No
AGAP001403	2R	4196642	4197466	-	AGAP001403	protein Mpv17	-	2	0	0	0	No	0	0	0	No	0	0	0	No	0	0	0	No	0	0	0	No	0	0	0	No
AGAP001406	2R	4203347	4204657	+	wuho	tRNA (guanine-N(7)-)-methyltransferase subunit wuho	-	4	0	0	0	No	0	0	0	No	0	0	0	No	0	0	0	No	0	0	0	No	0	0	0	No
AGAP001407	2R	4204639	4206271	-	Rpt4	26S proteasome regulatory subunit T4	-	31	0	0	0	No	0	0	0	No	0	0	0	No	0	0	0	No	0	0	0	No	0	0	0	No
AGAP001409	2R	4210577	4212097	-	OBP3	odorant-binding protein antennal 3	-	9	0	0	0	No	0	0	0	No	0	0	0	No	0	0	0	No	0	0	0	No	0	0	0	No
AGAP001411	2R	4482874	4496691	-	AGAP001411	BCL2/adenovirus E1B 19 kDa protein-interacting protein 3	-	25	0	0	0	No	0	0	0	No	0	0	0	No	0	0	0	No	0	0	0	No	0	0	0	No
AGAP001417	2R	4657950	4659347	-	AGAP001417	Brain protein 44-like protein	-	21	0	0	0	No	1	0	4.7619	No	0	0	0	No	0	0	0	No	0	0	0	No	0	0	0	No
AGAP001418	2R	4663354	4667600	-	AGAP001418	NA	-	21	0	0	0	No	2	0	9.52381	No	0	0	0	No	0	0	0	No	0	0	0	No	0	0	0	No
AGAP001419	2R	4668475	4729876	+	AGAP001419	NA	-	11	0	0	0	No	0	0	0	No	0	0	0	No	0	0	0	No	0	0	0	No	0	0	0	No
AGAP001420	2R	4739221	4740413	-	AGAP001420	2,3-bisphosphoglycerate-dependent phosphoglycerate mutase	-	15	0	0	0	No	2	0	13.3333	No	0	0	0	No	0	0	0	No	0	0	0	No	0	0	0	No
AGAP001421	2R	4740772	4743028	+	AGAP001421	replication factor A1	-	12	0	0	0	No	2	0	16.6667	No	0	0	0	No	0	0	0	No	0	0	0	No	0	0	0	No
AGAP001423	2R	4746141	4748841	-	AGAP001423	Bifunctional purine biosynthesis protein	-	53	0	0	0	No	3	0	5.66038	No	1	0	1.88679	No	0	0	0	No	0	0	0	No	0	0	0	No
AGAP001424	2R	4750041	4752796	-	AGAP001424	heat shock protein 90kDa beta	-	31	0	0	0	No	7	0	22.5806	Yes	0	0	0	No	0	0	0	No	0	0	0	No	0	0	0	No
AGAP001426	2R	4756012	4757124	+	AGAP001426	NA	-	16	0	0	0	No	1	0	6.25	No	0	0	0	No	0	0	0	No	0	0	0	No	0	0	0	No
AGAP001427	2R	4758648	4772286	-	AGAP001427	NA	-	27	0	0	0	No	11	3	40.7407	Yes	0	0	0	No	0	0	0	No	0	0	0	No	0	0	0	No
AGAP013122	2R	4784074	4785282	-	AGAP013122	sulfatase modifying factor 1	-	6	0	0	0	No	1	0	16.6667	No	0	0	0	No	0	0	0	No	0	0	0	No	0	0	0	No
AGAP001430	2R	4794058	4795073	-	AGAP001430	NA	-	5	0	0	0	No	1	0	20	No	0	0	0	No	0	0	0	No	0	0	0	No	0	0	0	No
AGAP013434	2R	4800535	4826754	+	AGAP013434	NA	-	89	0	0	0	No	10	5	11.236	No	0	0	0	No	0	0	0	No	0	0	0	No	0	0	0	No
AGAP001435	2R	4948689	4992698	-	AGAP001435	pyrazinamidase/nicotinamidase	-	3	0	0	0	No	0	0	0	No	0	0	0	No	0	0	0	No	0	0	0	No	0	0	0	No
AGAP001438	2R	5021917	5049053	-	AGAP001438	NA	-	103	0	0	0	No	2	0	1.94175	No	0	0	0	No	0	0	0	No	0	0	0	No	0	0	0	No
AGAP001440	2R	5049346	5051914	+	Rpn6	26S proteasome 26S non-ATPase subunit N6	-	20	0	0	0	No	4	0	20	No	0	0	0	No	0	0	0	No	0	0	0	No	0	0	0	No
AGAP001442	2R	5057273	5058671	+	AGAP001442	Brain protein 16	-	7	0	0	0	No	1	0	14.2857	No	0	0	0	No	0	0	0	No	0	0	0	No	0	0	0	No
AGAP001444	2R	5061411	5101997	+	AGAP001444	Heparan-sulfate 6-O-sulfotransferase	-	8	0	0	0	No	0	0	0	No	0	0	0	No	0	0	0	No	0	0	0	No	0	0	0	No
AGAP001446	2R	5140730	5214670	-	AGAP001446	AMP-activated protein kinase, gamma regulatory subunit	-	45	0	0	0	No	2	1	4.44444	No	3	0	6.66667	No	1	0	2.22222	No	0	0	0	No	0	0	0	No
AGAP001447	2R	5215152	5216681	-	AGAP001447	solute carrier family 35 (UDP-galactose transporter), member B1	-	21	0	0	0	No	0	0	0	No	3	0	14.2857	No	4	0	19.0476	No	0	0	0	No	0	0	0	No
AGAP001451	2R	5237785	5250571	-	AGAP001451	NA	-	5	0	0	0	No	0	0	0	No	0	0	0	No	0	0	0	No	0	0	0	No	0	0	0	No
AGAP001452	2R	5252710	5261854	+	AGAP001452	ubiquitin-conjugating enzyme E2 Q	-	52	0	0	0	No	0	0	0	No	4	0	7.69231	No	3	0	5.76923	No	0	0	0	No	0	0	0	No
AGAP001454	2R	5266433	5267166	+	AGAP001454	NA	-	2	0	0	0	No	0	0	0	No	0	0	0	No	0	0	0	No	0	0	0	No	1	0	50	Yes
AGAP001455	2R	5267487	5280188	-	AGAP001455	NA	-	2	0	0	0	No	0	0	0	No	0	0	0	No	0	0	0	No	0	0	0	No	0	0	0	No
AGAP001460	2R	5286141	5291320	+	AGAP001460	NA	-	17	0	0	0	No	0	0	0	No	3	0	17.6471	No	1	0	5.88235	No	0	0	0	No	0	0	0	No
AGAP001464	2R	5300731	5315891	-	AGAP001464	cyclic AMP-responsive element-binding protein 3	-	74	0	0	0	No	0	0	0	No	22	8	29.7297	Yes	17	6	22.973	Yes	0	0	0	No	3	0	4.05405	No
AGAP029522	2R	5316501	5326788	-	AGAP029522	NA	-	85	0	0	0	No	0	0	0	No	6	0	7.05882	No	3	0	3.52941	No	1	0	1.17647	No	7	3	8.23529	No
AGAP001468	2R	5327226	5339736	-	AGAP001468	NA	-	3	0	0	0	No	0	0	0	No	0	0	0	No	0	0	0	No	0	0	0	No	0	0	0	No
AGAP001469	2R	5340595	5352056	+	AGAP001469	Protein tyrosine phosphatase, receptor type, f polypeptide (PTPRF) interacting protein (liprin)	-	15	0	0	0	No	0	0	0	No	0	0	0	No	0	0	0	No	0	0	0	No	0	0	0	No
AGAP001470	2R	5352331	5355060	-	AGAP001470	NA	-	2	0	0	0	No	0	0	0	No	1	1	50	Yes	1	1	50	Yes	0	0	0	No	0	0	0	No
AGAP001471	2R	5355386	5358629	-	AGAP001471	3-phosphoinositide dependent protein kinase-1	-	4	0	0	0	No	0	0	0	No	0	0	0	No	0	0	0	No	0	0	0	No	0	0	0	No
AGAP001473	2R	5364946	5369903	-	AGAP001473	propionyl-CoA synthetase	-	20	0	0	0	No	0	0	0	No	0	0	0	No	1	0	5	No	0	0	0	No	2	0	10	No
AGAP001474	2R	5371423	5372853	+	MSN	myosuppressin	-	13	0	0	0	No	0	0	0	No	0	0	0	No	0	0	0	No	0	0	0	No	0	0	0	No
AGAP001475	2R	5373424	5378576	+	AGAP001475	NA	-	7	0	0	0	No	0	0	0	No	0	0	0	No	0	0	0	No	0	0	0	No	2	0	28.5714	Yes
AGAP001476	2R	5378777	5383987	-	AGAP001476	Innexin inx2	-	24	0	0	0	No	0	0	0	No	3	0	12.5	No	1	0	4.16667	No	0	0	0	No	1	0	4.16667	No
AGAP001477	2R	5386547	5388354	-	AGAP001477	Innexin inx2	-	26	0	0	0	No	0	0	0	No	4	0	15.3846	No	1	0	3.84615	No	2	0	7.69231	No	1	0	3.84615	No
AGAP001480	2R	5397435	5407083	+	AGAP001480	NA	-	100	0	0	0	No	0	0	0	No	12	2	12	No	10	2	10	No	1	0	1	No	15	5	15	No
AGAP001481	2R	5408000	5419568	+	AGAP001481	biotin--protein ligase	-	34	0	0	0	No	0	0	0	No	4	0	11.7647	No	3	0	8.82353	No	0	0	0	No	3	0	8.82353	No
AGAP001482	2R	5411724	5416771	-	AGAP001482	NA	-	31	0	0	0	No	0	0	0	No	4	1	12.9032	No	2	1	6.45161	No	0	0	0	No	3	1	9.67742	No
AGAP001484	2R	5426952	5429009	-	AGAP001484	AP-3 complex subunit mu	-	4	0	0	0	No	0	0	0	No	1	0	25	Yes	1	0	25	Yes	0	0	0	No	1	0	25	Yes
AGAP001486	2R	5443334	5462040	+	AGAP001486	NA	-	46	0	0	0	No	2	0	4.34783	No	4	0	8.69565	No	5	0	10.8696	No	0	0	0	No	0	0	0	No
AGAP001488	2R	5545461	5555466	-	AGAP001488	innexin 2	-	52	0	0	0	No	7	0	13.4615	No	21	0	40.3846	Yes	19	0	36.5385	Yes	0	0	0	No	0	0	0	No
AGAP001490	2R	5556917	5558802	+	AGAP001490	26S proteasome non-ATPase regulatory subunit 5	-	11	0	0	0	No	1	1	9.09091	No	4	0	36.3636	Yes	5	1	45.4545	Yes	0	0	0	No	0	0	0	No
AGAP001491	2R	5558860	5559879	-	AGAP001491	Leucine-rich repeat-containing protein 57	-	7	0	0	0	No	2	0	28.5714	Yes	1	0	14.2857	No	3	0	42.8571	Yes	0	0	0	No	0	0	0	No
AGAP001492	2R	5560313	5563158	+	AGAP001492	NA	-	3	0	0	0	No	0	0	0	No	0	0	0	No	1	0	33.3333	Yes	0	0	0	No	0	0	0	No
AGAP001496	2R	5636978	5642700	+	AGAP001496	NA	-	112	2	0	1.78571	No	6	2	5.35714	No	24	10	21.4286	Yes	18	6	16.0714	No	0	0	0	No	2	1	1.78571	No
AGAP001497	2R	5645475	5661255	-	ACTN	Alpha-actinin, sarcomeric	-	59	0	0	0	No	1	0	1.69492	No	10	0	16.9492	No	5	0	8.47458	No	2	0	3.38983	No	7	0	11.8644	No
AGAP001499	2R	5674923	5684594	+	GPRMTN	putative melatonin receptor	-	7	0	0	0	No	0	0	0	No	0	0	0	No	1	0	14.2857	No	0	0	0	No	0	0	0	No
AGAP001500	2R	5684804	5688313	-	AGAP001500	NA	-	6	0	0	0	No	0	0	0	No	0	0	0	No	3	0	50	Yes	0	0	0	No	1	0	16.6667	No
AGAP001501	2R	5689163	5690818	+	AGAP001501	Regucalcin protein	-	23	0	0	0	No	7	2	30.4348	Yes	1	1	4.34783	No	0	0	0	No	2	1	8.69565	No	0	0	0	No
AGAP001502	2R	5690856	5692322	-	AGAP001502	mitochondrial 10 kDa heat shock protein	-	23	0	0	0	No	1	0	4.34783	No	0	0	0	No	0	0	0	No	4	0	17.3913	No	4	0	17.3913	No
AGAP001505	2R	5695123	5697106	+	AGAP001505	Transmembrane emp24 protein transport domain containing 1b	-	10	0	0	0	No	0	0	0	No	0	0	0	No	0	0	0	No	0	0	0	No	2	0	20	No
AGAP001504	2R	5695128	5698055	+	AGAP001504	NA	-	13	0	0	0	No	0	0	0	No	3	0	23.0769	Yes	2	0	15.3846	No	0	0	0	No	2	0	15.3846	No
AGAP001506	2R	5698131	5700330	-	AGAP001506	guanine nucleotide-binding protein subunit beta, other	-	44	0	0	0	No	2	0	4.54545	No	5	0	11.3636	No	2	0	4.54545	No	2	0	4.54545	No	2	0	4.54545	No
AGAP001507	2R	5701495	5705051	-	AGAP001507	procollagen-lysine, 2-oxoglutarate 5-dioxygenase	-	50	0	0	0	No	1	0	2	No	11	2	22	Yes	7	1	14	No	0	0	0	No	3	0	6	No
AGAP001511	2R	5720113	5721309	-	AGAP001511	NA	-	26	0	0	0	No	0	0	0	No	3	0	11.5385	No	5	1	19.2308	No	0	0	0	No	0	0	0	No
AGAP013185	2R	5722189	5723201	-	AGAP013185	NA	-	21	0	0	0	No	1	1	4.7619	No	2	0	9.52381	No	1	0	4.7619	No	0	0	0	No	0	0	0	No
AGAP013005	2R	5723787	5725030	-	AGAP013005	NA	-	44	0	0	0	No	0	0	0	No	0	0	0	No	5	2	11.3636	No	0	0	0	No	1	0	2.27273	No
AGAP001512	2R	5728455	5733573	+	AGAP001512	glutamate--cysteine ligase catalytic subunit	-	68	1	0	1.47059	No	12	0	17.6471	No	2	0	2.94118	No	3	0	4.41176	No	6	0	8.82353	No	2	1	2.94118	No
AGAP001513	2R	5734780	5741229	-	AGAP001513	kelch-like protein 1/4/5	-	1	0	0	0	No	1	0	100	Yes	1	0	100	Yes	1	0	100	Yes	0	0	0	No	0	0	0	No
AGAP001514	2R	5741800	5744339	-	AGAP001514	pre-mRNA 3'-end-processing factor FIP1	-	4	0	0	0	No	1	1	25	Yes	0	0	0	No	1	1	25	Yes	0	0	0	No	0	0	0	No
AGAP001515	2R	5745216	5759011	-	AGAP001515	NA	-	79	0	0	0	No	5	0	6.32911	No	6	0	7.59494	No	6	0	7.59494	No	1	0	1.26582	No	1	0	1.26582	No
AGAP001518	2R	5770469	5777527	+	AGAP001518	NA	-	52	0	0	0	No	5	1	9.61538	No	5	3	9.61538	No	4	2	7.69231	No	0	0	0	No	3	1	5.76923	No
AGAP001519	2R	5777860	5785959	+	AGAP001519	pre-mRNA-splicing helicase BRR2	-	8	0	0	0	No	1	0	12.5	No	0	0	0	No	0	0	0	No	0	0	0	No	1	0	12.5	No
AGAP001520	2R	5789031	5811072	+	AGAP001520	protein phosphatase 1, regulatory (inhibitor) subunit 3	-	164	1	0	0.609756	No	16	2	9.7561	No	21	2	12.8049	No	17	1	10.3659	No	7	1	4.26829	No	8	0	4.87805	No
AGAP001521	2R	5826521	5829180	+	AGAP001521	NA	-	1	0	0	0	No	0	0	0	No	0	0	0	No	0	0	0	No	0	0	0	No	0	0	0	No
AGAP001523	2R	5832762	5842047	-	ABCA7	ATP-binding cassette transporter (ABC transporter) family A member 7	ABC transporters	115	0	0	0	No	23	6	20	No	5	0	4.34783	No	4	0	3.47826	No	2	0	1.73913	No	0	0	0	No
AGAP001526	2R	5845574	5847526	-	AGAP001526	RIO kinase 2	-	43	0	0	0	No	5	0	11.6279	No	6	1	13.9535	No	3	0	6.97674	No	2	0	4.65116	No	3	0	6.97674	No
AGAP001527	2R	5848073	5855575	+	AGAP001527	golgi-specific brefeldin a-resistance factor	-	17	0	0	0	No	1	0	5.88235	No	1	0	5.88235	No	1	0	5.88235	No	0	0	0	No	1	1	5.88235	No
AGAP013478	2R	5856707	5858751	+	AGAP013478	glyoxylate/hydroxypyruvate reductase	-	52	0	0	0	No	0	0	0	No	1	0	1.92308	No	2	0	3.84615	No	2	0	3.84615	No	0	0	0	No
AGAP013519	2R	5858744	5859389	-	AGAP013519	U6 snRNA-associated Sm-like protein LSm3	-	4	0	0	0	No	0	0	0	No	1	0	25	Yes	0	0	0	No	0	0	0	No	0	0	0	No
AGAP001529	2R	5859973	5861278	+	AGAP001529	H/ACA ribonucleoprotein complex subunit	-	9	0	0	0	No	1	0	11.1111	No	0	0	0	No	0	0	0	No	0	0	0	No	0	0	0	No
AGAP001534	2R	5935530	5939214	-	AGAP001534	NA	-	7	0	0	0	No	1	1	14.2857	No	1	0	14.2857	No	0	0	0	No	0	0	0	No	0	0	0	No
AGAP001535	2R	5939940	5955676	+	AGAP001535	histone-lysine N-methyltransferase ASH1L	-	3	0	0	0	No	0	0	0	No	0	0	0	No	0	0	0	No	0	0	0	No	0	0	0	No
AGAP001536	2R	6023228	6040191	+	AGAP001536	NA	-	68	0	0	0	No	1	0	1.47059	No	1	0	1.47059	No	0	0	0	No	0	0	0	No	0	0	0	No
AGAP001538	2R	6043578	6045118	+	AGAP001538	splicing factor 3B subunit 4	-	1	0	0	0	No	0	0	0	No	0	0	0	No	0	0	0	No	0	0	0	No	0	0	0	No
AGAP029582	2R	6048035	6063268	-	AGAP029582	NA	-	2	0	0	0	No	0	0	0	No	0	0	0	No	0	0	0	No	0	0	0	No	0	0	0	No
AGAP001544	2R	6086236	6090156	-	AGAP001544	tripartite motif-containing protein 37	-	12	0	0	0	No	0	0	0	No	0	0	0	No	0	0	0	No	0	0	0	No	0	0	0	No
AGAP001545	2R	6090680	6091626	+	AGAP001545	ribosomal biogenesis protein RLP24	-	16	0	0	0	No	1	0	6.25	No	1	0	6.25	No	0	0	0	No	0	0	0	No	0	0	0	No
AGAP001546	2R	6091797	6094114	+	AGAP001546	Neither inactivation nor afterpotential protein G	-	3	0	0	0	No	0	0	0	No	0	0	0	No	0	0	0	No	0	0	0	No	0	0	0	No
AGAP001548	2R	6095854	6097314	-	AGAP001548	Stress-associated endoplasmic reticulum protein 2	-	21	0	0	0	No	0	0	0	No	0	0	0	No	0	0	0	No	0	0	0	No	0	0	0	No
AGAP001549	2R	6099434	6102777	+	AGAP001549	NA	-	33	1	0	3.0303	No	7	1	21.2121	Yes	0	0	0	No	0	0	0	No	0	0	0	No	0	0	0	No
AGAP001550	2R	6104362	6108403	+	AGAP001550	sodium-coupled monocarboxylate transporter 1	-	11	0	0	0	No	1	1	9.09091	No	0	0	0	No	0	0	0	No	0	0	0	No	0	0	0	No
AGAP001551	2R	6108729	6126244	-	AGAP001551	G patch domain and KOW motifs-containing protein	-	83	1	0	1.20482	No	9	0	10.8434	No	5	0	6.0241	No	0	0	0	No	0	0	0	No	0	0	0	No
AGAP013124	2R	6111440	6113456	-	AGAP013124	juvenile hormone-inducible protein	-	49	0	0	0	No	7	4	14.2857	No	5	5	10.2041	No	0	0	0	No	0	0	0	No	0	0	0	No
AGAP012996	2R	6117432	6119119	+	AGAP012996	juvenile hormone-inducible protein	-	34	1	0	2.94118	No	2	0	5.88235	No	0	0	0	No	0	0	0	No	0	0	0	No	0	0	0	No
AGAP013091	2R	6144546	6146226	+	AGAP013091	NA	-	5	0	0	0	No	2	0	40	Yes	0	0	0	No	0	0	0	No	0	0	0	No	1	0	20	No
AGAP013288	2R	6149809	6160034	+	AGAP013288	NA	-	4	0	0	0	No	0	0	0	No	0	0	0	No	0	0	0	No	0	0	0	No	0	0	0	No
AGAP001556	2R	6152013	6154470	-	OBP7	odorant-binding protein antennal 7	-	4	0	0	0	No	0	0	0	No	0	0	0	No	0	0	0	No	0	0	0	No	0	0	0	No
AGAP001557	2R	6166424	6195232	+	AGAP001557	solute carrier family 12 (sodium/potassium/chloride transporter), member 2	-	13	0	0	0	No	2	0	15.3846	No	1	0	7.69231	No	0	0	0	No	0	0	0	No	0	0	0	No
AGAP001559	2R	6237469	6241673	-	AGAP001559	RNA polymerase-associated protein CTR9	-	4	0	0	0	No	0	0	0	No	0	0	0	No	0	0	0	No	0	0	0	No	0	0	0	No
AGAP001563	2R	6276001	6281566	-	AGAP001563	glycerol kinase	-	27	0	0	0	No	3	1	11.1111	No	0	0	0	No	0	0	0	No	0	0	0	No	2	1	7.40741	No
AGAP001564	2R	6283256	6303513	-	AGAP001564	DNA polymerase sigma	-	40	0	0	0	No	4	0	10	No	1	0	2.5	No	0	0	0	No	1	0	2.5	No	3	0	7.5	No
AGAP001569	2R	6333432	6336084	+	AGAP001569	myosin alkali light chain 1	-	1	0	0	0	No	0	0	0	No	0	0	0	No	0	0	0	No	0	0	0	No	0	0	0	No
AGAP001570	2R	6337959	6353991	+	AGAP001570	microtubule-associated protein tau	-	18	0	0	0	No	0	0	0	No	2	0	11.1111	No	0	0	0	No	0	0	0	No	0	0	0	No
AGAP029601	2R	6368122	6434813	+	AGAP029601	NA	-	65	0	0	0	No	0	0	0	No	4	1	6.15385	No	0	0	0	No	0	0	0	No	0	0	0	No
AGAP001584	2R	6478872	6479529	-	snRNP-U1-C	U1 small nuclear ribonucleoprotein C	-	8	0	0	0	No	0	0	0	No	1	1	12.5	No	1	1	12.5	No	0	0	0	No	0	0	0	No
AGAP001585	2R	6479830	6482286	+	AGAP001585	deoxynucleoside kinase	-	9	0	0	0	No	0	0	0	No	0	0	0	No	1	0	11.1111	No	0	0	0	No	0	0	0	No
AGAP001587	2R	6485732	6489508	-	VATI	V-type H+-transporting ATPase subunit I	-	65	0	0	0	No	0	0	0	No	7	1	10.7692	No	2	0	3.07692	No	0	0	0	No	0	0	0	No
AGAP001588	2R	6491877	6495408	-	AGAP001588	V-type H+-transporting ATPase subunit I	-	29	0	0	0	No	0	0	0	No	2	0	6.89655	No	2	0	6.89655	No	0	0	0	No	0	0	0	No
AGAP001589	2R	6496847	6498319	-	AGAP001589	Methylthioribose-1-phosphate isomerase	-	2	0	0	0	No	0	0	0	No	0	0	0	No	0	0	0	No	0	0	0	No	0	0	0	No
AGAP001594	2R	6556959	6559112	-	AGAP001594	NA	-	33	0	0	0	No	3	0	9.09091	No	2	0	6.06061	No	1	0	3.0303	No	1	0	3.0303	No	0	0	0	No
AGAP001595	2R	6560222	6560992	-	RpS29	40S ribosomal protein S29	-	1	0	0	0	No	1	0	100	Yes	0	0	0	No	0	0	0	No	1	0	100	Yes	0	0	0	No
AGAP001600	2R	6631784	6633758	-	AGAP001600	Ser/Thr protein phosphatase/nucleotidase	-	28	0	0	0	No	1	0	3.57143	No	0	0	0	No	2	1	7.14286	No	0	0	0	No	0	0	0	No
AGAP001601	2R	6634517	6636560	+	AGAP001601	Ser/Thr protein phosphatase/nucleotidase	-	32	0	0	0	No	3	0	9.375	No	5	1	15.625	No	6	1	18.75	No	0	0	0	No	3	0	9.375	No
AGAP001603	2R	6644506	6645923	-	AGAP001603	mitochondrial 18 kDa protein	-	8	0	0	0	No	1	0	12.5	No	0	0	0	No	1	0	12.5	No	0	0	0	No	1	0	12.5	No
AGAP001604	2R	6668522	6679508	+	AGAP001604	protein-tyrosine phosphatase	-	56	0	0	0	No	10	3	17.8571	No	2	1	3.57143	No	1	0	1.78571	No	3	1	5.35714	No	1	0	1.78571	No
AGAP001606	2R	6682561	6689161	+	AGAP001606	5-oxoprolinase (ATP-hydrolysing)	-	18	0	0	0	No	0	0	0	No	1	0	5.55556	No	0	0	0	No	0	0	0	No	0	0	0	No
AGAP001608	2R	6690022	6775824	-	AGAP001608	NA	-	101	0	0	0	No	0	0	0	No	13	0	12.8713	No	12	0	11.8812	No	0	0	0	No	0	0	0	No
AGAP001609	2R	6777110	6796100	-	AGAP001609	E3 ubiquitin-protein ligase MYLIP	-	13	0	0	0	No	0	0	0	No	2	0	15.3846	No	0	0	0	No	0	0	0	No	0	0	0	No
AGAP001610	2R	6804960	6809210	+	AGAP001610	NA	-	41	0	0	0	No	1	0	2.43902	No	0	0	0	No	4	0	9.7561	No	1	1	2.43902	No	7	1	17.0732	No
AGAP001613	2R	6816114	6818154	-	AGAP001613	NA	-	39	1	0	2.5641	No	0	0	0	No	6	1	15.3846	No	1	0	2.5641	No	3	0	7.69231	No	2	0	5.12821	No
AGAP001615	2R	6820554	6824818	-	AGAP001615	NA	-	4	0	0	0	No	0	0	0	No	0	0	0	No	0	0	0	No	0	0	0	No	1	1	25	Yes
AGAP001616	2R	6826009	6826714	-	AGAP001616	NA	-	26	0	0	0	No	1	0	3.84615	No	3	1	11.5385	No	2	0	7.69231	No	4	1	15.3846	No	4	0	15.3846	No
AGAP001617	2R	6827828	6831707	-	AGAP001617	Ras-related protein Rab-7A	-	13	0	0	0	No	0	0	0	No	1	0	7.69231	No	0	0	0	No	1	0	7.69231	No	0	0	0	No
AGAP001621	2R	6967708	6969761	+	AGAP001621	proline synthetase co-transcribed homolog	-	33	0	0	0	No	0	0	0	No	5	0	15.1515	No	1	0	3.0303	No	0	0	0	No	3	1	9.09091	No
AGAP001622	2R	6972959	6975072	+	AGAP001622	myosin light chain 5	-	9	0	0	0	No	0	0	0	No	0	0	0	No	0	0	0	No	0	0	0	No	0	0	0	No
AGAP001624	2R	6980525	6984171	+	AGAP001624	NA	-	27	0	0	0	No	1	0	3.7037	No	1	0	3.7037	No	1	0	3.7037	No	0	0	0	No	3	0	11.1111	No
AGAP001627	2R	7012407	7020397	+	AGAP001627	solute carrier family 7 (cationic amino acid transporter, y+ system)	-	33	2	0	6.06061	No	8	0	24.2424	Yes	5	0	15.1515	No	1	0	3.0303	No	11	0	33.3333	Yes	7	0	21.2121	Yes
AGAP001628	2R	7020401	7021910	-	AGAP001628	cystinosin homolog	-	3	0	0	0	No	0	0	0	No	0	0	0	No	1	1	33.3333	Yes	0	0	0	No	0	0	0	No
AGAP001629	2R	7023982	7025193	+	AGAP001629	NA	-	5	0	0	0	No	2	1	40	Yes	0	0	0	No	0	0	0	No	2	0	40	Yes	0	0	0	No
AGAP001630	2R	7025243	7026261	-	Tpi	Triosephosphate isomerase	-	9	0	0	0	No	0	0	0	No	0	0	0	No	0	0	0	No	0	0	0	No	1	0	11.1111	No
AGAP001633	2R	7152514	7189168	-	AGAP001633	NA	-	271	3	0	1.10701	No	21	1	7.74908	No	39	0	14.3911	No	39	0	14.3911	No	7	1	2.58303	No	8	0	2.95203	No
AGAP001635	2R	7210441	7214732	-	AGAP001635	sodium-coupled monocarboxylate transporter 2	-	1	0	0	0	No	0	0	0	No	1	1	100	Yes	1	1	100	Yes	0	0	0	No	0	0	0	No
AGAP001639	2R	7248223	7251832	+	AGAP001639	polyA-binding protein interacting protein	-	45	1	0	2.22222	No	8	0	17.7778	No	3	0	6.66667	No	1	0	2.22222	No	1	0	2.22222	No	4	0	8.88889	No
AGAP001645	2R	7266758	7271844	+	AGAP001645	RNA-binding protein FUS	-	21	0	0	0	No	1	0	4.7619	No	9	0	42.8571	Yes	2	0	9.52381	No	0	0	0	No	1	0	4.7619	No
AGAP001650	2R	7304076	7309565	+	AGAP001650	cation transport regulator-like protein 2	-	46	0	0	0	No	4	0	8.69565	No	11	1	23.913	Yes	2	1	4.34783	No	0	0	0	No	3	0	6.52174	No
AGAP001651	2R	7308971	7310674	-	Rpn9	26S proteasome 26S non-ATPase subunit N9	-	14	0	0	0	No	6	0	42.8571	Yes	8	0	57.1429	Yes	0	0	0	No	0	0	0	No	5	0	35.7143	Yes
AGAP001652	2R	7310996	7317770	-	AGAP001652	lipase	-	32	0	0	0	No	3	0	9.375	No	3	0	9.375	No	3	0	9.375	No	2	0	6.25	No	1	0	3.125	No
AGAP001653	2R	7320004	7323349	+	AGAP001653	NADH dehydrogenase (ubiquinone) Fe-S protein 1	-	36	2	0	5.55556	No	4	0	11.1111	No	1	0	2.77778	No	1	0	2.77778	No	1	0	2.77778	No	2	0	5.55556	No
AGAP001656	2R	7326477	7327395	-	AGAP001656	ribosomal RNA-processing protein 7	-	4	0	0	0	No	1	0	25	Yes	0	0	0	No	2	1	50	Yes	0	0	0	No	1	0	25	Yes
AGAP001662	2R	7609924	7631412	-	AGAP001662	NA	-	139	0	0	0	No	39	6	28.0576	Yes	0	0	0	No	3	1	2.15827	No	12	3	8.63309	No	9	1	6.47482	No
AGAP001676	2R	8001905	8003591	-	AGAP001676	actin, cytoplasmic	-	8	0	0	0	No	0	0	0	No	0	0	0	No	0	0	0	No	0	0	0	No	0	0	0	No
AGAP001677	2R	8052274	8057670	+	AGAP001677	NA	-	37	0	0	0	No	0	0	0	No	0	0	0	No	0	0	0	No	0	0	0	No	0	0	0	No
AGAP029568	2R	8058415	8166994	-	AGAP029568	NA	-	113	0	0	0	No	0	0	0	No	0	0	0	No	0	0	0	No	0	0	0	No	0	0	0	No
AGAP001681	2R	8217455	8221364	+	AGAP001681	ubiquitin conjugation factor E4 A	-	17	0	0	0	No	0	0	0	No	0	0	0	No	0	0	0	No	0	0	0	No	0	0	0	No
AGAP001682	2R	8221424	8222390	-	AGAP001682	mitochondrial inner membrane protease subunit 1	-	3	0	0	0	No	0	0	0	No	0	0	0	No	0	0	0	No	0	0	0	No	0	0	0	No
AGAP001683	2R	8242810	8443965	-	AGAP001683	calcium/calmodulin-dependent serine protein kinase	-	39	0	0	0	No	0	0	0	No	0	0	0	No	0	0	0	No	0	0	0	No	0	0	0	No
AGAP001686	2R	8447530	8448334	+	AGAP001686	U6 snRNA-associated Sm-like protein LSm1	-	3	0	0	0	No	0	0	0	No	0	0	0	No	0	0	0	No	0	0	0	No	0	0	0	No
AGAP001690	2R	8465599	8507940	+	AGAP001690	regulating synaptic membrane exocytosis protein 2	-	8	0	0	0	No	0	0	0	No	0	0	0	No	0	0	0	No	1	0	12.5	No	0	0	0	No
AGAP001694	2R	8673915	8679361	+	Exo4	exocyst complex component 4	-	29	0	0	0	No	0	0	0	No	0	0	0	No	0	0	0	No	0	0	0	No	0	0	0	No
AGAP001697	2R	8779102	8780122	-	AGAP001697	20S proteasome subunit beta 3	-	6	0	0	0	No	0	0	0	No	0	0	0	No	0	0	0	No	1	0	16.6667	No	0	0	0	No
AGAP001699	2R	8781985	8790785	+	AGAP001699	fatty-acid amide hydrolase 2	-	38	0	0	0	No	1	0	2.63158	No	0	0	0	No	0	0	0	No	0	0	0	No	1	0	2.63158	No
AGAP001700	2R	8791330	8800265	-	AGAP001700	translational activator GCN1	-	87	0	0	0	No	16	1	18.3908	No	0	0	0	No	0	0	0	No	8	0	9.1954	No	20	1	22.9885	Yes
AGAP001701	2R	8800518	8801163	-	AGAP001701	Small ubiquitin-related modifier	-	12	0	0	0	No	0	0	0	No	0	0	0	No	0	0	0	No	1	0	8.33333	No	0	0	0	No
AGAP001703	2R	8805540	8806429	-	AGAP001703	AP-2 complex subunit sigma	-	16	0	0	0	No	2	0	12.5	No	0	0	0	No	0	0	0	No	1	0	6.25	No	3	0	18.75	No
AGAP001704	2R	8806923	8808463	+	AGAP001704	isopentenyl-diphosphate delta-isomerase	-	2	0	0	0	No	0	0	0	No	0	0	0	No	0	0	0	No	0	0	0	No	0	0	0	No
AGAP001706	2R	8826882	8831817	+	AGAP001706	NA	-	55	0	0	0	No	2	0	3.63636	No	0	0	0	No	0	0	0	No	4	0	7.27273	No	2	0	3.63636	No
AGAP001707	2R	8840035	8844319	+	AGAP001707	NA	-	35	0	0	0	No	0	0	0	No	2	0	5.71429	No	0	0	0	No	1	0	2.85714	No	3	0	8.57143	No
AGAP001710	2R	8850545	8857906	-	AGAP001710	PAX-interacting protein 1	-	1	0	0	0	No	0	0	0	No	0	0	0	No	0	0	0	No	0	0	0	No	0	0	0	No
AGAP001711	2R	8858256	8859760	+	AGAP001711	NADH dehydrogenase (ubiquinone) Fe-S protein 8	-	17	0	0	0	No	0	0	0	No	0	0	0	No	0	0	0	No	0	0	0	No	0	0	0	No
AGAP001712	2R	8859258	8860220	-	AGAP001712	actin related protein 2/3 complex, subunit 3	-	7	0	0	0	No	1	0	14.2857	No	0	0	0	No	0	0	0	No	1	0	14.2857	No	1	0	14.2857	No
AGAP001713	2R	8862946	8877405	+	AGAP001713	stearoyl-CoA desaturase (delta-9 desaturase)	-	61	0	0	0	No	1	0	1.63934	No	1	0	1.63934	No	0	0	0	No	7	0	11.4754	No	2	0	3.27869	No
AGAP001718	2R	8919553	8920874	-	AGAP001718	NA	-	20	0	0	0	No	4	0	20	No	0	0	0	No	0	0	0	No	1	0	5	No	4	0	20	No
AGAP001719	2R	8921798	8923444	+	AGAP001719	NA	-	10	0	0	0	No	1	0	10	No	0	0	0	No	0	0	0	No	2	0	20	No	1	0	10	No
AGAP001721	2R	8925598	8927708	+	AGAP001721	translocon-associated protein subunit alpha	-	36	0	0	0	No	8	0	22.2222	Yes	0	0	0	No	0	0	0	No	1	0	2.77778	No	8	0	22.2222	Yes
AGAP001724	2R	8933814	8936243	-	Sply	sphingosine-1-phosphate lyase	-	31	0	0	0	No	7	0	22.5806	Yes	0	0	0	No	0	0	0	No	1	0	3.22581	No	7	0	22.5806	Yes
AGAP013510	2R	9038194	9039257	+	AGAP013510	NA	-	41	0	0	0	No	2	1	4.87805	No	1	0	2.43902	No	0	0	0	No	3	1	7.31707	No	10	4	24.3902	Yes
AGAP001730	2R	9045750	9067187	-	AGAP001730	cyclin G2	-	26	0	0	0	No	0	0	0	No	1	0	3.84615	No	0	0	0	No	0	0	0	No	2	0	7.69231	No
AGAP001731	2R	9069189	9083494	+	AGAP001731	F-box protein 11	-	25	0	0	0	No	3	0	12	No	3	0	12	No	0	0	0	No	1	0	4	No	2	0	8	No
AGAP001734	2R	9093431	9096376	+	AGAP001734	nicastrin	-	40	0	0	0	No	3	0	7.5	No	1	0	2.5	No	0	0	0	No	1	0	2.5	No	9	0	22.5	Yes
AGAP001736	2R	9098059	9099638	-	AGAP001736	histone deacetylase 11	-	1	0	0	0	No	0	0	0	No	0	0	0	No	0	0	0	No	0	0	0	No	0	0	0	No
AGAP001737	2R	9099747	9102059	-	AGAP001737	adenylyltransferase and sulfurtransferase MOCS3 Molybdopterin-synthase adenylyltransferase Molybdopterin-synthase sulfurtransferase	-	34	0	0	0	No	0	0	0	No	0	0	0	No	0	0	0	No	3	0	8.82353	No	10	3	29.4118	Yes
AGAP001738	2R	9102163	9103618	+	mRpL1	39S ribosomal protein L1, mitochondrial	-	29	0	0	0	No	1	0	3.44828	No	3	0	10.3448	No	0	0	0	No	2	0	6.89655	No	7	2	24.1379	Yes
AGAP029583	2R	9103788	9126257	+	AGAP029583	NA	-	62	0	0	0	No	8	2	12.9032	No	0	0	0	No	0	0	0	No	6	1	9.67742	No	12	4	19.3548	No
AGAP001743	2R	9203156	9237631	-	AGAP001743	estrogen-related receptor ERR	-	45	0	0	0	No	0	0	0	No	0	0	0	No	0	0	0	No	6	0	13.3333	No	19	0	42.2222	Yes
AGAP001744	2R	9238611	9240389	+	AGAP001744	cytochrome c oxidase assembly protein subunit 15	-	9	0	0	0	No	0	0	0	No	0	0	0	No	0	0	0	No	2	0	22.2222	Yes	3	0	33.3333	Yes
AGAP001745	2R	9240500	9243772	-	Rpn2	26S proteasome 26S non-ATPase subunit N2	-	74	0	0	0	No	0	0	0	No	0	0	0	No	0	0	0	No	10	0	13.5135	No	11	0	14.8649	No
AGAP001746	2R	9244664	9246446	-	AGAP001746	NA	-	18	0	0	0	No	0	0	0	No	0	0	0	No	0	0	0	No	4	0	22.2222	Yes	2	0	11.1111	No
AGAP001747	2R	9246947	9253764	+	AGAP001747	Ubiquitin domain-containing protein	-	47	0	0	0	No	0	0	0	No	0	0	0	No	0	0	0	No	10	0	21.2766	Yes	9	0	19.1489	No
AGAP001749	2R	9284344	9285666	+	AGAP001749	Stromal cell-derived factor 2	-	25	0	0	0	No	0	0	0	No	0	0	0	No	0	0	0	No	4	1	16	No	8	0	32	Yes
AGAP001751	2R	9305752	9397954	+	AGAP001751	Oxidation resistance protein	-	98	0	0	0	No	3	0	3.06122	No	0	0	0	No	0	0	0	No	22	0	22.449	Yes	28	0	28.5714	Yes
AGAP001752	2R	9410445	9443071	-	AGAP001752	SNF related kinase	-	6	0	0	0	No	1	0	16.6667	No	0	0	0	No	0	0	0	No	1	0	16.6667	No	3	0	50	Yes
AGAP001754	2R	9446528	9460299	+	AGAP001754	nucleoprotein TPR	-	44	0	0	0	No	8	2	18.1818	No	0	0	0	No	0	0	0	No	13	2	29.5455	Yes	16	2	36.3636	Yes
AGAP001757	2R	9466481	9478865	-	AGAP001757	NA	-	79	0	0	0	No	9	0	11.3924	No	0	0	0	No	0	0	0	No	36	7	45.5696	Yes	49	8	62.0253	Yes
AGAP001759	2R	9479330	9483291	+	AGAP001759	protein transport protein SEC23	-	33	0	0	0	No	4	0	12.1212	No	0	0	0	No	0	0	0	No	12	0	36.3636	Yes	12	0	36.3636	Yes
AGAP001760	2R	9483432	9485151	-	AGAP001760	protein phosphatase 3, regulatory subunit	-	12	0	0	0	No	1	0	8.33333	No	0	0	0	No	0	0	0	No	5	0	41.6667	Yes	1	0	8.33333	No
AGAP001762	2R	9486754	9493907	+	APG9	autophagy related gene	-	63	0	0	0	No	2	0	3.1746	No	0	0	0	No	0	0	0	No	18	1	28.5714	Yes	20	1	31.746	Yes
AGAP001761	2R	9497142	9511895	-	AGAP001761	ceramide synthetase	-	21	0	0	0	No	1	0	4.7619	No	0	0	0	No	0	0	0	No	2	0	9.52381	No	8	1	38.0952	Yes
AGAP001763	2R	9514431	9529284	+	Fatp	fatty acid transporter protein 1	-	5	0	0	0	No	0	0	0	No	0	0	0	No	0	0	0	No	0	0	0	No	0	0	0	No
AGAP001765	2R	9531165	9536605	-	AGAP001765	golgin subfamily A member 1	-	6	0	0	0	No	2	0	33.3333	Yes	0	0	0	No	0	0	0	No	0	0	0	No	4	1	66.6667	Yes
AGAP001768	2R	9687319	9688663	-	GILT2	gamma-interferon-inducible lysosomal thiol reductase	-	5	0	0	0	No	3	2	60	Yes	0	0	0	No	0	0	0	No	1	1	20	No	1	1	20	No
AGAP001775	2R	10155483	10165114	-	ABCC2	ATP-binding cassette transporter (ABC transporter) family C member 2	ABC transporters	29	0	0	0	No	0	0	0	No	0	0	0	No	0	0	0	No	5	0	17.2414	No	10	0	34.4828	Yes
AGAP001777	2R	10172462	10177055	+	ABCC1	ATP-binding cassette transporter (ABC transporter) family C member 1	ABC transporters	9	0	0	0	No	0	0	0	No	0	0	0	No	0	0	0	No	2	1	22.2222	Yes	2	1	22.2222	Yes
AGAP001778	2R	10178042	10179205	-	AGAP001778	NA	-	18	0	0	0	No	0	0	0	No	0	0	0	No	0	0	0	No	4	1	22.2222	Yes	5	1	27.7778	Yes
AGAP001780	2R	10216145	10230335	+	AGAP001780	E3 ubiquitin-protein ligase EDD1	-	106	0	0	0	No	6	1	5.66038	No	0	0	0	No	0	0	0	No	32	4	30.1887	Yes	38	8	35.8491	Yes
AGAP001782	2R	10281825	10308627	-	AGAP001782	NA	-	21	0	0	0	No	2	0	9.52381	No	0	0	0	No	0	0	0	No	4	0	19.0476	No	13	2	61.9048	Yes
AGAP001783	2R	10312921	10332387	+	AGAP001783	microtubule-severing ATPase	-	5	0	0	0	No	0	0	0	No	0	0	0	No	0	0	0	No	1	0	20	No	2	0	40	Yes
AGAP001786	2R	10351376	10458861	+	AGAP001786	AT-rich interactive domain-containing protein 1	-	110	0	0	0	No	0	0	0	No	5	0	4.54545	No	0	0	0	No	12	3	10.9091	No	33	4	30	Yes
AGAP001787	2R	10479869	10481936	+	AGAP001787	NA	-	1	0	0	0	No	0	0	0	No	0	0	0	No	0	0	0	No	0	0	0	No	1	0	100	Yes
AGAP001788	2R	10482019	10483314	-	AGAP001788	M-type 9 protein	-	8	0	0	0	No	0	0	0	No	1	0	12.5	No	0	0	0	No	1	1	12.5	No	3	1	37.5	Yes
AGAP001791	2R	10498642	10517390	+	Nep2	neprilysin, neutral endopeptidase 2	-	73	0	0	0	No	3	0	4.10959	No	2	0	2.73973	No	0	0	0	No	11	0	15.0685	No	25	0	34.2466	Yes
AGAP001792	2R	10518011	10520280	-	AGAP001792	NA	-	26	0	0	0	No	1	0	3.84615	No	0	0	0	No	0	0	0	No	4	0	15.3846	No	9	0	34.6154	Yes
AGAP001794	2R	10524302	10529446	-	AGAP001794	NA	-	15	0	0	0	No	0	0	0	No	0	0	0	No	0	0	0	No	2	1	13.3333	No	2	1	13.3333	No
AGAP001795	2R	10529935	10531520	+	AGAP001795	mortality factor 4-like protein 1	-	13	0	0	0	No	0	0	0	No	0	0	0	No	0	0	0	No	4	0	30.7692	Yes	7	0	53.8462	Yes
AGAP001797	2R	10541384	10585913	+	AGAP001797	Tropomyosin 1	-	267	0	0	0	No	2	0	0.749064	No	3	0	1.1236	No	0	0	0	No	31	0	11.6105	No	88	1	32.9588	Yes
AGAP001799	2R	10591413	10597071	+	AGAP001799	tropomyosin 1	-	24	0	0	0	No	0	0	0	No	1	0	4.16667	No	0	0	0	No	6	0	25	Yes	8	0	33.3333	Yes
AGAP001800	2R	10598690	10608452	+	AGAP001800	Synaptotagmin	-	26	0	0	0	No	1	0	3.84615	No	1	0	3.84615	No	0	0	0	No	6	0	23.0769	Yes	13	0	50	Yes
AGAP001802	2R	10609793	10615620	+	AGAP001802	mitofusin	-	86	0	0	0	No	0	0	0	No	1	0	1.16279	No	0	0	0	No	8	0	9.30233	No	20	0	23.2558	Yes
AGAP001804	2R	10617750	10620802	+	Nmt	N-myristoyl transferase	-	59	0	0	0	No	0	0	0	No	0	0	0	No	0	0	0	No	7	0	11.8644	No	20	3	33.8983	Yes
AGAP001805	2R	10621228	10623450	-	RpL13	60S ribosomal protein L13	-	5	0	0	0	No	0	0	0	No	0	0	0	No	0	0	0	No	4	0	80	Yes	3	0	60	Yes
AGAP001806	2R	10771840	10785393	+	AGAP001806	NA	-	7	0	0	0	No	0	0	0	No	0	0	0	No	0	0	0	No	1	0	14.2857	No	3	0	42.8571	Yes
AGAP001810	2R	10841634	10844181	-	AGAP001810	DnaJ homolog subfamily B	-	23	0	0	0	No	1	0	4.34783	No	1	0	4.34783	No	0	0	0	No	0	0	0	No	4	0	17.3913	No
AGAP001814	2R	10859312	10865032	+	AGAP001814	cytosolic carboxypeptidase 6	-	20	0	0	0	No	1	0	5	No	0	0	0	No	0	0	0	No	1	0	5	No	8	0	40	Yes
AGAP001813	2R	10860116	10862659	-	AGAP001813	Histone H3	-	15	0	0	0	No	1	0	6.66667	No	0	0	0	No	0	0	0	No	1	0	6.66667	No	4	0	26.6667	Yes
AGAP001817	2R	10867621	10868082	+	AGAP001817	NA	-	1	0	0	0	No	0	0	0	No	0	0	0	No	0	0	0	No	0	0	0	No	0	0	0	No
AGAP001819	2R	10869932	10870919	+	AGAP001819	NA	-	22	0	0	0	No	0	0	0	No	0	0	0	No	0	0	0	No	0	0	0	No	5	0	22.7273	Yes
AGAP001820	2R	10870934	10886197	-	AGAP001820	TATA-binding protein-associated factor	-	8	0	0	0	No	0	0	0	No	0	0	0	No	0	0	0	No	0	0	0	No	5	1	62.5	Yes
AGAP001823	2R	10902267	10903524	-	VATG	V-type H+-transporting ATPase subunit G	-	15	0	0	0	No	2	0	13.3333	No	1	0	6.66667	No	2	0	13.3333	No	0	0	0	No	6	0	40	Yes
AGAP001826	2R	11116762	11129381	-	Lp	lipophorin	-	131	0	0	0	No	0	0	0	No	0	0	0	No	0	0	0	No	0	0	0	No	0	0	0	No
AGAP001827	2R	11265311	11269057	-	AGAP001827	hypoxia up-regulated 1	-	66	0	0	0	No	0	0	0	No	0	0	0	No	0	0	0	No	0	0	0	No	0	0	0	No
AGAP001828	2R	11273254	11281846	-	AGAP001828	NA	-	5	0	0	0	No	0	0	0	No	0	0	0	No	0	0	0	No	0	0	0	No	0	0	0	No
AGAP001859	2R	11504749	11506640	+	AGAP001859	DnaJ homolog subfamily B member 14	-	19	0	0	0	No	0	0	0	No	0	0	0	No	0	0	0	No	0	0	0	No	3	1	15.7895	No
AGAP001865	2R	11622216	11623103	-	mRpL17	39S ribosomal protein L17, mitochondrial	-	9	0	0	0	No	0	0	0	No	0	0	0	No	0	0	0	No	0	0	0	No	2	0	22.2222	Yes
AGAP001866	2R	11623551	11690434	+	AGAP001866	NA	-	65	0	0	0	No	0	0	0	No	0	0	0	No	0	0	0	No	0	0	0	No	3	0	4.61538	No
AGAP001867	2R	11691761	11698819	+	AGAP001867	mitogen-activated protein kinase kinase 7	-	34	0	0	0	No	0	0	0	No	0	0	0	No	0	0	0	No	0	0	0	No	3	0	8.82353	No
AGAP001870	2R	11701509	11717137	-	AGAP001870	solute carrier family 7 (L-type amino acid transporter), member 9	-	21	0	0	0	No	0	0	0	No	0	0	0	No	0	0	0	No	0	0	0	No	0	0	0	No
AGAP001872	2R	11735440	11738881	-	AGAP001872	U3 small nucleolar RNA-associated protein 19	-	22	0	0	0	No	0	0	0	No	0	0	0	No	0	0	0	No	0	0	0	No	0	0	0	No
AGAP001873	2R	11741627	11745473	-	AGAP001873	NA	-	30	0	0	0	No	0	0	0	No	0	0	0	No	0	0	0	No	0	0	0	No	0	0	0	No
AGAP001874	2R	11749194	11777977	-	AGAP001874	Ras-related protein Rap-1A	-	21	0	0	0	No	0	0	0	No	0	0	0	No	0	0	0	No	0	0	0	No	0	0	0	No
AGAP001877	2R	11778717	11796376	-	AGAP001877	NA	-	3	0	0	0	No	0	0	0	No	0	0	0	No	0	0	0	No	0	0	0	No	0	0	0	No
AGAP001878	2R	11797323	11798213	+	AGAP001878	peptide alpha-N-acetyltransferase	-	1	0	0	0	No	0	0	0	No	0	0	0	No	0	0	0	No	0	0	0	No	0	0	0	No
AGAP001879	2R	11798220	11800592	-	AGAP001879	pre-mRNA-splicing factor CLF1	-	6	0	0	0	No	0	0	0	No	0	0	0	No	0	0	0	No	0	0	0	No	0	0	0	No
AGAP013102	2R	11822409	11823412	-	mRpS12	28S ribosomal protein S12, mitochondrial	-	3	0	0	0	No	0	0	0	No	0	0	0	No	0	0	0	No	0	0	0	No	1	0	33.3333	Yes
AGAP012984	2R	11826671	11829967	+	AGAP012984	Protease m1 zinc metalloprotease	-	35	0	0	0	No	0	0	0	No	0	0	0	No	0	0	0	No	0	0	0	No	9	1	25.7143	Yes
AGAP001881	2R	11833852	11837198	+	AGAP001881	protease m1 zinc metalloprotease	-	57	0	0	0	No	4	1	7.01754	No	0	0	0	No	0	0	0	No	0	0	0	No	17	4	29.8246	Yes
AGAP001882	2R	11837734	11852904	-	AGAP001882	E3 ubiquitin-protein ligase NRDP1	-	11	0	0	0	No	0	0	0	No	0	0	0	No	0	0	0	No	0	0	0	No	2	0	18.1818	No
AGAP001883	2R	11855014	11861123	+	AGAP001883	ELAV (embryonic lethal, abnormal vision Drosophila)-like	-	6	0	0	0	No	0	0	0	No	0	0	0	No	0	0	0	No	0	0	0	No	1	0	16.6667	No
AGAP001884	2R	11882021	11885600	-	AGAP001884	fumarate hydratase, class II	-	25	0	0	0	No	1	0	4	No	0	0	0	No	0	0	0	No	0	0	0	No	7	0	28	Yes
AGAP001886	2R	11887195	11905445	-	AGAP001886	NA	-	54	0	0	0	No	0	0	0	No	0	0	0	No	1	0	1.85185	No	1	1	1.85185	No	12	1	22.2222	Yes
AGAP001888	2R	11907700	11910024	-	AGAP001888	Alpha-(1,6)-fucosyltransferase	-	22	0	0	0	No	0	0	0	No	0	0	0	No	0	0	0	No	0	0	0	No	3	0	13.6364	No
AGAP001889	2R	11911870	11912392	-	AGAP001889	NA	-	14	0	0	0	No	0	0	0	No	0	0	0	No	0	0	0	No	0	0	0	No	5	0	35.7143	Yes
AGAP001890	2R	11913002	11913864	+	AGAP001890	NA	-	17	0	0	0	No	3	1	17.6471	No	0	0	0	No	0	0	0	No	1	0	5.88235	No	6	1	35.2941	Yes
AGAP001891	2R	11913820	11916521	-	AGAP001891	arrestin domain-containing protein 3	-	4	0	0	0	No	0	0	0	No	0	0	0	No	0	0	0	No	0	0	0	No	0	0	0	No
AGAP001892	2R	11917629	11919364	+	AGAP001892	arrestin domain-containing protein 3	-	1	0	0	0	No	1	0	100	Yes	0	0	0	No	0	0	0	No	0	0	0	No	1	0	100	Yes
AGAP001894	2R	11923302	11926819	+	AGAP001894	arrestin domain-containing protein 3	-	13	0	0	0	No	0	0	0	No	0	0	0	No	0	0	0	No	1	0	7.69231	No	5	1	38.4615	Yes
AGAP001895	2R	11928232	11948137	-	AGAP001895	F-box and leucine-rich repeat protein 10/11	-	1	0	0	0	No	0	0	0	No	0	0	0	No	0	0	0	No	0	0	0	No	0	0	0	No
AGAP001896	2R	11948396	11949914	-	AGAP001896	NA	-	2	0	0	0	No	0	0	0	No	0	0	0	No	0	0	0	No	1	0	50	Yes	1	0	50	Yes
AGAP001898	2R	11953826	11955037	-	mRpL44	39S ribosomal protein L44, mitochondrial	-	14	0	0	0	No	0	0	0	No	0	0	0	No	0	0	0	No	0	0	0	No	7	2	50	Yes
AGAP001899	2R	11955660	11963760	-	AGAP001899	fatty acid synthase, animal type	-	73	0	0	0	No	0	0	0	No	0	0	0	No	0	0	0	No	1	0	1.36986	No	35	1	47.9452	Yes
AGAP001901	2R	11967255	11971280	+	AGAP001901	DNA helicase MCM9	-	6	0	0	0	No	0	0	0	No	0	0	0	No	0	0	0	No	0	0	0	No	4	0	66.6667	Yes
AGAP001902	2R	11971531	11975163	-	Rheb	GTP-binding protein Rheb	-	45	0	0	0	No	1	0	2.22222	No	0	0	0	No	0	0	0	No	1	0	2.22222	No	23	0	51.1111	Yes
AGAP001903	2R	11975823	11977806	+	Mdh2	NAD-dependent malate dehydrogenase	-	10	0	0	0	No	0	0	0	No	0	0	0	No	0	0	0	No	0	0	0	No	2	0	20	No
AGAP001905	2R	11978382	11987819	+	AGAP001905	zinc finger RNA-binding protein	-	27	0	0	0	No	0	0	0	No	0	0	0	No	0	0	0	No	0	0	0	No	8	0	29.6296	Yes
AGAP001907	2R	11993112	12000666	+	AGAP001907	NA	-	1	0	0	0	No	0	0	0	No	0	0	0	No	0	0	0	No	0	0	0	No	1	0	100	Yes
AGAP001909	2R	12006430	12009428	+	AGAP001909	NA	-	1	0	0	0	No	0	0	0	No	0	0	0	No	0	0	0	No	0	0	0	No	0	0	0	No
AGAP001911	2R	12011655	12012730	+	RpL6	60S ribosomal protein L6	-	2	0	0	0	No	2	0	100	Yes	1	0	50	Yes	1	0	50	Yes	1	0	50	Yes	2	0	100	Yes
AGAP001914	2R	12025704	12027590	+	AGAP001914	cell division cycle protein 37	-	38	0	0	0	No	1	0	2.63158	No	0	0	0	No	0	0	0	No	0	0	0	No	7	0	18.4211	No
AGAP001918	2R	12095512	12097245	+	AGAP001918	microfibrillar-associated protein 1	-	3	0	0	0	No	0	0	0	No	0	0	0	No	0	0	0	No	0	0	0	No	1	0	33.3333	Yes
AGAP001919	2R	12097943	12099925	+	AGAP001919	protein disulfide-isomerase A6	-	39	0	0	0	No	0	0	0	No	0	0	0	No	0	0	0	No	0	0	0	No	14	0	35.8974	Yes
AGAP001923	2R	12104371	12107513	+	AGAP001923	solute carrier family 38 (sodium-coupled neutral amino acid transporter)	-	1	0	0	0	No	0	0	0	No	0	0	0	No	0	0	0	No	0	0	0	No	0	0	0	No
AGAP001928	2R	12378986	12382914	-	AGAP001928	nucleosome assembly protein 1-like 1	-	73	0	0	0	No	1	0	1.36986	No	0	0	0	No	0	0	0	No	1	0	1.36986	No	14	0	19.1781	No
AGAP001930	2R	12389830	12398506	+	AGAP001930	heterogeneous nuclear ribonucleoprotein 27C	-	153	0	0	0	No	0	0	0	No	2	0	1.30719	No	0	0	0	No	0	0	0	No	24	0	15.6863	No
AGAP001933	2R	12424563	12427370	+	AGAP001933	kinase	-	3	0	0	0	No	0	0	0	No	0	0	0	No	0	0	0	No	0	0	0	No	0	0	0	No
AGAP001935	2R	12600857	12624387	+	AGAP001935	NA	-	14	0	0	0	No	0	0	0	No	0	0	0	No	0	0	0	No	0	0	0	No	0	0	0	No
AGAP001936	2R	12644796	12665612	+	AGAP001936	phosphatidylinositol phospholipase C, beta	-	37	0	0	0	No	0	0	0	No	0	0	0	No	0	0	0	No	0	0	0	No	5	0	13.5135	No
AGAP001937	2R	12670179	12671299	-	mRpL33	39S ribosomal protein L33, mitochondrial	-	2	0	0	0	No	0	0	0	No	0	0	0	No	0	0	0	No	0	0	0	No	0	0	0	No
AGAP001938	2R	12671583	12673939	+	AGAP001938	bifunctional lysine-specific demethylase and histidyl-hydroxylase NO66	-	9	0	0	0	No	0	0	0	No	0	0	0	No	0	0	0	No	0	0	0	No	2	1	22.2222	Yes
AGAP013214	2R	12674679	12677513	+	AGAP013214	NA	-	21	0	0	0	No	0	0	0	No	0	0	0	No	0	0	0	No	0	0	0	No	5	0	23.8095	Yes
AGAP001939	2R	12677578	12680051	-	AGAP001939	maltase	-	15	0	0	0	No	0	0	0	No	0	0	0	No	0	0	0	No	0	0	0	No	0	0	0	No
AGAP001940	2R	12680160	12680777	+	AGAP001940	NA	-	11	0	0	0	No	0	0	0	No	2	1	18.1818	No	0	0	0	No	0	0	0	No	4	0	36.3636	Yes
AGAP001941	2R	12681098	12682954	+	AGAP001941	phosphatidic acid phosphatase type 2 domain-containing protein 1B	-	31	0	0	0	No	0	0	0	No	0	0	0	No	0	0	0	No	1	0	3.22581	No	8	3	25.8065	Yes
AGAP001942	2R	12682472	12683927	-	AGAP001942	NA	-	9	0	0	0	No	0	0	0	No	0	0	0	No	0	0	0	No	0	0	0	No	2	1	22.2222	Yes
AGAP001943	2R	12684515	12690361	-	AGAP001943	NA	-	36	0	0	0	No	1	0	2.77778	No	0	0	0	No	0	0	0	No	1	1	2.77778	No	17	5	47.2222	Yes
AGAP001944	2R	12692620	12717413	+	AGAP001944	F-box and WD-40 domain protein 1/11	-	12	0	0	0	No	0	0	0	No	0	0	0	No	0	0	0	No	1	0	8.33333	No	9	0	75	Yes
AGAP001945	2R	12720850	12724816	-	AGAP001945	Uncharacterized protein CG12001	-	16	0	0	0	No	1	0	6.25	No	4	0	25	Yes	1	0	6.25	No	3	0	18.75	No	6	0	37.5	Yes
AGAP001946	2R	12726312	12727124	-	AGAP001946	NA	-	4	0	0	0	No	0	0	0	No	0	0	0	No	0	0	0	No	0	0	0	No	3	0	75	Yes
AGAP001947	2R	12727171	12743008	-	AGAP001947	tankyrase	-	2	0	0	0	No	0	0	0	No	0	0	0	No	0	0	0	No	0	0	0	No	2	0	100	Yes
AGAP001951	2R	12778938	12780479	-	AGAP001951	butyryl-CoA dehydrogenase	-	21	0	0	0	No	0	0	0	No	0	0	0	No	0	0	0	No	0	0	0	No	5	1	23.8095	Yes
AGAP001953	2R	12782818	12796604	+	AGAP001953	TBC1 domain family, member 10A	-	76	0	0	0	No	0	0	0	No	0	0	0	No	0	0	0	No	3	0	3.94737	No	37	0	48.6842	Yes
AGAP001955	2R	12802213	12808232	+	AGAP001955	N-acetylglucosaminylphosphatidylinositol deacetylase	-	29	0	0	0	No	1	0	3.44828	No	0	0	0	No	0	0	0	No	1	0	3.44828	No	3	1	10.3448	No
AGAP001956	2R	12803734	12805105	-	AGAP001956	Niemann-Pick Type C-2	Insecticide binding	11	0	0	0	No	0	0	0	No	0	0	0	No	0	0	0	No	0	0	0	No	0	0	0	No
AGAP013106	2R	12805987	12806680	-	AGAP013106	Niemann-Pick Type C-2	Insecticide binding	14	0	0	0	No	1	1	7.14286	No	0	0	0	No	0	0	0	No	1	1	7.14286	No	2	2	14.2857	No
AGAP001957	2R	12809543	12829007	+	AGAP001957	phosphatidylinositol transfer protein, beta	-	19	0	0	0	No	0	0	0	No	0	0	0	No	0	0	0	No	0	0	0	No	4	1	21.0526	Yes
AGAP001958	2R	12836580	12840281	-	CRY1	cryptochrome 1	-	57	0	0	0	No	3	0	5.26316	No	2	0	3.50877	No	1	0	1.75439	No	1	0	1.75439	No	15	0	26.3158	Yes
AGAP001959	2R	12841068	12843396	+	AGAP001959	secernin	-	23	0	0	0	No	2	0	8.69565	No	0	0	0	No	0	0	0	No	0	0	0	No	5	1	21.7391	Yes
AGAP001966	2R	12979630	12982248	-	AGAP001966	sodium-coupled monocarboxylate transporter 1	-	35	0	0	0	No	0	0	0	No	0	0	0	No	0	0	0	No	1	0	2.85714	No	5	0	14.2857	No
AGAP013429	2R	12982942	12985167	-	AGAP013429	sodium-coupled monocarboxylate transporter 1	-	17	0	0	0	No	2	0	11.7647	No	0	0	0	No	0	0	0	No	0	0	0	No	0	0	0	No
AGAP001971	2R	12994466	12999278	+	AGAP001971	Polyubiquitin-C	-	10	0	0	0	No	1	0	10	No	0	0	0	No	0	0	0	No	0	0	0	No	1	0	10	No
AGAP001973	2R	13002445	13003902	+	Prosalpha7	26S proteasome alpha 7 subunit	-	9	0	0	0	No	0	0	0	No	0	0	0	No	0	0	0	No	1	0	11.1111	No	1	0	11.1111	No
AGAP001975	2R	13017723	13018831	-	AGAP001975	Protein SYS1 homolog	-	4	0	0	0	No	0	0	0	No	0	0	0	No	0	0	0	No	0	0	0	No	0	0	0	No
AGAP001976	2R	13018942	13020014	+	AGAP001976	Archease	-	10	0	0	0	No	1	0	10	No	0	0	0	No	0	0	0	No	0	0	0	No	0	0	0	No
AGAP001978	2R	13020732	13042812	+	AGAP001978	NA	-	4	0	0	0	No	1	0	25	Yes	0	0	0	No	0	0	0	No	0	0	0	No	1	0	25	Yes
AGAP001979	2R	13047591	13085343	-	SCRASP3	Class A Scavenger Receptor (SRCR domain) with Serine Protease domain.	-	63	0	0	0	No	2	0	3.1746	No	0	0	0	No	0	0	0	No	0	0	0	No	0	0	0	No
AGAP001980	2R	13087482	13092836	-	AGAP001980	NA	-	18	0	0	0	No	1	0	5.55556	No	0	0	0	No	0	0	0	No	0	0	0	No	0	0	0	No
AGAP001981	2R	13098151	13110036	-	AGAP001981	NA	-	15	0	0	0	No	1	0	6.66667	No	0	0	0	No	0	0	0	No	0	0	0	No	0	0	0	No
AGAP013061	2R	13124404	13130560	-	AGAP013061	NA	-	18	0	0	0	No	2	0	11.1111	No	0	0	0	No	0	0	0	No	0	0	0	No	1	0	5.55556	No
AGAP013533	2R	13138062	13145420	-	AGAP013533	NA	-	17	0	0	0	No	3	0	17.6471	No	0	0	0	No	0	0	0	No	2	0	11.7647	No	3	0	17.6471	No
AGAP001986	2R	13187296	13208622	+	AGAP001986	nuclear protein localization protein 4 homolog	-	13	0	0	0	No	3	0	23.0769	Yes	0	0	0	No	0	0	0	No	0	0	0	No	1	0	7.69231	No
AGAP001989	2R	13210284	13211226	+	AGAP001989	NA	-	3	0	0	0	No	1	0	33.3333	Yes	0	0	0	No	0	0	0	No	2	0	66.6667	Yes	1	0	33.3333	Yes
AGAP013039	2R	13212099	13237341	+	AGAP013039	NA	-	1	0	0	0	No	0	0	0	No	0	0	0	No	0	0	0	No	0	0	0	No	0	0	0	No
AGAP001993	2R	13234706	13237607	-	AGAP001993	RNA-binding protein Musashi	-	1	0	0	0	No	0	0	0	No	0	0	0	No	0	0	0	No	0	0	0	No	0	0	0	No
AGAP001994	2R	13315691	13318196	+	AGAP001994	SWI/SNF-related matrix-associated actin-dependent regulator of chromatin subfamily	-	2	0	0	0	No	0	0	0	No	0	0	0	No	0	0	0	No	0	0	0	No	0	0	0	No
AGAP001995	2R	13318400	13319597	-	Prosalpha2	26S proteasome alpha 2 subunit	-	14	0	0	0	No	0	0	0	No	0	0	0	No	0	0	0	No	0	0	0	No	1	0	7.14286	No
AGAP001996	2R	13319935	13320974	+	AGAP001996	beta-sarcoglycan	-	3	0	0	0	No	0	0	0	No	0	0	0	No	0	0	0	No	0	0	0	No	0	0	0	No
AGAP001997	2R	13321240	13322751	-	AGAP001997	interleukin enhancer-binding factor	-	15	0	0	0	No	0	0	0	No	0	0	0	No	0	0	0	No	0	0	0	No	0	0	0	No
AGAP001998	2R	13322900	13323616	-	mRpS10	28S ribosomal protein S10, mitochondrial	-	9	0	0	0	No	0	0	0	No	0	0	0	No	0	0	0	No	0	0	0	No	1	0	11.1111	No
AGAP002008	2R	13835946	13837677	+	AGAP002008	NA	-	1	0	0	0	No	0	0	0	No	0	0	0	No	0	0	0	No	0	0	0	No	1	0	100	Yes
AGAP002010	2R	13889942	13891213	+	AGAP002010	NA	-	4	0	0	0	No	0	0	0	No	0	0	0	No	0	0	0	No	0	0	0	No	2	0	50	Yes
AGAP002014	2R	13932762	13935659	-	AGAP002014	leucyl-tRNA synthetase	-	10	0	0	0	No	0	0	0	No	0	0	0	No	0	0	0	No	0	0	0	No	3	0	30	Yes
AGAP002015	2R	13936707	13956091	+	AGAP002015	dynein heavy chain 1, cytosolic	-	112	0	0	0	No	0	0	0	No	0	0	0	No	0	0	0	No	0	0	0	No	37	0	33.0357	Yes
AGAP002016	2R	13956326	13958362	+	AGAP002016	iron/zinc purple acid phosphatase-like protein precursor	-	20	0	0	0	No	0	0	0	No	0	0	0	No	0	0	0	No	0	0	0	No	11	1	55	Yes
AGAP002021	2R	14013776	14022980	+	AGAP002021	lysophosphatidate acyltransferase	-	23	0	0	0	No	0	0	0	No	0	0	0	No	0	0	0	No	0	0	0	No	4	0	17.3913	No
AGAP002022	2R	14023310	14025269	-	AGAP002022	Protein maelstrom	-	2	0	0	0	No	0	0	0	No	0	0	0	No	0	0	0	No	0	0	0	No	1	0	50	Yes
AGAP013079	2R	14026744	14028634	+	AGAP013079	NA	-	34	0	0	0	No	0	0	0	No	0	0	0	No	0	0	0	No	1	0	2.94118	No	7	0	20.5882	Yes
AGAP002024	2R	14049721	14072280	-	AGAP002024	NA	-	44	0	0	0	No	0	0	0	No	0	0	0	No	0	0	0	No	0	0	0	No	8	0	18.1818	No
AGAP002026	2R	14072673	14074022	+	AGAP002026	ditrans,polycis-polyprenyl diphosphate synthase	-	5	0	0	0	No	0	0	0	No	0	0	0	No	0	0	0	No	0	0	0	No	1	0	20	No
AGAP002028	2R	14074074	14083763	-	AGAP002028	E3 ubiquitin-protein ligase RNF13	-	55	0	0	0	No	0	0	0	No	0	0	0	No	0	0	0	No	0	0	0	No	22	4	40	Yes
AGAP002030	2R	14084479	14097988	+	AGAP002030	bromodomain and WD repeat domain containing protein 1/3	-	45	0	0	0	No	0	0	0	No	0	0	0	No	0	0	0	No	0	0	0	No	9	3	20	No
AGAP002032	2R	14098486	14109460	-	AGAP002032	NA	-	21	0	0	0	No	0	0	0	No	0	0	0	No	0	0	0	No	0	0	0	No	6	0	28.5714	Yes
AGAP002035	2R	14110475	14115743	-	AGAP002035	GC-rich sequence DNA-binding factor	-	25	0	0	0	No	0	0	0	No	0	0	0	No	0	0	0	No	0	0	0	No	15	4	60	Yes
AGAP002036	2R	14117867	14125617	+	AGAP002036	zinc finger, FYVE domain containing 1	-	41	0	0	0	No	0	0	0	No	0	0	0	No	0	0	0	No	0	0	0	No	15	1	36.5854	Yes
AGAP002038	2R	14126101	14129618	-	AGAP002038	NA	-	46	0	0	0	No	3	1	6.52174	No	0	0	0	No	0	0	0	No	3	2	6.52174	No	18	3	39.1304	Yes
AGAP013178	2R	14179417	14213672	+	AGAP013178	NA	-	148	0	0	0	No	0	0	0	No	44	6	29.7297	Yes	0	0	0	No	12	4	8.10811	No	0	0	0	No
AGAP002039	2R	14217622	14219749	-	AGAP002039	NA	-	5	0	0	0	No	0	0	0	No	0	0	0	No	0	0	0	No	0	0	0	No	0	0	0	No
AGAP002047	2R	14517950	14532363	+	AGAP002047	atlastin	-	102	0	0	0	No	0	0	0	No	0	0	0	No	0	0	0	No	0	0	0	No	0	0	0	No
AGAP002048	2R	14532646	14541849	-	AGAP002048	NA	-	35	0	0	0	No	0	0	0	No	0	0	0	No	0	0	0	No	0	0	0	No	0	0	0	No
AGAP013036	2R	14545715	14546833	-	AGAP013036	NA	-	8	0	0	0	No	0	0	0	No	0	0	0	No	0	0	0	No	0	0	0	No	0	0	0	No
AGAP002049	2R	14551198	14552501	-	AGAP002049	phosphatidylethanolamine binding protein 1	-	19	0	0	0	No	0	0	0	No	0	0	0	No	0	0	0	No	0	0	0	No	0	0	0	No
AGAP002051	2R	14587720	14601222	+	ABCG14	ATP-binding cassette transporter (ABC transporter) family G member 14	ABC transporters	2	0	0	0	No	0	0	0	No	0	0	0	No	0	0	0	No	0	0	0	No	0	0	0	No
AGAP013384	2R	14593538	14599741	+	AGAP013384	NA	-	2	0	0	0	No	0	0	0	No	0	0	0	No	0	0	0	No	0	0	0	No	0	0	0	No
AGAP002053	2R	14656432	14657743	+	AGAP002053	NA	-	7	0	0	0	No	0	0	0	No	0	0	0	No	0	0	0	No	0	0	0	No	0	0	0	No
AGAP002054	2R	14658943	14677382	-	AGAP002054	fermitin family homolog 2	-	55	0	0	0	No	0	0	0	No	0	0	0	No	0	0	0	No	0	0	0	No	0	0	0	No
AGAP002059	2R	14690329	14693835	+	AGAP002059	NA	-	51	0	0	0	No	0	0	0	No	0	0	0	No	0	0	0	No	3	2	5.88235	No	0	0	0	No
AGAP002061	2R	14715993	14717461	+	Rpn7	26S proteasome 26S non-ATPase subunit N7	-	14	0	0	0	No	0	0	0	No	0	0	0	No	0	0	0	No	0	0	0	No	0	0	0	No
AGAP002062	2R	14717497	14718759	-	AGAP002062	Protein FAM50 homolog	-	3	0	0	0	No	0	0	0	No	0	0	0	No	0	0	0	No	0	0	0	No	0	0	0	No
AGAP002063	2R	14719716	14721808	+	AGAP002063	nucleolar protein 56	-	23	0	0	0	No	0	0	0	No	0	0	0	No	0	0	0	No	0	0	0	No	0	0	0	No
AGAP002064	2R	14721721	14723114	-	AGAP002064	NA	-	15	0	0	0	No	0	0	0	No	0	0	0	No	0	0	0	No	1	0	6.66667	No	0	0	0	No
AGAP002065	2R	14723265	14724907	+	AGAP002065	alpha-tocopherol transfer protein	-	2	0	0	0	No	0	0	0	No	0	0	0	No	0	0	0	No	0	0	0	No	0	0	0	No
AGAP002066	2R	14726757	14728527	-	AGAP002066	Mps one binder kinase activator-like 1B	-	2	0	0	0	No	0	0	0	No	0	0	0	No	0	0	0	No	0	0	0	No	0	0	0	No
AGAP002067	2R	14728819	14731287	+	AGAP002067	cell cycle progression	-	27	0	0	0	No	0	0	0	No	0	0	0	No	0	0	0	No	0	0	0	No	0	0	0	No
AGAP002071	2R	14785169	14799403	+	ABCD1	ATP-binding cassette transporter (ABC transporter) family D member 1	ABC transporters	40	0	0	0	No	0	0	0	No	0	0	0	No	0	0	0	No	1	0	2.5	No	0	0	0	No
AGAP002073	2R	14818976	14820756	-	AGAP002073	E3 ubiquitin-protein ligase RNF1/2	-	7	0	0	0	No	0	0	0	No	0	0	0	No	0	0	0	No	0	0	0	No	0	0	0	No
AGAP013165	2R	14820874	14822294	+	AGAP013165	NA	-	1	0	0	0	No	0	0	0	No	0	0	0	No	0	0	0	No	0	0	0	No	0	0	0	No
AGAP002076	2R	14826967	14831432	+	AGAP002076	heat shock 70kDa protein 1/8	-	1	0	0	0	No	0	0	0	No	0	0	0	No	0	0	0	No	0	0	0	No	0	0	0	No
AGAP002078	2R	14833730	14834389	+	AGAP002078	14 kDa phosphohistidine phosphatase	-	4	0	0	0	No	0	0	0	No	0	0	0	No	0	0	0	No	0	0	0	No	0	0	0	No
AGAP002082	2R	14906493	14939766	-	AGAP002082	NA	-	9	0	0	0	No	0	0	0	No	0	0	0	No	0	0	0	No	0	0	0	No	0	0	0	No
AGAP002084	2R	15117639	15128102	+	AGAP002084	glycerol-3-phosphate O-acyltransferase 3/4	-	33	0	0	0	No	0	0	0	No	1	0	3.0303	No	6	0	18.1818	No	0	0	0	No	0	0	0	No
AGAP002085	2R	15137115	15144440	+	AGAP002085	NA	-	16	0	0	0	No	0	0	0	No	0	0	0	No	5	0	31.25	Yes	0	0	0	No	0	0	0	No
AGAP013167	2R	15145367	15147656	+	AGAP013167	Sorting and assembly machinery component 50 homolog A	-	16	0	0	0	No	0	0	0	No	0	0	0	No	2	0	12.5	No	0	0	0	No	0	0	0	No
AGAP002086	2R	15147833	15154039	-	AGAP002086	OTU domain-containing protein 5	-	5	0	0	0	No	0	0	0	No	0	0	0	No	0	0	0	No	0	0	0	No	0	0	0	No
AGAP002087	2R	15154350	15154869	-	AGAP002087	Protein kish	-	1	0	0	0	No	0	0	0	No	0	0	0	No	0	0	0	No	0	0	0	No	0	0	0	No
AGAP002088	2R	15155209	15156993	+	AGAP002088	U3 small nucleolar RNA-associated protein 15	-	1	0	0	0	No	0	0	0	No	0	0	0	No	0	0	0	No	0	0	0	No	0	0	0	No
AGAP002091	2R	15221488	15227114	-	AGAP002091	phosphoribosylformylglycinamidine synthase	-	10	0	0	0	No	0	0	0	No	0	0	0	No	0	0	0	No	0	0	0	No	0	0	0	No
AGAP002092	2R	15227802	15232672	+	AGAP002092	Ras-related protein Rab-30	-	14	0	0	0	No	0	0	0	No	0	0	0	No	1	0	7.14286	No	0	0	0	No	0	0	0	No
AGAP002093	2R	15233478	15252328	-	AGAP002093	NA	-	47	0	0	0	No	0	0	0	No	7	0	14.8936	No	10	0	21.2766	Yes	6	0	12.766	No	6	0	12.766	No
AGAP013535	2R	15270430	15281451	-	AGAP013535	NA	-	2	0	0	0	No	0	0	0	No	0	0	0	No	0	0	0	No	0	0	0	No	0	0	0	No
AGAP002095	2R	15296631	15326760	-	USP	ultraspiracle	-	15	0	0	0	No	0	0	0	No	0	0	0	No	3	0	20	No	0	0	0	No	0	0	0	No
AGAP002097	2R	15327135	15329582	+	AGAP002097	beta-1,3-galactosyltransferase brn	-	2	0	0	0	No	0	0	0	No	0	0	0	No	0	0	0	No	0	0	0	No	0	0	0	No
AGAP002099	2R	15330851	15333246	-	AGAP002099	NA	-	2	0	0	0	No	0	0	0	No	0	0	0	No	0	0	0	No	0	0	0	No	0	0	0	No
AGAP013330	2R	15341716	15343999	-	AGAP013330	NA	-	1	0	0	0	No	0	0	0	No	0	0	0	No	0	0	0	No	0	0	0	No	0	0	0	No
AGAP002101	2R	15427379	15431581	+	AGAP002101	isoleucyl-tRNA synthetase	-	54	0	0	0	No	0	0	0	No	0	0	0	No	2	0	3.7037	No	0	0	0	No	1	0	1.85185	No
AGAP002102	2R	15435563	15437494	+	AGAP002102	NA	-	35	0	0	0	No	0	0	0	No	0	0	0	No	4	1	11.4286	No	0	0	0	No	0	0	0	No
AGAP002107	2R	15703514	15704615	-	AGAP002107	calcyclin binding protein	-	4	0	0	0	No	0	0	0	No	0	0	0	No	0	0	0	No	0	0	0	No	0	0	0	No
AGAP002109	2R	15711078	15737190	-	AGAP002109	solute carrier family 31 (copper transporter), member 1	-	38	0	0	0	No	0	0	0	No	3	0	7.89474	No	4	1	10.5263	No	0	0	0	No	0	0	0	No
AGAP002110	2R	15740855	15744909	-	AGAP002110	cell division control protein 7	-	30	0	0	0	No	0	0	0	No	0	0	0	No	1	0	3.33333	No	0	0	0	No	0	0	0	No
AGAP002113	2R	15755287	15758115	+	AGAP002113	cytochrome b5	-	21	0	0	0	No	1	0	4.7619	No	0	0	0	No	5	0	23.8095	Yes	1	0	4.7619	No	1	0	4.7619	No
AGAP002117	2R	15977672	15978840	+	AGAP002117	NA	-	4	0	0	0	No	0	0	0	No	0	0	0	No	0	0	0	No	0	0	0	No	0	0	0	No
AGAP002118	2R	15978897	15980273	+	AGAP002118	zinc finger protein 622	-	19	0	0	0	No	0	0	0	No	0	0	0	No	6	0	31.5789	Yes	0	0	0	No	0	0	0	No
AGAP002119	2R	15984533	16038452	-	AGAP002119	dual-specificity tyrosine-(Y)-phosphorylation regulated kinase	-	79	0	0	0	No	0	0	0	No	0	0	0	No	6	1	7.59494	No	0	0	0	No	0	0	0	No
AGAP002121	2R	16044791	16045694	+	AGAP002121	DNA-directed RNA polymerase II subunit RPB7	-	1	0	0	0	No	0	0	0	No	0	0	0	No	0	0	0	No	0	0	0	No	0	0	0	No
AGAP002122	2R	16045963	16047238	-	RpL32	60S ribosomal protein L32	-	1	0	0	0	No	0	0	0	No	0	0	0	No	0	0	0	No	0	0	0	No	0	0	0	No
AGAP002123	2R	16049216	16074619	-	Axn	axin	-	7	0	0	0	No	0	0	0	No	0	0	0	No	1	0	14.2857	No	0	0	0	No	0	0	0	No
AGAP002127	2R	16088787	16091558	-	AGAP002127	alpha-centractin	-	14	0	0	0	No	0	0	0	No	0	0	0	No	1	0	7.14286	No	0	0	0	No	0	0	0	No
AGAP002128	2R	16091759	16094295	+	AGAP002128	BRCA1-associated protein	-	37	0	0	0	No	0	0	0	No	0	0	0	No	1	0	2.7027	No	0	0	0	No	0	0	0	No
AGAP002129	2R	16094308	16095471	-	AGAP002129	deoxyhypusine monooxygenase	-	11	0	0	0	No	0	0	0	No	0	0	0	No	2	0	18.1818	No	0	0	0	No	0	0	0	No
AGAP002130	2R	16096073	16096912	+	AGAP002130	tubulin-specific chaperone A	-	18	0	0	0	No	0	0	0	No	0	0	0	No	0	0	0	No	0	0	0	No	0	0	0	No
AGAP002131	2R	16096798	16097943	+	AGAP002131	NA	-	34	0	0	0	No	0	0	0	No	1	1	2.94118	No	4	2	11.7647	No	0	0	0	No	0	0	0	No
AGAP002135	2R	16246384	16326025	+	dpr9	defective proboscis extension response 9	-	2	0	0	0	No	0	0	0	No	0	0	0	No	0	0	0	No	0	0	0	No	0	0	0	No
AGAP002136	2R	16381647	16385706	+	AGAP002136	NA	-	7	0	0	0	No	0	0	0	No	1	0	14.2857	No	4	0	57.1429	Yes	0	0	0	No	0	0	0	No
AGAP002137	2R	16392256	16393909	+	AGAP002137	NA	-	16	0	0	0	No	0	0	0	No	2	1	12.5	No	7	3	43.75	Yes	0	0	0	No	0	0	0	No
AGAP002140	2R	16401573	16402142	-	AGAP002140	NA	-	12	0	0	0	No	0	0	0	No	2	0	16.6667	No	2	0	16.6667	No	0	0	0	No	0	0	0	No
AGAP002141	2R	16402495	16405075	+	AGAP002141	protein phosphatase PTC7 homolog fig	-	10	0	0	0	No	0	0	0	No	1	0	10	No	3	0	30	Yes	0	0	0	No	0	0	0	No
AGAP002145	2R	16414468	16419095	-	AGAP002145	inactivation no afterpotential D protein	-	19	0	0	0	No	0	0	0	No	0	0	0	No	2	0	10.5263	No	0	0	0	No	0	0	0	No
AGAP029545	2R	16421349	16464430	+	AGAP029545	NA	-	108	0	0	0	No	0	0	0	No	1	1	0.925926	No	4	2	3.7037	No	0	0	0	No	0	0	0	No
AGAP002150	2R	16465545	16498998	-	AGAP002150	hyperpolarization activated cyclic nucleotide-gated potassium channel 2	-	5	0	0	0	No	0	0	0	No	0	0	0	No	0	0	0	No	0	0	0	No	0	0	0	No
AGAP002151	2R	16503423	16505895	+	AGAP002151	NA	-	9	0	0	0	No	0	0	0	No	0	0	0	No	5	0	55.5556	Yes	0	0	0	No	0	0	0	No
AGAP002153	2R	16534982	16541148	-	AGAP002153	NA	-	7	0	0	0	No	0	0	0	No	0	0	0	No	1	1	14.2857	No	0	0	0	No	0	0	0	No
AGAP002154	2R	16542743	16553320	-	AGAP002154	myosin-light-chain kinase	-	17	0	0	0	No	0	0	0	No	0	0	0	No	2	-	11.7647	No	0	0	0	No	0	0	0	No
AGAP002155	2R	16555929	16562992	+	AGAP002155	hepatocyte nuclear factor 4	-	20	0	0	0	No	0	0	0	No	0	0	0	No	2	0	10	No	0	0	0	No	0	0	0	No
AGAP002156	2R	16571214	16574313	+	GPRGNR1	putative gonadotrophin releasing hormone receptor 1	-	30	0	0	0	No	0	0	0	No	0	0	0	No	1	0	3.33333	No	0	0	0	No	0	0	0	No
AGAP002157	2R	16574370	16583302	-	AGAP002157	thrombospondin 2/3/4/5	-	18	0	0	0	No	0	0	0	No	1	0	5.55556	No	3	0	16.6667	No	0	0	0	No	0	0	0	No
AGAP002159	2R	16589411	16608275	+	AGAP002159	NA	-	50	0	0	0	No	0	0	0	No	2	0	4	No	4	1	8	No	0	0	0	No	0	0	0	No
AGAP002161	2R	16611022	16635610	+	AGAP002161	RAC serine/threonine-protein kinase	-	47	0	0	0	No	0	0	0	No	1	0	2.12766	No	9	1	19.1489	No	0	0	0	No	0	0	0	No
AGAP002166	2R	16812393	16816168	-	AGAP002166	A-kinase anchor protein 1, mitochondrial	-	24	0	0	0	No	0	0	0	No	0	0	0	No	9	2	37.5	Yes	1	0	4.16667	No	1	0	4.16667	No
AGAP002167	2R	16817057	16825766	+	AGAP002167	protein LSM12 homolog	-	7	0	0	0	No	0	0	0	No	0	0	0	No	3	0	42.8571	Yes	0	0	0	No	0	0	0	No
AGAP002169	2R	16830893	16833289	-	AGAP002169	ubiquitin-conjugating enzyme E2 G2	-	13	0	0	0	No	0	0	0	No	0	0	0	No	2	0	15.3846	No	0	0	0	No	0	0	0	No
AGAP002170	2R	16833608	16834838	-	AGAP002170	NADH dehydrogenase (ubiquinone) flavoprotein 2	-	9	0	0	0	No	0	0	0	No	0	0	0	No	0	0	0	No	0	0	0	No	0	0	0	No
AGAP002171	2R	16835162	16837841	+	AGAP002171	nucleolar protein 58	-	35	0	0	0	No	0	0	0	No	0	0	0	No	3	0	8.57143	No	0	0	0	No	0	0	0	No
AGAP002173	2R	16892276	16896899	+	AGAP002173	WD repeat domain 20b	-	5	0	0	0	No	0	0	0	No	0	0	0	No	0	0	0	No	0	0	0	No	0	0	0	No
AGAP002175	2R	16899948	16901669	+	AGAP002175	Yip1 interacting factor homolog B	-	18	0	0	0	No	0	0	0	No	0	0	0	No	0	0	0	No	0	0	0	No	0	0	0	No
AGAP002176	2R	16902953	16911547	+	AGAP002176	proprotein convertase subtilisin/kexin type 2	-	52	0	0	0	No	0	0	0	No	4	2	7.69231	No	9	2	17.3077	No	0	0	0	No	0	0	0	No
AGAP002177	2R	16912024	16913096	+	AGAP002177	exosome complex component RRP46	-	9	0	0	0	No	0	0	0	No	0	0	0	No	1	0	11.1111	No	0	0	0	No	0	0	0	No
AGAP002178	2R	16917654	17106903	-	AGAP002178	homeobox protein homothorax	-	5	0	0	0	No	0	0	0	No	0	0	0	No	0	0	0	No	0	0	0	No	0	0	0	No
AGAP002181	2R	17189404	17197354	+	AGAP002181	NA	-	17	0	0	0	No	0	0	0	No	0	0	0	No	0	0	0	No	0	0	0	No	0	0	0	No
AGAP002182	2R	17198459	17201323	-	ABCE1	ATP-binding cassette transporter (ABC transporter) family E member 1	ABC transporters	44	0	0	0	No	0	0	0	No	0	0	0	No	7	0	15.9091	No	0	0	0	No	0	0	0	No
AGAP002183	2R	17202247	17204526	+	AGAP002183	Signal recognition particle subunit SRP68	-	32	0	0	0	No	0	0	0	No	0	0	0	No	2	0	6.25	No	0	0	0	No	0	0	0	No
AGAP002185	2R	17212202	17213894	-	AGAP002185	developmentally-regulated GTP-binding protein 2	-	30	0	0	0	No	0	0	0	No	0	0	0	No	1	0	3.33333	No	0	0	0	No	0	0	0	No
AGAP002186	2R	17216501	17315760	-	AGAP002186	very low-density lipoprotein receptor	-	88	0	0	0	No	0	0	0	No	1	0	1.13636	No	3	0	3.40909	No	0	0	0	No	0	0	0	No
AGAP002192	2R	17383563	17389410	-	AGAP002192	isocitrate dehydrogenase (NAD+)	-	88	0	0	0	No	0	0	0	No	0	0	0	No	1	0	1.13636	No	0	0	0	No	0	0	0	No
AGAP002193	2R	17389963	17394645	+	AGAP002193	nuclear RNA export factor 1/2	-	28	0	0	0	No	0	0	0	No	0	0	0	No	2	0	7.14286	No	0	0	0	No	0	0	0	No
AGAP013463	2R	17413994	17421186	+	AGAP013463	NA	-	6	0	0	0	No	0	0	0	No	0	0	0	No	0	0	0	No	0	0	0	No	0	0	0	No
AGAP012960	2R	17433989	17436100	+	AGAP012960	NA	-	7	0	0	0	No	0	0	0	No	0	0	0	No	0	0	0	No	0	0	0	No	0	0	0	No
AGAP002194	2R	17441172	17477310	+	AGAP002194	1D-myo-inositol-triphosphate 3-kinase	-	30	0	0	0	No	0	0	0	No	0	0	0	No	0	0	0	No	0	0	0	No	0	0	0	No
AGAP002198	2R	17492366	17494622	-	Gnmt	glycine N-methyltransferase	-	10	0	0	0	No	0	0	0	No	0	0	0	No	0	0	0	No	0	0	0	No	0	0	0	No
AGAP002199	2R	17496293	17515225	-	AGAP002199	NA	-	34	0	0	0	No	0	0	0	No	1	0	2.94118	No	1	0	2.94118	No	0	0	0	No	0	0	0	No
AGAP013290	2R	17512465	17513625	+	LRIM27	leucine-rich immune protein (Coil-less)	-	12	0	0	0	No	0	0	0	No	1	0	8.33333	No	1	0	8.33333	No	0	0	0	No	0	0	0	No
AGAP027997	2R	17513767	17514965	+	LRIM5	leucine-rich immune protein (Short)	-	16	0	0	0	No	0	0	0	No	0	0	0	No	0	0	0	No	0	0	0	No	0	0	0	No
AGAP002214	2R	17670600	17674617	+	AGAP002214	NA	-	16	0	0	0	No	0	0	0	No	0	0	0	No	2	0	12.5	No	0	0	0	No	0	0	0	No
AGAP002215	2R	17674757	17687612	-	AGAP002215	NA	-	51	0	0	0	No	0	0	0	No	0	0	0	No	5	0	9.80392	No	0	0	0	No	0	0	0	No
AGAP002217	2R	17689931	17693750	+	AGAP002217	pyruvate dehydrogenase phosphatase regulatory subunit	-	2	0	0	0	No	0	0	0	No	0	0	0	No	0	0	0	No	0	0	0	No	0	0	0	No
AGAP002218	2R	17694406	17695523	+	mRpL47	39S ribosomal protein L47, mitochondrial	-	12	0	0	0	No	0	0	0	No	0	0	0	No	0	0	0	No	0	0	0	No	0	0	0	No
AGAP002219	2R	17698670	17702648	-	AGAP002219	GTPase KRas	-	21	0	0	0	No	0	0	0	No	0	0	0	No	0	0	0	No	0	0	0	No	0	0	0	No
AGAP002221	2R	17704454	17706258	-	AGAP002221	ribosome assembly protein 4	-	10	0	0	0	No	0	0	0	No	0	0	0	No	0	0	0	No	0	0	0	No	0	0	0	No
AGAP002222	2R	17706385	17709059	+	AGAP002222	NA	-	2	0	0	0	No	0	0	0	No	0	0	0	No	0	0	0	No	0	0	0	No	0	0	0	No
AGAP002223	2R	17709315	17713348	-	AGAP002223	ATP-dependent RNA helicase DHX57	-	1	0	0	0	No	0	0	0	No	0	0	0	No	0	0	0	No	0	0	0	No	0	0	0	No
AGAP002224	2R	17716701	17731996	+	AGAP002224	open rectifier potassium channel protein 1	-	16	0	0	0	No	0	0	0	No	0	0	0	No	0	0	0	No	0	0	0	No	0	0	0	No
AGAP002227	2R	17787347	17788652	-	AGAP002227	pyridoxamine 5'-phosphate oxidase	-	6	0	0	0	No	0	0	0	No	0	0	0	No	0	0	0	No	0	0	0	No	0	0	0	No
AGAP002236	2R	18013752	18028826	-	AGAP002236	NA	-	13	0	0	0	No	0	0	0	No	1	1	7.69231	No	1	1	7.69231	No	0	0	0	No	0	0	0	No
AGAP002238	2R	18033675	18055975	-	AGAP002238	NA	-	3	0	0	0	No	0	0	0	No	0	0	0	No	0	0	0	No	0	0	0	No	0	0	0	No
AGAP002239	2R	18058292	18060441	+	AGAP002239	Diamine acetyltransferase 1	-	16	0	0	0	No	0	0	0	No	0	0	0	No	0	0	0	No	0	0	0	No	0	0	0	No
AGAP002240	2R	18061032	18061821	-	AGAP002240	NA	-	8	0	0	0	No	0	0	0	No	0	0	0	No	0	0	0	No	0	0	0	No	0	0	0	No
AGAP002243	2R	18069659	18082914	+	AGAP002243	ankyrin repeat and FYVE domain-containing protein 1	-	26	0	0	0	No	0	0	0	No	0	0	0	No	0	0	0	No	0	0	0	No	0	0	0	No
AGAP002245	2R	18083013	18084012	-	AGAP002245	cytochrome b-c1 complex subunit 6, mitochondrial	-	7	0	0	0	No	0	0	0	No	0	0	0	No	0	0	0	No	0	0	0	No	0	0	0	No
AGAP002246	2R	18084494	18092049	+	AGAP002246	histone-lysine N-methyltransferase SETD1	-	22	0	0	0	No	0	0	0	No	0	0	0	No	2	0	9.09091	No	0	0	0	No	0	0	0	No
AGAP002247	2R	18092217	18093639	-	Med21	Mediator of RNA polymerase II transcription subunit 21	-	8	0	0	0	No	0	0	0	No	0	0	0	No	0	0	0	No	0	0	0	No	0	0	0	No
AGAP002250	2R	18103826	18178600	-	AGAP002250	calcium/calmodulin-dependent protein kinase kinase	-	22	0	0	0	No	0	0	0	No	0	0	0	No	0	0	0	No	0	0	0	No	0	0	0	No
AGAP002251	2R	18195396	18198939	-	AGAP002251	ubiquitin-conjugating enzyme E2 G1	-	9	0	0	0	No	0	0	0	No	2	0	22.2222	Yes	0	0	0	No	0	0	0	No	0	0	0	No
AGAP029562	2R	18199865	18225470	+	AGAP029562	NA	-	48	0	0	0	No	1	0	2.08333	No	1	0	2.08333	No	1	0	2.08333	No	0	0	0	No	0	0	0	No
AGAP002253	2R	18209542	18223547	-	AGAP002253	TatD DNase family protein	-	37	0	0	0	No	1	0	2.7027	No	1	0	2.7027	No	1	0	2.7027	No	0	0	0	No	0	0	0	No
AGAP002257	2R	18228308	18230485	-	AGAP002257	tetraspanin 14	-	14	0	0	0	No	0	0	0	No	0	0	0	No	1	0	7.14286	No	0	0	0	No	0	0	0	No
AGAP002258	2R	18230838	18233631	+	Med31	mediator of RNA polymerase II transcription subunit 31	-	6	0	0	0	No	0	0	0	No	0	0	0	No	0	0	0	No	0	0	0	No	0	0	0	No
AGAP002260	2R	18255319	18258424	+	AGAP002260	WD repeat-containing protein 40A	-	19	0	0	0	No	0	0	0	No	1	0	5.26316	No	0	0	0	No	0	0	0	No	0	0	0	No
AGAP002263	2R	18343910	18357222	-	AGAP002263	choline-phosphate cytidylyltransferase	-	70	0	0	0	No	3	0	4.28571	No	0	0	0	No	0	0	0	No	0	0	0	No	0	0	0	No
AGAP002264	2R	18357672	18371795	-	AGAP002264	NA	-	21	0	0	0	No	0	0	0	No	0	0	0	No	0	0	0	No	0	0	0	No	0	0	0	No
AGAP002265	2R	18375536	18378087	-	AGAP002265	splicing factor, arginine/serine-rich 12	-	36	0	0	0	No	0	0	0	No	1	1	2.77778	No	1	1	2.77778	No	0	0	0	No	0	0	0	No
AGAP002266	2R	18378164	18382530	+	AGAP002266	protein phosphatase 2C homolog 2/3	-	50	0	0	0	No	0	0	0	No	0	0	0	No	0	0	0	No	0	0	0	No	0	0	0	No
AGAP002268	2R	18384302	18396143	-	AGAP002268	NA	-	161	0	0	0	No	3	2	1.86335	No	4	1	2.48447	No	0	0	0	No	0	0	0	No	0	0	0	No
AGAP002270	2R	18407664	18411057	-	CLIPB7	CLIP-domain serine protease	-	22	0	0	0	No	1	0	4.54545	No	0	0	0	No	2	0	9.09091	No	0	0	0	No	0	0	0	No
AGAP002272	2R	18416769	18456860	+	AGAP002272	ankyrin	-	23	0	0	0	No	0	0	0	No	1	0	4.34783	No	0	0	0	No	0	0	0	No	0	0	0	No
AGAP002274	2R	18460387	18507336	+	AGAP002274	NA	-	56	0	0	0	No	0	0	0	No	3	1	5.35714	No	0	0	0	No	0	0	0	No	0	0	0	No
AGAP002277	2R	18513323	18514158	+	AGAP002277	mitochondrial import inner membrane translocase subunit Tim13	-	7	0	0	0	No	0	0	0	No	1	0	14.2857	No	0	0	0	No	0	0	0	No	0	0	0	No
AGAP013515	2R	18513997	18514772	-	AGAP013515	NA	-	2	0	0	0	No	0	0	0	No	0	0	0	No	0	0	0	No	0	0	0	No	0	0	0	No
AGAP002278	2R	18515171	18519919	+	ABCB1	ATP-binding cassette transporter (ABC transporter) family B member 1	ABC transporters	75	0	0	0	No	0	0	0	No	3	0	4	No	0	0	0	No	0	0	0	No	0	0	0	No
AGAP002280	2R	18536417	18538926	-	AGAP002280	mitochondrial carrier triple repeat protein 1	-	1	0	0	0	No	0	0	0	No	0	0	0	No	0	0	0	No	0	0	0	No	0	0	0	No
AGAP002281	2R	18539474	18547181	+	AGAP002281	NA	-	4	0	0	0	No	0	0	0	No	0	0	0	No	0	0	0	No	0	0	0	No	0	0	0	No
AGAP002282	2R	18547410	18567635	-	AGAP002282	torso-like protein	-	5	0	0	0	No	0	0	0	No	0	0	0	No	0	0	0	No	0	0	0	No	0	0	0	No
AGAP002283	2R	18573001	18574525	-	Pex16	peroxin 16	-	3	0	0	0	No	0	0	0	No	0	0	0	No	0	0	0	No	0	0	0	No	0	0	0	No
AGAP002284	2R	18575300	18579274	+	AGAP002284	peptide alpha-N-acetyltransferase	-	8	0	0	0	No	0	0	0	No	1	1	12.5	No	0	0	0	No	0	0	0	No	0	0	0	No
AGAP002288	2R	18590948	18629443	-	AGAP002288	hydroxymethylglutaryl-CoA reductase (NADPH)	-	1	0	0	0	No	0	0	0	No	0	0	0	No	0	0	0	No	0	0	0	No	0	0	0	No
AGAP002289	2R	18630257	18632605	-	AGAP002289	NA	-	19	0	0	0	No	0	0	0	No	0	0	0	No	0	0	0	No	0	0	0	No	0	0	0	No
AGAP002290	2R	18634303	18640032	+	AGAP002290	negative elongation factor A	-	4	0	0	0	No	0	0	0	No	0	0	0	No	0	0	0	No	0	0	0	No	0	0	0	No
AGAP002291	2R	18640200	18660570	-	AGAP002291	ebony	-	43	0	0	0	No	0	0	0	No	2	0	4.65116	No	2	0	4.65116	No	0	0	0	No	0	0	0	No
AGAP002292	2R	18669861	18670893	-	PKP	pyrokinin	-	2	0	0	0	No	0	0	0	No	0	0	0	No	0	0	0	No	0	0	0	No	0	0	0	No
AGAP002295	2R	18685668	18687944	+	AGAP002295	NA	-	4	0	0	0	No	0	0	0	No	0	0	0	No	0	0	0	No	0	0	0	No	0	0	0	No
AGAP002300	2R	19027548	19040586	+	AGAP002300	exosome complex exonuclease	-	67	0	0	0	No	0	0	0	No	3	0	4.47761	No	3	0	4.47761	No	0	0	0	No	0	0	0	No
AGAP002301	2R	19035950	19036794	-	AGAP002301	bud site selection protein 31	-	4	0	0	0	No	0	0	0	No	0	0	0	No	0	0	0	No	0	0	0	No	0	0	0	No
AGAP002305	2R	19052891	19053747	-	AGAP002305	pre-mRNA-splicing factor	-	3	0	0	0	No	0	0	0	No	0	0	0	No	0	0	0	No	0	0	0	No	0	0	0	No
AGAP002308	2R	19059011	19060311	-	AGAP002308	Pyrroline-5-carboxylate reductase	-	22	0	0	0	No	0	0	0	No	0	0	0	No	1	0	4.54545	No	0	0	0	No	0	0	0	No
AGAP002313	2R	19227606	19229860	+	AGAP002313	NA	-	7	0	0	0	No	0	0	0	No	0	0	0	No	0	0	0	No	0	0	0	No	0	0	0	No
AGAP002315	2R	19231025	19483421	+	APG16L	autophagy related gene	-	23	0	0	0	No	0	0	0	No	3	0	13.0435	No	0	0	0	No	0	0	0	No	0	0	0	No
AGAP002317	2R	19444357	19446105	+	Alpha_amylase	amylase	-	23	0	0	0	No	0	0	0	No	3	0	13.0435	No	0	0	0	No	0	0	0	No	0	0	0	No
AGAP002320	2R	19483679	19484648	-	AGAP002320	isochorismatase domain-containing protein	-	11	0	0	0	No	0	0	0	No	0	0	0	No	2	0	18.1818	No	0	0	0	No	0	0	0	No
AGAP002321	2R	19518880	19535974	+	AGAP002321	NA	-	1	0	0	0	No	0	0	0	No	0	0	0	No	0	0	0	No	0	0	0	No	0	0	0	No
AGAP002323	2R	19547045	19553216	-	AGAP002323	NA	-	5	0	0	0	No	0	0	0	No	0	0	0	No	0	0	0	No	0	0	0	No	0	0	0	No
AGAP002327	2R	19895009	19898969	-	AGAP002327	glucosyl/glucuronosyl transferases	UDPGTs	16	0	0	0	No	0	0	0	No	0	0	0	No	0	0	0	No	0	0	0	No	0	0	0	No
AGAP002328	2R	19896041	19897138	+	AGAP002328	NA	-	16	0	0	0	No	0	0	0	No	0	0	0	No	0	0	0	No	0	0	0	No	0	0	0	No
AGAP013459	2R	19915255	19916259	+	AGAP013459	NA	-	44	0	0	0	No	0	0	0	No	1	0	2.27273	No	3	1	6.81818	No	0	0	0	No	0	0	0	No
AGAP013245	2R	19916950	19917597	+	AGAP013245	NA	-	2	0	0	0	No	0	0	0	No	0	0	0	No	0	0	0	No	0	0	0	No	0	0	0	No
AGAP002329	2R	19947532	19951883	-	AGAP002329	carnitine O-octanoyltransferase	-	29	0	0	0	No	0	0	0	No	0	0	0	No	0	0	0	No	0	0	0	No	0	0	0	No
AGAP013359	2R	19949335	19950027	-	AGAP013359	NA	-	29	0	0	0	No	0	0	0	No	0	0	0	No	0	0	0	No	0	0	0	No	0	0	0	No
AGAP002330	2R	19952079	19952840	-	AGAP002330	60S ribosome subunit biogenesis protein NIP7 homolog	-	11	0	0	0	No	0	0	0	No	1	0	9.09091	No	1	0	9.09091	No	0	0	0	No	0	0	0	No
AGAP002331	2R	19953561	19971235	-	ESP	sodium-independent sulfate anion transporter	-	22	0	0	0	No	0	0	0	No	0	0	0	No	1	0	4.54545	No	0	0	0	No	0	0	0	No
AGAP002332	2R	19974032	19974823	+	mRpL11	39S ribosomal protein L11, mitochondrial	-	19	0	0	0	No	0	0	0	No	0	0	0	No	0	0	0	No	0	0	0	No	0	0	0	No
AGAP002333	2R	19974751	19975789	-	AGAP002333	NA	-	13	0	0	0	No	0	0	0	No	0	0	0	No	0	0	0	No	0	0	0	No	0	0	0	No
AGAP002334	2R	19976891	19995731	+	spas	spastin	-	31	0	0	0	No	0	0	0	No	0	0	0	No	1	0	3.22581	No	0	0	0	No	0	0	0	No
AGAP002335	2R	19996792	20007544	-	AGAP002335	nucleolysin TIA-1/TIAR	-	65	0	0	0	No	0	0	0	No	4	0	6.15385	No	6	0	9.23077	No	0	0	0	No	0	0	0	No
AGAP002336	2R	20090014	20223626	+	AGAP002336	NA	-	27	0	0	0	No	0	0	0	No	0	0	0	No	0	0	0	No	0	0	0	No	0	0	0	No
AGAP002337	2R	20274998	20277322	-	eIF3d	Eukaryotic translation initiation factor 3 subunit D	-	20	0	0	0	No	0	0	0	No	0	0	0	No	0	0	0	No	0	0	0	No	0	0	0	No
AGAP002338	2R	20277667	20278503	+	Vps29	vacuolar protein sorting 29	-	10	0	0	0	No	0	0	0	No	0	0	0	No	0	0	0	No	0	0	0	No	0	0	0	No
AGAP002339	2R	20278838	20279921	-	AGAP002339	AN1-type zinc finger protein 2B	-	8	0	0	0	No	0	0	0	No	0	0	0	No	1	0	12.5	No	0	0	0	No	0	0	0	No
AGAP002340	2R	20284397	20288304	+	eIF3a	Eukaryotic translation initiation factor 3 subunit A	-	60	0	0	0	No	0	0	0	No	0	0	0	No	0	0	0	No	0	0	0	No	0	0	0	No
AGAP002341	2R	20288825	20290349	-	AGAP002341	NA	-	28	0	0	0	No	0	0	0	No	0	0	0	No	0	0	0	No	0	0	0	No	0	0	0	No
AGAP002346	2R	20502709	20503435	-	RpS14-2	40S ribosomal protein S14b	-	9	0	0	0	No	0	0	0	No	3	0	33.3333	Yes	0	0	0	No	0	0	0	No	0	0	0	No
AGAP002347	2R	20503869	20505783	-	AGAP002347	N-acetylglucosamine-6-phosphate deacetylase	-	7	0	0	0	No	0	0	0	No	0	0	0	No	0	0	0	No	0	0	0	No	0	0	0	No
AGAP002348	2R	20506394	20507830	-	AGAP002348	exosome complex component RRP45	-	12	0	0	0	No	0	0	0	No	1	1	8.33333	No	0	0	0	No	0	0	0	No	0	0	0	No
AGAP002350	2R	20517932	20530180	+	AGAP002350	troponin T, fast skeletal muscle	-	5	0	0	0	No	0	0	0	No	0	0	0	No	0	0	0	No	0	0	0	No	0	0	0	No
AGAP002351	2R	20530881	20538272	-	AGAP002351	nuclear pore complex protein Nup98-Nup96	-	118	0	0	0	No	0	0	0	No	2	1	1.69492	No	0	0	0	No	0	0	0	No	0	0	0	No
AGAP002352	2R	20538788	20546515	+	AGAP002352	NA	-	38	0	0	0	No	0	0	0	No	3	1	7.89474	No	0	0	0	No	0	0	0	No	0	0	0	No
AGAP002353	2R	20547215	20548780	+	AGAP002353	lipase	-	36	0	0	0	No	0	0	0	No	2	0	5.55556	No	0	0	0	No	0	0	0	No	0	0	0	No
AGAP002354	2R	20549408	20580273	+	AGAP002354	EVI5-like protein	-	233	0	0	0	No	0	0	0	No	4	0	1.71674	No	3	0	1.28755	No	0	0	0	No	0	0	0	No
AGAP002355	2R	20583976	20591576	+	AGAP002355	Glutamine synthetase	-	35	0	0	0	No	0	0	0	No	2	0	5.71429	No	0	0	0	No	0	0	0	No	0	0	0	No
AGAP002356	2R	20592831	20594830	-	AGAP002356	parvin, beta	-	29	0	0	0	No	0	0	0	No	1	0	3.44828	No	2	0	6.89655	No	0	0	0	No	0	0	0	No
AGAP002357	2R	20595150	20596781	+	AGAP002357	vesicle transport protein GOT1B	-	16	0	0	0	No	0	0	0	No	0	0	0	No	0	0	0	No	0	0	0	No	0	0	0	No
[truncated: 3,752 more rows]
